# Supplementary material for: Salinity drives meiofaunal community structure dynamics across the Baltic ecosystem
Source: Mol Ecol. 2019 Sep 5;28(16):3813–29. doi: 10.1111/mec.15179 (PMC6852176; doi:10.1111/mec.15179)
Supplement: Supplementary file 9 [file MEC-28-3813-s009.xlsx]

## Sheet: Table S1
Seq ID	Partial 18S rRNA gene sequence	SILVA 132 Kingdom/Phyla/Class/Order/Family/Genus (counts)	NCBI NT top hit (e-value threshold 0.001) (counts)	BLAST % identity	1 Stockholm	2 Stockholm	3 Stockholm	4 Sörmland	5 Sörmland	6 Sörmland	7 Sörmland	8 Sörmland	9 Sörmland	10 Sörmland	11 Sörmland	12 Sörmland offshore	13 Sörmland offshore	14 Sörmland offshore	15 Östergötland	16 Östergötland	17 Östergötland	18 Östergötland	19 Östergötland	20 Östergötland	21 Östergötland	22 Östergötland	23 Östergötland	24 Östergötland	25 Östergötland	26 Östergötland	27 Östergötland	28 Östergötland	29 Västervik	30 Västervik	31 Västervik	32 Västervik	33 Gotland	34 Bornholm	35 Bornholm	36 Bornholm	37 Bornholm	38 Arkona	39 Arkona	40 Arkona	41 Arkona	42 Arkona	43 Arkona	44 Arkona
1	TCTCAAAGATTAAGCCATGCATGTCTAAGTACAAGCCTAAGTAAGGTGAAACCGCGAATGGCTCATTAAATCACACCTAATCTACTGGAATGTTAGCAGTTACTTGGATAACTGAGGTAATTCTTGAGCTAATACATGCGAAAAATCTCGACTCACGGAGAGATGCTTTTATTAGATCAAAACCAAACGGCTTCGGCTGTTTAATCTTGATGACTCTGAATAACTTTGGGCTGATTGTATTGCCTTGTGCAGACAACGTTTCCTTCGAAGGTGTGCCCTATCAACTGTCGACTGTGATATAGACGCTCACAGTGGTTTTGACGGGTAACGGGGAATCAGGGTTCGATTCCGGAGAGGGAGCCTTAAAAACGGCTACCACATCCAAGGAA	Eukaryota/Arthropoda/Maxillopoda/Calanoida	Eukaryota/Opisthokonta/Metazoa/Eumetazoa/Bilateria/Protostomia/Ecdysozoa/Panarthropoda/Arthropoda/Mandibulata/Pancrustacea/Crustacea/Multicrustacea/Hexanauplia/Copepoda/Neocopepoda/Gymnoplea/Calanoida/Temoridae/Eurytemora/Eurytemora affinis/	100	53644	61269	1814	182405	70953	53886	29132	117416	20268	23676	13177	1450	2756	2145	236735	100525	90620	61357	119855	138026	97778	118594	100636	92980	2963	38569	20	129061	27522	112079	1049	1242	242	0	1214	9	35	15	2930	326	11	58	10	609
2	TCTCAAAGATTAAGCCATGCATGTCTCAGTATAAGCTTCTACACGGCGAAACTGCGAATGGCTCATTAAAACAGTTATCGTTTATTTGGTGGTCATTCATTACATGGATAACCATGGTAATTCTAGAGCTAATACATGCGCCCAGACCCAACTTTTTGGACGGGTTGTGTTTATTAGGTACAGAACCAACCCAGGCTCTGCCTGGTCTTTTGGTGATTCATGATAACCGAACGAATCGCATGGCATCCGCTGGCGATGAATCATTCAAGTTTCTGACCTATCAGCTTCCGACGGTAGGGTATTGGCCTACCGTGGCAATGACGGGTAACGGAGAATTAGGGTTCGATTCCGGAGAGGGAGCCTGAGAAACGGCTACCACATCTAAGGAA	Eukaryota/Dinoflagellata/Dinophyceae/Gymnodiniphycidae/Gymnodinium_clade	Eukaryota/environmental samples <Eukaryotae>/eukaryotic picoplankton environmental sample/	100	5476	1663	1271	3351	3747	11747	14533	12021	3678	9367	7534	41621	38721	113735	11443	13441	12404	16286	8406	36807	7212	5715	19535	8469	57678	10961	27160	7051	13033	3855	25109	25065	71024	17232	26745	15616	4507	580	750	347	843	1433	594	5734
3	TCTCAAAGATTAAGCCATGCATGTCTAAGTATGAACTATCAATTGTGAAACCGCGAATGGCTCATTACAACAGCCATAGTTTACTGGATATATTCCATTACATGGATAACTGTGGAAATACTACAGCTAATACACGCAGCAAAGCTCCAACTTCGGAAGGAGTGCGTTAGTTACTTCAAACTGATCGGTCTTCGGACTGCCATCAAGTGAGATTGAACTATTTGGCTGATCGCACGGTCTAAGCACCGGCGACATATCCTTCAAATGTCTGCCTTATCAACTTTCGATGGTAGATTATGCGCCTACCATGGTTGTAACGGGTAACGGAGAATCAGGGTTTGATTCCGGAGAGGGAGCCTGAGAAATGGCTACCACATCCAAGGAA	Unclassified Eukaryota			25	0	0	0	0	13	0	0	9584	23	4871	69	381	5	0	3635	28379	8146	453	36	8031	3	413	12353	1759	448	0	45665	38368	9237	2276	1063	0	4985	9562	0	21462	106075	28418	5150	8296	615	3870	14736
4	TCTCAAAGATTAAGCCATGCATGTCTCAGTATAAGCTTTTACACGGCGAAACTGCGAATGGCTCATTAAAACAGTTATCGTTTATCTGGTGATCGCTCATTACATGGATAACCATGGTAATTCTAGAGCTAATACATGCGCCCAGACCCGACTTCGTGGAAGGGTTGTGTTTATTAGGTACAGAACCAACCCAGGCTCTGCCTGGTCTTTTGGTGATTCATAGTAACCGAACGAATCGCATGGCACTTGCTGGCGATGAACCACTCAAGTTTCTGACCTATCAGCTTCCGACGGTAGGGTATTGGCCTACCGTGGCAATGACGGGTAACGGAGAATTAGGGTTCGATTCCGGAGAGGGAGCCTGAGAAACGGCTACCACATCTAAGGAA	Eukaryota/Dinoflagellata/Dinophyceae/Gymnodiniphycidae/Gymnodinium_clade/Nusuttodinium	Eukaryota/environmental samples <Eukaryotae>/uncultured marine eukaryote/	99.486	645	403	208	272	918	4206	1829	1499	1875	3309	4567	3487	1759	2250	253	1730	767	856	812	1508	380	155	1319	2041	11276	2436	1470	2144	3501	547	13122	8948	2228	137571	30852	77547	8071	641	427	1373	1349	3830	981	5488
5	TCTCAAAGATTAAGCCATGCACGTCTAAGTACTAACAAGCTAAAGTGAAACCGCGAATGGCTCATTACAACATACACAATCTATTGAATGTTAAATTAGTTGGATAACTGAGGTAATTCTTGAGCTAATACATATTGCAAATTCTCAACTCACGAAGAGAAGCATTCGTTAGCTAAAGATCAAACTCACTTGTGAGTTTATTAGTGACTCAGAACGAAATATCTGATTATATTGGCTTGTCCAGATAACAAATTCAATGAGAGTATGACCTATCAACTGTCGACTGTGGTGTATTTGATCACAGTGGTGTTAACGGGTAACGGAGAATCTGGGTTCGATTCCGGAGAGGGAGCCTTAGAAACGGCTACCACATCCAAGGAA	Unclassified Eukaryota			876	10285	7756	7682	14160	15021	21471	8128	12520	19790	13820	22326	7417	8450	5411	2808	5346	1457	3733	7005	4467	5164	3391	2388	15492	11245	3558	3889	930	3840	18739	14880	1103	1008	1145	11650	11927	1869	9324	1537	9524	7525	3054	5605
6	TCTCAAAGATTAAGCCATGCATGTCTCAGTATAAGCTTCTATACGGCGAAACTGCGAATGGCTCATTAAAACAGTTATAGTTTATTTGATGGTCATTCCTTACATGGATAACCGTGGTAATTCTATGGCTAATACATGCGTACAAACCCGACTTCGTGGAAGGGTTGTGTTTATTAGTTACAGAACCAACCCAGGCTCTGCCTGGTCTTGTGGTGATTCATAATAACCGAACGAATCGCATGGCATCAGCTGGCGATGGATCATTCAAGTTTCTGACCTATCAGCTTCCGACGGTAGGGTATTGGCCTACCGTGGCAATGACGGGTAACGGAGAATTAGGGTTCGATTCCGGAGAGGGAGCCTGAGAAACGGCTACCACATCTAAGGAA	Eukaryota/Dinoflagellata/Dinophyceae/Peridiniphycidae	Eukaryota/Alveolata/environmental samples <Alveolata>/uncultured alveolate/	100	21331	5542	6654	467	2808	43515	835	208	6967	16223	12855	3622	298	2410	188	4617	13255	24330	10756	24877	1839	1144	768	6164	3402	16433	0	9783	1041	9681	1401	1051	12034	21892	3284	2186	1630	0	149	1199	315	1897	128	3529
7	TCTCAAAGATTAAGCCATGCATGTCTAAGTATAACTCTTTTACTTTGAAAACTGCGAACGGCTCATTATATCAGTTATAGTTTATTTGATAGTCCCTTACTACTTGGATACCCGTAGTAATTCTAGAGCTAATACATGCATCAATACCCAACTGTTCGCGGAAGGGTAGTATTTATTAGGTATAGACCAACCCTCTTCGGAGGTGCTTTGGTGATTCATAATAACTTTTCGAATCGCATGGCTCCATGCCGGCGATGGATCATTCAAGTTTCTGCCCTATCAGCTTTGGATGGTAGTGTATTGGACTACCATGGCTTTAACGGGTAACGAATTGTTAGGGCAAGATTTCGGAGAGGGAGCCTGAGAGACGGCTACCACATCCAAGGAA	Eukaryota/Ochrophyta/Diatomea/Bacillariophytina/Mediophyceae/Thalassiosira	Eukaryota/Stramenopiles/Bacillariophyta/Coscinodiscophyceae/Thalassiosirophycidae/Thalassiosirales/Thalassiosiraceae/Thalassiosira/Thalassiosira eccentrica/	100	8294	24201	17884	317	1565	13734	7788	18962	23852	23099	60796	9466	1502	134	478	281	987	945	755	1293	618	244	461	43	136	1922	2532	492	641	1077	26	190	168	25	17	92	50	48	76	41	63	441	98	758
8	TCTCAAAGATTAAGCCATGCATGTCTAAGTATAAGTATTATACAGCGAAACTGCGAATGGCTCATTAAAACAGTTATAGTTTATTTGATAATCGAATTTACATGGATACCCGTGGTAATTCTAGAGCTAATACATGCTGGTGAGCCCGACTTTTTGGAAGGGCGGTATTTATTAGATAACAAACCAATATTGCTTTGCTCTATTGTGGTGACTCATAATAACTGATCGAATCGCAAGGCCTTTGGCCGCGATACATCATTCAAGTTTCTGCCCCATCAGCTTCCGTTGGTAGTGTATTGGACTACCATGGCGTTTACGGGTAACGGAGGATTAGGGTTCGATTCCGGAGAGGGAGCCTGAGAAACGGCTACCACATCTAAGGAA	Eukaryota/Ciliophora/Intramacronucleata/Spirotrichea/Oligotrichia/Strombidium	Eukaryota/environmental samples <Eukaryotae>/uncultured marine eukaryote/	98.177	18447	25137	22954	3044	3215	2618	6318	1157	4625	1709	6232	328	326	88	8489	7698	8997	10822	12565	22383	5811	2531	4794	4617	210	950	5838	1118	6370	4046	296	244	51	1978	539	1866	493	1167	4897	167	3051	586	1131	1732
9	TCTCAAAGATTAAGCCATGCATGTCTCAGTACATTCCGATAAATGGAGAAACCGCGAATGGCTCATTACAACAGCCATAGTTTATTAGATCTTACTCTACTTGGATACCTGTGGTAACCTAAGAGCTAATACATGCAACTAAGTCCTGACTTTACGGGAAGGACGCATTTATTAGAATAAAACCAATCGGGCTTGCCCGCTCTTTGGTGAATCTGAATAACTATGCCGATCGCACAGTCCTCGTACTGGCGACGTATCTTTCAAATGTCTGCCTTATCAACTTTCGACGGTAGTTTACACGGCTACCGTGGTTTTCACGGGTAACGGAGAATTAGGGTTCGACTCCGGAGAGGGAGCCTGAGAAACGGCTACCACATCCAAGGAA	Eukaryota/Nematoda/Chromadorea/Chromadorida	Eukaryota/environmental samples <Eukaryotae>/uncultured eukaryote/	96.883	0	5288	0	0	0	0	0	0	0	0	0	0	0	0	0	0	7	0	0	23	0	0	0	15	0	0	0	0	0	0	0	0	0	0	0	0	0	79	0	0	2373	14474	190579	5696
10	TCTCAAAGATTAAGCCATGCACGTCCAAGTACTAACAAGCTAAAGTGAAACCGCGAATGGCTCATTACAACATACACAATCTATTGAATGTTAGAATAATTGGATAACTGAGGTAATTCTTGAGCTAATACATATTGCAAATTTCCAACTTACGAAGGAAAGCATTCGTTAGCTAAAGATCAAACTCACTTGTGAGTTTATTAGTGACTCAGAACGAAATATCTGATTATATTGGCTTGTCCAGATAACAAATTCAGTGAGAGTATGACCTATCAACTGTCGACTGTGGTGTATTTGATCACAGTGGTGTTAACGGGTAACGGAGAATCTGGGTTCGATTCCGGAGAGGGAGCCTTACAAACGGCTACCACATCCAAGGAA	Unclassified Eukaryota			487	5403	5452	3611	6438	8226	11038	4101	6401	9912	7001	12506	4058	4698	3765	1495	2526	1534	2239	5079	2207	2035	2745	1033	8659	5205	2326	1922	669	1862	9648	7865	578	424	319	7899	5021	1084	5545	707	7164	3480	412	3670
11	TCTCAAAGATTAAGCCATGCATGTCTAAGTATAAATAGTATACAGTGAAACTGCGAATGGCTCATTAAAACAGTTATAGTTTATTTGATAATTGAATACTACATGGATAACCGTGGTAATTCTAGAGCTAATACATGCGTCAAAACCTGACTTTTTGAAGGGTTGTATTTATTAGATATTAAACCAATAGTCTCTGACTGTTGTGATGATTCATAATAACTGATCGAAGCGAGGCTTGCCTCGCTAAATCATTCAAGTTTCTGCCCTATCAGCTTTCGATGGTAGTGTATTGGACTACCATGGCAGTCACGGGTAACGGGGAATTAGGGTTCGATTCCGGAGAGGGAGCCTGAGAAACGGCTACCACTTCTAAGGAA	Eukaryota/Ciliophora/Intramacronucleata/Conthreep/Prostomatea/Cryptocaryon	Eukaryota/environmental samples <Eukaryotae>/uncultured microeukaryote/	99.204	8687	952	1268	403	288	465	396	463	73	188	223	966	1550	40521	2649	6178	2976	4967	5248	5753	5116	3452	2733	3858	9724	1440	2412	3488	2817	1098	3003	5986	30438	2781	1814	1585	3390	800	2193	424	1694	439	2678	3912
12	TCTCAAAGATTAAGCCATGCATGTCTAAGCATAAGCCGATTAATGGTGAAGCCGCGAATAGCTCATTACAACAGCCATAGTTTATTGGATCTTCTCTCATACTTGGATACCTGTGGTAATTCTAGAGCTAATACACGCAACAAAACCCTGACTTCGGAAGGGGTGCATTTATTAGAACAAAACCAATCGGACTTGTCCGTAGTTTGGTGAATCTGAATAACTCAGTTGATCGCACAGTCCTCGCACTGGCGACGTATCTTTCAAGTGTCTGCCTTATCAACTTTCGATGGTAGTTTATATGACTACCATGGTTGTAACGGGTAACGGAGAATAAGGGTTCGACTCCGGAGAGGGAGCCTGAGAAACGGCTACCACATCCAAGGAA	Eukaryota/Nematoda/Chromadorea/Chromadorida	Eukaryota/Opisthokonta/Metazoa/Eumetazoa/Bilateria/Protostomia/Ecdysozoa/Nematoda/Chromadorea/Chromadorida/Cyatholaimidae/Cyatholaimus/Cyatholaimus sp. BHMM-2005/	100	23377	2297	2280	621	4920	8146	3802	3611	2363	3074	1722	214	820	0	14194	5565	8418	7351	2636	2513	144	1978	6798	8143	2175	3284	1916	4902	13610	11969	142	3773	0	475	763	509	1961	1008	445	846	691	203	568	359
13	TCTCAAAGATTAAGCCATGCACGTCTAAGTACTAACAAGCTAAAGTGAAACCGCGAATGGCTCATTACAACATACACAATCTATTGAATGTTAAATTAGTTGGATAACTGAGGTAATTCTTGAGCTAATACATATTGCAAATTCTCAACTCACGAAGAGAAGCATTCGTTAGCTAAAGATCAAACTCACTTGTGAGTTTATTAGTGACTCAGAACGAAATATCCGATTATATTGGCTTGTCCAGATAACAAATTCAATGAGAGTATGACCTATCAACTGTCGACTGTGGTGTATTTGATCACAGTGGTGTTAACGGGTAACGGAGAATCTGGGTTCGATTCCGGAGAGGGAGCCTTAGAAACGGCTACCACATCCAAGGAA	Unclassified Eukaryota			830	4905	4075	3566	6335	6457	9421	3212	5472	7837	6266	10762	3500	3869	2304	1520	2982	1135	2230	4236	1954	2055	1162	777	7086	4703	1682	1918	407	2414	8860	7271	530	538	535	4822	5461	867	5257	510	5036	3470	1684	2626
14	TCTCAAAGATTAAGCCATGCATGTCTCAGTATGAACTTTCACACGGTGAAACTGCGAATGGCTCATTAAAGCAGTTATAGTTTATTTGATGGTCACTGTTACATGGATAACTGTGGTAATTCTACAGCTAATACATGCATCAAAACCCAACTTCGCAGAAGGGTTGTGTTTATTAGATACAGAACCAACCCAGGCTCCGCCTGGTTTCCTGGTGACTCATAATAACTATATGAATCGTATGGCATCTGCCGACGATGCATCATTCAAGTTTCTGACCTATCAGCTTCCGACGGTAGGGTATTGGCCTACCGTGGCAATGACGGGTAACGGAGAATTAGGGTTTGATTCCGGAGAGGGAGCCTGAGAAACGGCTACCACATCTAAGGAA	Eukaryota/Dinoflagellata/Dinophyceae/Gymnodiniphycidae/Suessiaceae/Polarella	Eukaryota/environmental samples <Eukaryotae>/uncultured marine eukaryote/	100	68	35	0	104	85	183	188	177	74	102	161	2504	907	51397	103	379	117	216	163	131	172	113	99	98	4710	464	347	210	174	190	1711	1001	66142	3217	2083	2173	1109	381	727	353	1123	363	420	1136
15	TCTCAAAGATTAAGCCATGCATGTCTAAGCATAAACCGAATATGGTAAAGCCGCGAATGGCTCATTACAACAGCCATAGTTTATTGGATCTTAGAGTCCTACTTGGATACCTGTGGTAATTCTAGAGCTAATACACGCAATCAAGCCTCAACCTTACGGGCGGGGCGCATTTATTAGAACAAAACCAATTGGCTTCGGCCATAGATTGGTGAATCTGAATAACTACGCTGATCGCACGGGCTTGTCCCGGCGACGTATCCTTCAAGTGTCTGCCTTATCAACTTTCGATGGTAGTTTATATGACTACCATGGTTGTAACGGGTAACGGAGAATAAGGGTTCGACTCCGGAGAGGGAGCCTGAGAAACGGCTACCACATCCAAGGAA	Eukaryota/Nematoda/Chromadorea/Chromadorida	Eukaryota/Opisthokonta/Metazoa/Eumetazoa/Bilateria/Protostomia/Ecdysozoa/Nematoda/environmental samples <Nematoda>/Nematoda environmental sample/	99.476	2669	931	339	303	14773	8986	6664	2123	623	1764	591	8472	12535	0	490	418	600	0	74	27499	0	248	4459	534	15358	0	1246	55	2732	0	442	5564	0	0	0	0	0	0	0	0	0	0	0	0
16	TCTCAAAGATTAAGCCATGCATGTCTAAGTACAAGCCTAACTAAGGTGAAACCGCGAATGGCTCATTAAATCACACCTAATCTACTGGAATGTTAGCAGTTACTTGGATAACTGAGGTAATTCTTGAGCTAATACATGCGAAAAATCTCGACTCACGGAGAGATGCTTTTATTAGATCAAAACCAAACAGATTCGTCTGTATATTTGGTGACTCGGAATAACTTTGGGCTGATCGCATTGCCTTGTGCAGGCGACGTTTCCTTCGAAGGTGTGCCCTATCAACTGTCGACTGTGATATAGACGCTCACAGTGGTTTTGACGGGTAACGGGGAATCAGGGTTCGATTCCGGAGAGGGAGCCTTAAAAACGGCTACCACATCCAAGGAA	Eukaryota/Arthropoda/Maxillopoda/Calanoida	Eukaryota/Opisthokonta/Metazoa/Eumetazoa/Bilateria/Protostomia/Ecdysozoa/Panarthropoda/Arthropoda/Mandibulata/Pancrustacea/Crustacea/Multicrustacea/Hexanauplia/Copepoda/Neocopepoda/Gymnoplea/Calanoida/Temoridae/Temora/Temora longicornis/	100	0	1816	0	0	622	0	423	0	0	8	109	904	328	0	0	0	7	274	0	1284	2904	1645	164	586	0	1150	856	1303	0	269	0	0	8	0	0	961	22	1543	1194	1960	10352	30234	29455	21474
17	TCTCAAAGATTAAGCCATGCACGTCCAAGTACTAACAAGCTAAAGTGAAACCGCGAATGGCTCATTACAACATACACAATCTATTGAATGTTAGAATAATTGGATAACTGAGGTAATTCTTGAGCTAATACATATTGCAAATTTCCAACTTACGAAGGAAAGCATTCGTTAGCTAAAGATCAAACTCACTTGTGAGTTTATTAGTGACTCAGAACGAAATATCTGATTATATTGGCTTGTCCAGATAACAAATTCAATGAGAGTATGACCTATCAACTTTCGACTGTGGTGTATTTGATCACAGTGGTGTTAACGGGTAACGGAGAATCTGGGTTCGATTCCGGAGAGGGAGCCTTAGAAACGGCTACCACATCCAAGGAA	Unclassified Eukaryota			147	2809	2144	2215	3565	4275	6161	2415	3629	5346	3662	6702	2054	2355	1878	730	1231	756	963	2485	1863	2037	840	377	4851	2935	1269	907	222	663	5736	4304	324	270	238	3822	3176	577	2615	366	2954	2539	1200	2095
18	TCTCAAAGATTAAGCCATGCACGTCCAAGTACTAACAAGCTAAAGTGAAACCGCGAATGGCTCATTACAACATACACAATCTATTGAATGTTATAATAATTGGATAACTGAGGTAATTCTTGAGCTAATACATATTGCAAATTTCCAACTTACGAAGGAAAGCATTCGTTAGCTAAAGATCAAACTCACTTGTGAGTTTATTAGTGACTCAGAACGAAATATCTGATTATATTGGCTTGTCCAGATAACAAATTCAATGAGAGTATGACCTATCAACTTTCGACTGTGGTGTATTTGATCACAGTGGTGTTAACGGGTAACGGAGAATCTGGGTTCGATTCCGGAGAGGGAGCCTTAGAAACGGCTACCACATCCAAGGAA	Unclassified Eukaryota			531	2535	3053	2029	3195	4636	5995	2157	3714	5176	3534	6605	1917	1990	1377	621	762	640	1440	2154	953	1380	1181	540	4563	2705	2238	1197	751	1229	4912	4606	364	369	164	3231	4000	356	2058	331	3359	2510	2059	1799
19	TCTCAAAGATTAAGCCATGCATGTCTCAGTACATTCCGATTAATGGAGAAACCGCGAATGGCTCATTACAACAGCCATAGTTTATTAGATCTTACTCAACTTGGATACCTGTGGTAACCTAAGAGCTAATACATGCAAGTAAGTCCTGACCGTAAGGGAAGGATGCATTTATTAGAACAAAACCAATCGGGCTTGCCCGCTTTTTGGTGAATCTGAATAACTATGCTGATCGCACAGTCCACGTACTGGCGACGTATCTTTCAAATGTCTGCCTTATCAACTTTCGATTGTAGTTTACACGGCTACAATGGTGATTACGGGTAACGGAGAATTAGGGTTCGACTCCGGAGAGGGAGCCTGAGAAACGGCTACCACATCCAAGGAA	Eukaryota/Nematoda/Chromadorea/Chromadorida	Eukaryota/Opisthokonta/Metazoa/Eumetazoa/Bilateria/Protostomia/Ecdysozoa/Nematoda/Enoplea/Enoplia/Enoplida/Enoplina/Enoploidea/Thoracostomopsidae/Enoplolaimus/Enoplolaimus sp. TN3consensus/	100	0	0	0	0	5	0	0	0	0	0	0	5	0	0	0	0	0	0	0	0	0	5	0	0	0	0	0	0	0	0	0	0	0	0	0	0	0	16025	29597	2877	40407	16	0	388
20	TCTCAAAGATTAAGCCATGCACGTCTAAGTACTAACAAGCTAAAGTGAAACCGCGAATGGCTCATTACAACATACACAATCTATTGAATGTTAAATTAGTTGGATAACTGAGGTAATTCTTGAGCTAATACATATTGCAAATTCTCAACTCACGAAGAGAAGCATTCGTTAGCTAAAGATCAAACTCACTTGTGAGTTTATTAGTGACTCAGAACGAAATATCCGATTATATTGGCTTGTCCAGATAACAAATTCAATGAGAGTATGACCTATCAACTGTCGACTGTGGTGTATTTGATCACAGTGGTGTTAACGGGTAACGGAGAATCTGGGTTCGATTCCGGAGAGGGAGCCTTAGACACGGCTACCACATCCAAGGAA	Unclassified Eukaryota			1049	2922	1961	1456	2955	3492	4548	1747	2577	4014	3051	4803	1282	2067	1097	717	1509	477	821	3335	1229	1012	663	513	3781	2336	600	971	438	860	4133	4385	252	163	150	2932	2616	530	2429	239	2621	1823	1404	1270
21	TCTCAAAGATTAAGCCATGCATGTCTAAGCACAAGCTGAACAAAGTGAAGCCGCGAATAGCTCATTACAACAGCCATAGTTCACTTGATCTTGATATCCTACTTGGATAACTGTGGTAATTCTAGAGCTAATACATGCGCCAAGCTCTGACCCTCCGGGGAACGAGTGCATTTATTAGAACAAAACCAATCGGGCCTCGGCCCGCCGTTGGTGAGTCTGAATAACTCAGCCGATCGCACACTCCTGCAGTGGCGACGCATCTTTCAAGTGTCTGCCTTATCAACTGTTGATGGTAGTTTACGTGACTACCATGGTTGTAACGGGTAACGGAGAATCAGGGTTCGACTCCGGAGAGGCAGCCTGAGAAACGGCTACCACATCCAAGGAA	Eukaryota/Nematoda/Chromadorea/Chromadorida	Eukaryota/Opisthokonta/Metazoa/Eumetazoa/Bilateria/Protostomia/Ecdysozoa/Nematoda/Chromadorea/Monhysterida/Linhomoeidae/Metalinhomoeus/Metalinhomoeus sp. 14L17C15/	93.264	0	0	1815	155	438	543	1235	95	3622	956	1614	210	161	0	226	126	1446	875	2182	0	1300	20	0	0	2242	73	4824	0	158	142	337	1657	0	1458	5922	1188	13806	19159	9096	278	425	0	9	164
22	TCTCAAAGATTAAGCCATGCATGTATAAGTTCACAGCTCAATACGCTGAAACCGCGAATGGCTCATTAAATCAGCTATGGTTCCTTAGATCTTACATCCATACTTGGATAACTGTAGTAATTCTAGAGCTAATACATGCCACTTAAGCCCCTTTTTCGGAAGGGGTGGATTTATTAGAATAAAAACCAACCGGTTTCGGCCGTCGGTTTGATGACTCTGGATAACTTTTCTGATGGCAATGCCTTGTGCATGCCACGTATCTTTCAAATGTCTGCCCTATCAACTTTCGATGGTAGGATATTTGCCTACCATGGTTATAACGGGTAACGGGGAATCAGGGTTCGATTCCGGAGAGGGAGCCTTAGAAACGGCTACCACATCTAAGGAA	Eukaryota/Platyhelminthes/Rhabditophora/Rhabdocoela	Eukaryota/Opisthokonta/Metazoa/Eumetazoa/Bilateria/Platyhelminthes/Rhabditophora/Rhabdocoela/Kalyptorhynchia/Eukalyptorhynchia/Placorhynchidae/Placorhynchus/Placorhynchus octaculeatus/	98.969	330	368	1219	99	2306	735	852	596	958	471	1033	382	912	0	2255	54	2993	585	364	8715	147	19	708	110	3866	295	141	8	16574	20479	320	326	0	1152	552	763	0	3368	42	0	0	2	7	0
23	TCTCAAAGATTAAGCCATGCACGTCTAAGTACTAACAAGCTAAAGTGAAACCGCGAATGGCTCATTACAACATACACAATCTATTGAATGTTAGAATAATTGGATAACTGAGGTAATTCTTGAGCTAATACATATTGCAAATTTCCAACTTACGAAGGAAAGCATTCGTTAGCTAAAGATCAAACTCACTTGTGAGTTTATTAGTGACTCAGAACGAAATATCTGATTATATTGGCTTGTCCAGATAACAAATTCAGTGAGAGTATGACCTATCAACTGTCGACTGTGGTGTATTTGATCACAGTGGTGTTAACGGGTAACGGAGAATCTGGGTTCGATTCCGGAGAGGGAGCCTTATAAACGGCTACCACATCCAAGGAA	Unclassified Eukaryota			304	2330	1547	1658	2344	2774	3573	2140	2882	3196	2668	4385	1462	1635	1225	390	934	299	957	1562	1256	842	949	627	2860	1897	262	863	214	841	3754	3286	338	157	210	2681	2413	837	2140	285	2253	942	877	1645
24	TCTCAAAGATTAAGCCATGCACGTCCAAGTACTAACAAGCTAAAGTGAAACCGCGAATGGCTCATTACAACATACACAATCTATTGAATGTTATAATAGTTGGATAACTGAGGTAATTCTTGAGCTAATACATATTGCAAATTCTCAACTCACTACAGAGAGAAGAGAAGCATTCGTTAGCTAAAGATCAAACTCACTTGTGAGTTTATTAGTGACTCAGAACGAAATATCTGATTATATTGGCTTGTCCAGATAACAAATTCAATGCGAGTATGACCTATCAACTGTCGACTGTGGTGTATTTGATCACAGTGGTGTTAACGGGTAACGGAGAATCTGGGTTCGATTCCGGAGAGGGAGCCTTAGAAACGGCTACCACATCCAAGGAA	Unclassified Eukaryota			190	2450	1988	1476	2270	2401	3730	1525	2528	3433	2736	4196	1034	1633	1018	545	840	295	983	1819	518	1108	888	463	3026	1997	555	945	485	582	3438	2754	356	149	235	2242	1819	310	1730	286	2538	1916	1193	1598
25	TCTCAAAGATTAAGCCATGCATGTCTCAGTATAAGCTTCTACACGGCGAAACTGCGAATGGCTCATTAAAACAGTTATCGTTTATTTGGTGGTCATTCATTACATGGATAACCATGGTAATTCTAGAGCTAATACATGCACCCAGACCCGACTTCGTGGAAGGGTTGTGTTTATTAGGTACAGAACCAACCCAGGCTCTGCCTGGTCCTTTGGTGATTCATGATAACCGAACGAATCGCATGGCATCAGCTGGCGATGAATCATTCAAGTTTCTGACCTATCAGCTTCCGACGGTAGGGTATTGGCCTACCGTGGCAATGACGGGTAACGGAGAATTAGGGTTCGATTCCGGAGAGGGAGCCTGAGAAACGGCTACCACATCTAAGGAA	Eukaryota/Dinoflagellata/Dinophyceae/Gymnodiniphycidae/Gymnodinium_clade/Gymnodinium	Eukaryota/environmental samples <Eukaryotae>/uncultured eukaryote/	99.743	2819	3235	2235	245	644	2930	1063	1008	1101	1240	1517	42	0	0	1089	952	1175	1430	1382	2698	445	600	3506	1158	2414	1743	334	2281	3640	1374	1709	342	0	2373	908	2376	1833	578	911	447	805	6382	600	3277
26	TCTCAAAGATTAAGCCATGCATGTCTCAGTATCAACTTTCATACGGTTAAACTGCGAATGGCTCATTAAAGCAGTTATAGTTTATTTGATGGTCACTGTTACATGGATAACTGTGGTAATTCTACAGCTAATACATGCATCAAAACCCAACTTCGCAGAAGGGTTGTGTTTATTAGATACAGAACCAACCCAGGCTCCGCCTGGTTTCCTGGTGACTCATAATAACTATATGAATCGTATGGCATCTGCCGACGATGCATCATTCAAGTTTCTGACCTATCAGCTTCCGACGGTAGGGTATTGGCCTACCGTGGCAATGACGGGTAACGGAGAATTAGGGTTTGATTCCGGAGAGGGAGCCTGAGAAACGGCTACCACATCTAAGGAA	Eukaryota/Dinoflagellata/Dinophyceae/Gymnodiniphycidae/Suessiaceae/Biecheleria	Eukaryota/Alveolata/Dinophyceae/Suessiales/Biecheleriaceae/Biecheleria/Biecheleria cincta/	100	618	323	187	402	448	1322	904	707	167	436	375	2342	1190	14555	401	813	468	769	628	317	194	433	289	127	3733	1747	1434	335	479	359	2042	1320	15113	2092	1715	1723	883	398	750	311	1031	399	508	840
27	TCTCAAAGATTAAGCCATGCATGTCTACGCATAAACGAATCTAAAGTGAAGCCGCGAATAGCTCATTACAACAGCCGTTGTTTCTTGGATCTCCGCTTTTACTTGGATAACTGTGGCAATTCTAGAGCTAATACATGCAATCGAGCTCCGACTTAACAGGACGAGCGCATTTATTAGACCAAAACCAATCGGCGCAAGCCGTTTTCTGGTGAATCTGAATAACTACGCAGATCGCTTCGGTTTCACACCGGCGACATATCCTTCAAGTGTCTGCTTTATCAACTTTCGTTGGTAGTTTATACGCCTACCAAGGTTTTAACGGATAACGGAGAATCAGGGTTCGACTCCGGAGAGGGAGCCTGAGAAACGGCTACCACTTCTAAGGAA	Eukaryota/Nematoda/Chromadorea	Eukaryota/Opisthokonta/Metazoa/Eumetazoa/Bilateria/Protostomia/Ecdysozoa/Nematoda/Chromadorea/Monhysterida/Xyalidae/Daptonema/Daptonema hirsutum/	99.742	3342	116	862	143	659	37	93	86	199	478	66	143	5	0	1542	5135	2292	25934	688	89	2209	80	786	1431	0	257	7378	358	1802	1596	0	0	0	0	50	0	27	24	0	26	0	0	45	44
28	TCTCAAAGATTAAGCCATGCATGTCTCAGTATAAGCTTCTACACGGCGAAACTGCGAATGGCTCATTAAAACAGTTATCGTTTATTTGGTGGTCATTCATTACATGGATAACCATGGTAATTCTAGAGCTAATACATGCGCCCAGACCCAACTTCTTGGACGGGTTGTGTTTATTAGGTACAGAACCAACCCAGGCTCTGCCTGGTCTTTTGGTGATTCATGATAACCGAACGAATCGCATGGCATCCGCTGGCGATGAATCATTCAAGTTTCTGACCTATCAGCTTCCGACGGTAGGGTATTGGCCTACCGTGGCAATGACGGGTAACGGAGAATTAGGGTTCGATTCCGGAGAGGGAGCCTGAGAAACGGCTACCACATCTAAGGAA	Eukaryota/Dinoflagellata/Dinophyceae/Gymnodiniphycidae/Gymnodinium_clade/Gymnodinium	Eukaryota/environmental samples <Eukaryotae>/uncultured marine eukaryote/	100	174	991	532	0	80	603	206	477	283	486	327	0	0	0	0	0	0	0	0	0	0	0	0	0	0	0	0	0	0	0	0	0	336	437	317	792	282	4934	2859	1280	3930	20431	1516	15181
29	TCTCAAAGATTAAGCCATGCATGTCTAAGCATAAGCCGAATATGGTTAAGCCGCGAATGGCTCATTACAACAGCCTTAGTTTATTGGATCTTAGAGTCCTACTTGGATAACTGTGGTAATTCTAGAGCTAATACACGCAATCAAACCCTAACCTTACGGGCAGGGTGCATTTATTAGAACAAAACCAATCGGCTTCGGTCGTCATTGGTGAATCTGAATAACTACGCTGATCGCACGGTCTCGCACCGGCGACATATCCTTCAAGTGTCTGCCTTATCAACTGTCGATGGTAGTTTACATGACTACCATGGTTGTAACGGGTAACGGAGAATAAGGGTTCGACTCCGGAGAGGGAGCCTGAGAAACGGCTACCACATCCAAGGAA	Eukaryota/Nematoda/Chromadorea/Chromadorida	Eukaryota/Opisthokonta/Metazoa/Eumetazoa/Bilateria/Protostomia/Ecdysozoa/Nematoda/Chromadorea/Chromadorida/Chromadoridae/Neochromadora/Neochromadora sp. CB19R09/	99.738	0	0	0	0	0	0	0	0	0	0	0	0	0	0	708	728	707	2982	329	0	0	8	0	0	0	0	50251	0	476	0	0	0	0	0	0	0	0	0	0	0	0	0	0	0
30	TCTCAAAGATTAAGCCATGCATGTCTAAGTATAACTCTTTTACTTTGAAAACTGCGAACGGCTCATTATATCAGTTATAGTTCCTTTGATAGTCCCTTACTACTTGGATACCCGTAGTAATTCTAGAGCTAATACATGCATCAATACCCAACTGTTCGCGGAAGGGTAGTATTTATTAGGTATAGACCAACCGTCTTCGGACGTGCTTTGGTGATTCATAATAACTTTTCGAATCGCATGGCTCCATGCCGGCGATGGATCATTCAAGTTTCTGCCCTATCAGCTTTGGATGGTAGTGTATTGGACTACCATGGCTTTAACGGGTAACGAATTGTTAGGGCAAGATTTCGGAGAGGGAGCCTGAGAGACGGCTACCACATCCAAGGAA	Eukaryota/Ochrophyta/Diatomea/Bacillariophytina/Mediophyceae/Thalassiosira	Eukaryota/environmental samples <Eukaryotae>/uncultured marine eukaryote/	100	1326	1270	517	75	98	280	78	72	29	39	128	137	13	77	362	453	1079	2637	1976	5659	656	156	1708	38	73	1576	555	265	780	2513	115	226	37	750	252	932	383	271	616	5423	449	15848	314	5094
31	TCTCAAAGATTAAGCCATGCACGTCCAAGTACTAACAAGCTAAAGTGAAACCGCGAATGGCTCATTACAACATACACAATCTATTGAATGTTAGAATAATTGGATAACTGAGGTAATTCTTGAGCTAATACATATTGCAAATTTCCAACTTACGAAGGAAAGCATTCGTTAGCTAAAGATCAAACTCACTTGTGAGTTTATTAGTGACTCAAAACGAAATATCTGATTATATTGGCTTGTCCAGATAACAAATTCAATGAGAGTATGACCTATCAACTGTCGACTGTGGTGTATTTGATCACAGTGGTGTTAACGGGTAACGGAGAATCTGGGTTCGATTCCGGAGAGGGAGCCTTACAAACGGCTACCACATCCAAGGAA	Unclassified Eukaryota			544	713	460	813	1459	1693	2310	944	1275	1746	1282	2433	669	798	1025	327	944	402	742	1348	879	680	878	310	1996	1656	621	618	171	602	2412	2194	208	311	144	3181	3343	472	2325	434	3282	2754	1045	2850
32	TCTCAAAGATTAAGCCATGCATGTCTAAGTATAAATAACTACACAGTAAAACTGCGAATGGCTCATTAAAACAGTTATAGTTTATTTGATATAAAAAATGGATAACTGTAGAAAAACTAGAGCTAATACATGCCTCAACCATACGGTTGTATTTATTAGATATACCCAGTAGGTGATTCATAATAACTATGCAAATCGTAACTATGTTACGATAAATCATTCAAGTTTCTGCCCTATCAGCTTTCGATGGTAGTGTATTGGACTACCATGGCTTTCACGGGTAACGGAGAATTAGGGTTCGATTCCGGAGAAGGAGCCTGAGAAACGGCTACTACATCTAAGGAA	Eukaryota/Ciliophora/Intramacronucleata/Litostomatea/Haptoria/Phialina	Eukaryota/Alveolata/environmental samples <Alveolata>/uncultured alveolate/	100	1433	273	233	0	242	495	7	0	88	85	258	33	0	0	717	658	1679	1333	2163	91	1011	277	4972	2886	0	1434	35	175	2412	5215	0	56	0	494	452	122	433	6	13	0	0	15728	0	69
33	TCTCAAAGATTAAGCCATGCATGTCTAAGCATAAACCGAATATGGTAAAGCCGCGAATGGCTCATTACAACAGCCATAGTTTATTGGATCTTAGAGTCCTACTTGGATACCTGTGGTAATTCTAGAGCTAATACACGCAATCAAGCCCCAACCTTACGGGCGGGGCGCATTTATTAGAACAAAACCAATTGGCTTCGGCCATAGATTGGTGAATCTGAATAACTACGCTGATCGCACGGGCTTGTCCCGGCGACGTATCCTTCAAGTGTCTGCCTTATCAACTTTCGATGGTAGTTTATATGACTACCATGGTTGTAACGGGTAACGGAGAATAAGGGTTCGACTCCGGAGAGGGAGCCTGAGAAACGGCTACCACATCCAAGGAA	Eukaryota/Nematoda/Chromadorea/Chromadorida	Eukaryota/Opisthokonta/Metazoa/Eumetazoa/Bilateria/Protostomia/Ecdysozoa/Nematoda/environmental samples <Nematoda>/Nematoda environmental sample/	99.738	794	2514	1335	49	3289	1084	163	908	1551	723	1335	3498	3194	0	1134	130	130	0	819	400	84	248	3576	1494	2854	403	446	2132	9151	517	68	612	0	317	83	0	0	88	0	62	39	119	0	102
34	TCTCAAAGATTAAGCCATGCATGTCTAAGTATGAACTATCAATTGTGAAACCGCGAATGGCTCATTACAACAGCCATAGTTTACTGGATATATTCCATTACATGGATAACTGTGGTAATTCTACAGCTAATACACGCAGCAAAGCTCCAACTTCGGAAGGAGTGCGTTAGTTACTTCAAACTGATCGGTCTTCGGACTGCCATCAAGTGAGATTGAACTATTTGGCTGATCGCACGGTCTAAGCACCGGCGACATATCCTTCAAATGTCTGCCTTATCAACTTTCGATGGTAGATTATGCGCCTACCATGGTTGTAACGGGTAACGGAGAATCAGGGTTTGATTCCGGAGAGGGAGCCTGAGAAATGGCTACCACATCCAAGGAA	Unclassified Eukaryota			0	0	0	0	0	0	0	0	0	0	0	0	0	0	0	0	0	0	0	0	0	0	0	0	0	0	0	0	0	0	0	0	0	0	0	0	0	32587	21	0	9370	0	80	743
35	TCTCAAAGATTAAGCCATGCATGTCTAAGCATAAACCGAATATGGTAAAGCCGCGAATGGCTCATTACAACAGCCATAGTTTATTGGATCTTAGAGTCCTACTTGGATACCTGTGGTAATTCTAGAGCTAATACACGCAATCAAGCCCCAACCTTACGGGCGGGGCGCATTTATTAGAACAAGACCAATTGGCTTCGGCCATAGATTGGTGAATCTGAATAACTACGCTGATCGCACGGGCTTGTCCCGGCGACGTATCCTTCAAGTGTCTGCCTTATCAACTTTCGATGGTAGTTTATATGACTACCATGGTTGTAACGGGTAACGGAGAATAAGGGTTCGACTCCGGAGAGGGAGCCTGAGAAACGGCTACCACATCCAAGGAA	Eukaryota/Nematoda/Chromadorea/Chromadorida	Eukaryota/Opisthokonta/Metazoa/Eumetazoa/Bilateria/Protostomia/Ecdysozoa/Nematoda/environmental samples <Nematoda>/Nematoda environmental sample/	99.476	0	1810	0	0	332	1337	220	901	1400	1174	1678	0	0	0	0	0	0	0	0	0	0	234	2025	0	146	57	0	492	3979	0	36	60	0	2719	4286	2147	11339	72	182	157	0	83	11	0
36	TCTCAAAGATTAAGCCATGCATGTCTAAGTATAAGCAAACTTGTACTGTGAAACTGCGAATGGCTCATTATATCAGTTATAGTCTACTCGATAGTACCTTACTACTTGGATAACCGTAGTAATTCTAGAGCTAATACATGCGCAAATACCCAACTGCTTGTCGGACGGGTAGCATTTATTAGATTGAAACCAATGCAGTCTTCGGGCTGGTATTGTGTTGAGTCATAATAACTGTGCGGATCGCGTTTTACGCGATAAATCGATTGAGTTTCTGCCCTATCAGCTTTGGATGGTAGGATATGGGCCTACCATGGCATTAACGGGTAACGGGGAATTAGGGTTTGATTCCGGAGAGGGAGCCTTAGAAACGGCTACCACATCCAAGGAA	Eukaryota/Peronosporomycetes	Eukaryota/environmental samples <Eukaryotae>/uncultured freshwater eukaryote/	100	4243	11193	8249	45	65	112	58	97	81	107	58	114	155	27	853	149	435	300	482	1079	989	323	519	152	196	1043	1953	508	617	1379	87	80	0	0	0	18	38	27	0	0	0	0	0	0
37	TCTCAAAGATTAAGCCATGCATGTCTCAGTATAAGCTTTCATACGGTGAAACTGCGAATGGCTCATTAAAGCAGTTATAGTTTATTTGATGGTCACTGTTACATGGATAACTGTGGTAATTCTAGAGCTAATACATGCACCAAAACCCGACTTCGGAAGGGTTGTGTTTATTAGATACAGAACCATCCCAAGCTCCGCTTGGTCTTGTGGTGACTCATGATAACTCGATGAATCGTATGGCTTCGCTGACGATGCATCATTCAAGTTTCTGACCTATCAGCTTCCGACGGTAGGGTATTGGCCTACCGTGGCAATGACGGGTAACGGAGAATTAGGGTTTGATTCCGGAGAGGGAGCCTGAGAAACGGCTACCACATCTAAGGAA	Eukaryota/Dinoflagellata/Dinophyceae/Gymnodiniphycidae/Suessiaceae/Protodinium	Eukaryota/environmental samples <Eukaryotae>/uncultured alga/	100	22	40	26	68	75	270	241	159	34	112	121	569	229	3188	68	315	151	195	247	252	64	256	494	110	732	940	1062	155	539	64	553	581	12624	1425	4493	1036	377	424	547	102	800	317	434	663
38	TCTCAAAGATTAAGCCATGCATGTATAAGTTCACACCCTAGTACGGTGAAACCGCGAATGGCTCATTAAATCAGCTATGGTTCCTTAGATCTTACATCCTTACTTGGATAACTGTAGTAATTCTAGAGCTAATACACGATACAAAACCCTGACCTCACGGGAAGGGTGGATTTATTAGAACAAAACCAACCGGCTCCGGTCGTTGGATTGATGACTCTGGATAACTTTCCTGATCGCATGGCCCTGCGCCAGCGACGTATCTTTCAAATGTCTGCCCTATCAACTATCGATGGTAGGTGATATGCCTACCATGGTTATAACGGGTAACGGGGAATCAGGGTTCGATTCCGGAGAGGGAGCCTTAGAAATGGCTACCACATCTAAGGAA	Eukaryota/Platyhelminthes/Rhabditophora/Rhabdocoela	Eukaryota/Opisthokonta/Metazoa/Eumetazoa/Bilateria/Platyhelminthes/Rhabditophora/Rhabdocoela/Kalyptorhynchia/Eukalyptorhynchia/Cicerinidae/Paracicerina/Paracicerina laboeica/	98.969	0	0	14	0	0	0	0	914	0	0	0	0	0	0	0	17246	3892	0	8927	0	0	724	0	1666	29	317	0	169	0	0	0	0	0	0	0	0	0	0	0	0	0	0	0	0
39	TCTCAAAGATTAAGCCATGCATGTCTCAGCACAAGCCAAAATAAGGTGAAGCCGCGAATTGCTCATTACAACAGCCATTGTTTACTGGATCTTAACTATCCTACTTGGATAACTGTGGTAATTCTAGAGCTAATACACGCACAAAGCTCTGACCGCAAGGGATGAGCGCATTTATTAGAACAAAACCAATCAGACTCTGTCTGTATTTGGTGGATCTGAATAACTCAGCTGATCGCATGGTCTCGTACCGGCGACGTATCTTCCAAGTGTCTGCCTTATCAACTTTTGATGGTAGTTTATGCGACTACCATGGTTGTAACGGGTAACGGAGAATAAGGGTTCGACTCCGGAGAGGGAGCCTGAGAAACGGCTACCACATCCAAGGAA	Eukaryota/Nematoda	Eukaryota/Opisthokonta/Metazoa/Eumetazoa/Bilateria/Protostomia/Ecdysozoa/Nematoda/Chromadorea/Araeolaimida/Axonolaimoidea/Axonolaimidae/Axonolaimus/Axonolaimus sp. 1088/	98.098	0	0	0	0	0	0	0	21	0	0	0	0	0	0	0	0	0	77	0	0	0	5	0	0	22	0	0	0	0	0	0	0	0	841	5019	3023	1572	6542	557	1778	10602	75	130	2385
40	TCTCAAAGATTAAGCCATGCATGTATAAGTACACACCTTTATACGGTGAGACCGCGAATGGCTCATTAAATCAGCTATTATTTCTTAGATCTTACACAATTACTTGGATAACTGTAGTAATTCTAGAGCTAATACATGAAACAGTGCCTCAGTCTCTGATTGGGTGCGGATTTATTAGAACAAAACCAACCGGCTTCGGTCGCATGTTTGGTGACTCTGGATAACTTTCCTGATCGCATGGCCTTGAGCCGGCGACGTATCTTTCAAGTGTCTGCCCTATCAACTGACGTTGGTGAGTTACATGCTCACCATGGTGATAACGGGTAACGGGGAATCAGGGTTCGATACCGGAGAGGGAGCCTTAGAAACGGCTACCACATCTAAGGAA	Eukaryota/Platyhelminthes/Rhabditophora/Rhabdocoela	Eukaryota/Opisthokonta/Metazoa/Eumetazoa/Bilateria/Platyhelminthes/Rhabditophora/Rhabdocoela/Neodalyellida/Promesostomidae/Coronhelmis/Coronhelmis multispinosus/	100	11743	7	1444	2577	0	0	321	1550	649	0	11	0	30	4	0	0	0	0	11202	0	0	737	0	0	0	0	0	0	756	0	326	0	0	0	0	0	0	0	43	0	0	0	0	0
41	TCTCAAAGATTAAGCCATGCATGTTTAAGCAGAAGCCGCACAACGGTAAAGCCGCGAATGGCTCATTACAACAGCCGTCGTTTCTTGGATCTCTAATTTTACTTGGATAACTGTGGTAATTCTAGAGCTAATACACGCACTAAAGCTCTGACCTTACGGAACGAGCGCATTTATTAGAACAAAACCAATCGGGTTTCGGCCCGTTCGTTGGTGACTCTGAATAACTCTGCCGATCGCACGGTCTCGCACCGGCGACGTATCTTTCAAGTGTCTGCCTTATCAACTTTCGATGGTAGTTTATGTGCCTACCATGGTTGTAACGGGTAACGGAGAATAAGGGTTCGACTCCGGAGAGGGAGCCTGAGAAACGGCTACCACATCCAAGGAA	Eukaryota/Nematoda/Chromadorea	Eukaryota/Opisthokonta/Metazoa/Eumetazoa/Bilateria/Protostomia/Ecdysozoa/Nematoda/Chromadorea/Monhysterida/Comesomatidae/Sabatieria/Sabatieria pulchra/	99.481	0	779	985	0	733	571	617	302	621	2375	126	597	4320	0	0	0	0	0	123	0	0	0	665	600	1794	8421	0	1286	451	0	66	2052	0	92	2842	27	105	121	58	59	82	0	0	0
42	TCTCAAAGATTAAGCCATGCATGTCTCAGCACAAGCCAAAACAAGGTGAAGCCGCGAATTGCTCATTACAACAGCCATTGTTTACTGGATCTTAACTATCCTACTTGGATAACTGTGGTAATTCTAGAGCTAATACACGCACCAAGCTCTGACCGCAAGGGATGAGCGCATTTATTAGAACAAAAACCAATCAGACTCTGTCTGTATTTGGTGGATCTGAATAACTCAGCTGATCGCATGGTCTCGTACCGGCGACGTATCTTCCAAGTGTCTGCCTTATCAACTTTTGATGGTAGTTTATGCGACTACCATGGTTGTAACGGGTAACGGAGAATAAGGGTTCGACTCCGGAGAGGGAGCCTGAGAAACGGCTACCACATCCAAGGAA	Eukaryota/Nematoda	Eukaryota/Opisthokonta/Metazoa/Eumetazoa/Bilateria/Protostomia/Ecdysozoa/Nematoda/Chromadorea/Araeolaimida/Axonolaimoidea/Axonolaimidae/Axonolaimus/Axonolaimus sp. 1088/	98.913	0	0	0	0	0	0	0	49	0	44	0	0	0	0	0	0	0	65	0	0	0	0	0	0	0	0	0	0	0	0	0	0	0	819	5045	2861	1376	5713	503	1288	8794	30	63	2235
43	TCTCAAAGATTAAGCCATGCACGTTTCAATACAAGCCTTTAAATGGTGAAATCGCGAATGGCTCATTACAACAGCCATTGTTTCTTGGATCTTACTCTTACTTGGAATAACTGTGGTAATTCTAGAGCTAATACATGCCAAAAAATCCCAACGCAAGAAGGGATGCATTTATTAGAACCGAATCGACCGGGCTCGCCTGATCTTTGGTGAATCTGAATAACTCTGCAGATCACATGGTCTTTCGCACCAGTGATGTGTCCTTCAAGTGTCTGCCTTATCAACTTTCGACGGTAGTCTATCTGTCTACCGTGGTCTTGACGGGTAACGGAGAATTAGGGTTCGACTCCGGAGAGGAAGCCTGAGAAACGGCTACCACATCCAAGGAA	Eukaryota/Nematoda/Chromadorea/Chromadorida	Eukaryota/environmental samples <Eukaryotae>/uncultured eukaryote/	88.918	1157	494	3660	387	63	120	221	2461	1726	204	693	99	141	0	110	56	456	65	2063	329	153	200	98	1368	1849	23	47	4857	3582	75	288	39	0	119	204	0	0	89	6	0	89	0	0	97
44	TCTCAAAGATTAAGCCATGCACGTTTATATACAAACCTTCAAATGGTGAAATCGCGAATAGCTCATTACAACAGCCATTGTTTCTTGGATCTTACTTTCTACTTGGATAACTGTGGTAATTCTAGAGCTAATACACGCATCAAGTTCCAACGCAAGAAGGAACGCATTTATTAGAACTAAACCAATCGGGCTTGCCCGTTGTTTGGTGAATCTGAATAACTCCGCAGATCGCATGGTCTAGTACCGGCGACATATCTTTCAAGTGTCTGCCTTATCAACTTTCGATGGTAGTTTATATGACTACCATGGTTGTAACGGGTAACGGAGAATTAGGGTTCGACTCCGGAGAGGGAGCCTGAGAAACGGCTACCACATCCAAGGAA	Eukaryota/Nematoda/Chromadorea/Chromadorida	Eukaryota/Opisthokonta/Metazoa/Eumetazoa/Bilateria/Protostomia/Ecdysozoa/Nematoda/Chromadorea/Desmodorida/Richtersioidea/Microlaimidae/Molgolaimus/Molgolaimus demani/	100	0	0	0	0	0	0	0	0	0	0	0	0	0	0	0	0	0	11	0	0	0	0	0	0	0	0	0	0	0	0	0	0	0	2127	6966	2074	7351	2919	1027	295	3426	113	972	170
45	TCTCAAAGATTAAGCCATGCATGTCTATGCACAAGCCTAACTAAGGTGAAGCCGCGAATTGCTCATTACAACAGCCATTGTTTACTGGATCTTAATATCCTACTTGGATAACTGTGGTAATTCTAGAGCTAATACACGCAAACAGCTCTGACCGTAAGGGACGAGCGCATTTATTAGAACAAAACCAATCGGGCTTGCCCGTCTTTGGTGGATCTGAATAACTCAGTTGATCGCATGGTCTCGCACCGGCGACGTATCTTCCAAGTGTCTGCCTTATCAACTTTTGATGGTAGTTTATGCGACTACCATGGTTGTAACGGGTAACGGAGAATAAGGGTTCGACTCCGGAGAGGGAGCCTGAGAAATGGCTACCACATCCAAGGAA	Eukaryota/Nematoda/Chromadorea	Eukaryota/Opisthokonta/Metazoa/Eumetazoa/Bilateria/Protostomia/Ecdysozoa/Nematoda/Chromadorea/Araeolaimida/Axonolaimoidea/Axonolaimidae/Axonolaimus/Axonolaimus helgolandicus/	99.221	0	0	0	0	920	2785	2494	0	0	0	0	0	0	0	0	0	0	0	0	0	0	0	1718	3776	0	2339	0	1391	11583	0	0	0	0	0	97	0	0	0	27	173	38	0	0	0
46	TCTCAAAGATTAAGCCATGCACGTCCAAGTACTAACAAGCTAAAGTGAAACCGCGAATGGCTCATTACAACATACACAATCTATTGAATGTTAAAATAATCGGATAACTGAGGTAATTCTTGAGCTAATACATATTGCAAATTTCCAACTTACGAAGGAAAGCATTCGTTAGCTAAAGATCAAACTCACTTGTGAGTTTATTAGTGATTCAGAACGAAATATCTGATTATATTGGCTTGTCCAGATAACAAATTCAATGAGAGTATGACCTATCAACTGTCGACTGTGGTGTATTTGATCACAGTGGTGTTAACGGGTAACGGAGAATCTGGGTTCGATTCCGGAGAGGGAGCCTTAGAAACGGCTACCACATCCAAGGAA	Unclassified Eukaryota			789	916	755	426	898	906	1458	653	912	1374	960	1684	465	505	234	68	683	85	309	1202	207	251	519	112	1240	982	32	162	92	295	1360	1621	68	0	0	1163	1119	97	496	144	593	1078	11	314
47	TCTCAAAGATTAAGCCATGCATGTCTCAGTATAAGTCTTTACACGGCGAAACTGCGAATGGCTCATTAAAACAGTTATAGTTTAAACGATGGTCAATCGTTATATGGATAACTGTGGTAATTCTAGAGCTAATACATGCGCAAAAAGCCAACTTTTCGGACGGCTTGTATTTATTAGATACAGAACCAATATCCCTCGGGATTTTTTGGACGATTCATAATAAACGAATGGAGCTCATGGCTTGTGCCGGAGCTGTATCGTTCAAGTTTCTGACCTATCAGCTTTCGACGGTAAGGTATTGGCTTACCGTGGCATTGACGGGTAACGGAGAATTAGGGTTCGATTCCGGAGAGGGAGCCCGAGAAACGGCTACCACATCTAAGGAA	Eukaryota/Protalveolata/Syndiniales/Syndiniales_or/Syndiniales_fa/Amoebophrya	Eukaryota/Alveolata/environmental samples <Alveolata>/uncultured alveolate/	100	66	24	5	47	50	209	277	271	118	341	242	3060	2378	6104	6	272	14	42	10	34	16	14	42	11	4758	106	217	18	33	12	1540	1136	2181	801	1259	318	145	7	0	0	16	20	0	113
48	TCTCAAAGATTAAGCCATGCACGTCTAAGTACTAACAGGCTAAAGTGAAACCGCGAATGGCTCATTACAACATACACAATCTATTGAATGTTAGAATAGTTGGATAACTGAGGTAATTCTTGAGCTAATACATATTGCAAATTCTCAACTCACTACAGAGAGAAGAGAAGCATTCGTTAGCTAAAGATCAAACTCACTTGTGAGTTTATTAGTGACTCAGAACGAAATATCTGATTATATTGGCTTGTCCAGATAACAAATTCAGTGAGAGTATGACCTATCAACTGTCGACTGTGGTGTATTTGATCACAGTGGTGTTAACGGGTAACGGAGAATCTGGGTTCGATTCCGGAGAGGGAGCCTTAGAAACGGCTACCACATCCAAGGAA	Unclassified Eukaryota			115	665	751	516	890	1013	1231	468	822	1254	999	1397	411	662	319	145	237	142	375	506	275	358	176	191	992	662	154	244	198	264	1199	863	90	61	43	863	733	251	605	105	1106	501	132	804
49	TCTCAAAGATTAAGCCATGCACGTCCAAGTACTAACAAGCTAAAGTGAAACCGCGAATGGCTCATTACAACATACCCAATCTATTGAATGTTAGAATAATTGGATAACTGAGGTAATTCTTGAGCTAATACATATTGCAAATTTCCAACTTACGAAGGAAAGCATTCGTTAGCTAAAGATCAAACTCACTTGTGAGTTTATTAGTGACTCAGAACGAAATATCTGATTATATTGGCTTGTCCAGATAACAAATTCAGTGAGAGTATGACCTATCAACTGTCGACTGTGGTGTATTTGATCACAGTGGTGTTAACGGGTAACGGAGAATCTGGGTTCGATTCCGGAGAGGGAGCCTTACAAACGGCTACCACATCCAAGGAA	Unclassified Eukaryota			12	668	699	551	680	781	1328	613	805	1178	1075	1419	424	486	723	241	256	209	235	627	360	489	353	141	1143	620	253	241	38	213	1265	744	62	51	63	749	537	236	638	39	866	1377	57	188
50	TCTCAAAGATTAAGCCATGCACGTCTAAGTACTAACAAGCTAAAGTGAAACCGCGAATGGCTCATTACAACATACACAATCTATTGAATGTTAAATTAGTTGGATAACTGAGGTAATTCTTGAGCTAATACATATTGCAAATTCTCAACTCACGAAGAGAAGCATTCGTTAGCTAAAGATCAAACTCACTTGTGAGTTTATTAGTGACTCAGAACGAAATATCTGATTATATTGGCTTGTCCAGATAACAAATTCAATAAGAGTATGACCTATCAACTGTCGACTGTGGTGTATTTGATCACAGTGGTGTTAACGGGTAACGGAGAATCTGGGTTCGATTCCGGAGAGGGAGCCTTAGAAACGGCTACCACATCCAAGGAA	Unclassified Eukaryota			3	813	379	457	875	832	1228	723	819	1128	952	1539	534	545	381	114	253	265	263	662	202	227	212	96	1085	721	433	209	89	270	1190	914	105	62	102	673	651	377	729	100	576	840	125	580
51	TCTCAAAGATTAAGCCATGCATGTCTAAGCACAAGCCGAATCGGCAAAGCCGCGAATGGCTCATTACAACAGCCACTGTTCACTTGATCTTGAAAATCCTACATGGATAACTGTGGTAATTCTAGAGCTAATACACGCAACCAAGCTCCGACCTTACGGGACGAGCGCATTTATTAGAACAAAACCAATCGGGCTTCGGCTCGCAATCTGGTGAATCTGAATAACTCAGCCGATCGTACGGTCTCGTACCGACGACGCATCTTTCAAGTGTCTGCCTTATCAACTTTCGATGGTAGTTTCTGTGCCTACCATGGTTGTAACGGGTAACGGAGAATCAGGGTTCGACTCCGGAGAGGGAGCCTGAGAAACGGCTACCACATCCAAGGAA	Eukaryota/Nematoda/Chromadorea/Araeolaimida	Eukaryota/Opisthokonta/Metazoa/Eumetazoa/Bilateria/Protostomia/Ecdysozoa/Nematoda/Chromadorea/Plectida/Leptolaimoidea/Aphanolaimidae/Aphanolaimus/Aphanolaimus aquaticus/	94.885	2537	320	1097	372	361	542	882	4704	2987	862	1006	21	0	0	67	0	118	414	463	418	130	585	175	344	380	755	400	1044	1534	32	138	87	0	59	15	0	0	124	37	0	92	0	14	0
52	TCTCAAAGATTAAGCCATGCACGTCCAAGTACTAACAAGCTAAAGTGAAACCGCGAATGGCTCATTACAACATACACAATCTATTGAATGTTAAATTAGTTGGATAACTGAGGTAATTCTTGAGCTAATACATATTGCAAATTCTCAACTCACTACAGAGAGAAGGGAAGCATTCGTTAGCTAAAGATCAAACTCACTTGTGAGTTTATTAGTGACTCAGAACGAAATATCTGATTATATTGGCTTGTCCAGATAACAAATTCAATGAGAGTATGACCTATCAACTGTCGACTGTGGTGTATTTGATCACAGTGGTGTTAACGGGTAACGGAGAATCTGGGTTCGATTCCGGAGAGGGAGCCTTAGAAACGGCTACCACATCCAAGGAA	Unclassified Eukaryota			0	1992	1494	0	0	0	0	0	0	0	0	0	0	1685	0	0	1311	302	600	0	778	0	538	261	0	0	0	629	0	733	0	3129	160	128	151	2058	2595	218	0	410	0	1589	590	1041
53	TCTCAAAGATTAAGCCATGCATGTCTAAGCACGAGCCTAAATAAGGTGAAGCCGCGAATTGCTCATTACAACAGCCATTGTTTACTGGATCTTAACTATCCTACTTGGATAACTGTGGTAATTCTAGAGCTAATACACGCACCAAGCTCCGACCGTAAGGGACGAGCGCATTTATTAGAACAAAAACCAATCAGACTTTGTCTGTCTTTGGTGGATCTGAATAACTCAGCTGATCGCATGGTCTCGTACCGGCGACGTATCTTCCAAGTGTCTGCCTTATCAACTTTTGATGGTAGTTTATGCGACTACCATGGTTGTAACGGGTAACGGAGAATAAGGGTTCGACTCCGGAGAGGGAGCCTGAGAAACGGCTACCACATCCAAGGAA	Eukaryota/Nematoda	Eukaryota/Opisthokonta/Metazoa/Eumetazoa/Bilateria/Protostomia/Ecdysozoa/Nematoda/Chromadorea/Araeolaimida/Axonolaimoidea/Axonolaimidae/Axonolaimus/Axonolaimus sp. 1088/	98.098	1454	471	159	202	509	826	360	591	581	585	531	88	0	0	2004	214	1635	725	842	198	38	1764	438	415	0	1030	2214	190	991	2279	0	131	0	0	0	0	0	136	0	0	618	0	99	0
54	TCTCAAAGATTAAGCCATGCATGTCTAAGTATAAGTATTATACAGCGAAACTGCGAATGGCTCATTAAAACAGTTATAGTTTATTTGATAATCGAATTTACATGGATAACCGTGGTAATTCTAGAGCTAATACATGCTGATATGCCCGACTTTTGCGGAAGGGCGGTATTTATTAGATAACAAGCCAATATTCCTCTGGTCTATTGTGGTGACTCATAATAACTGATCGAATCGCAAGGCCTTTGGCCGCGATAAGTCATTCAAGTTTCTGCCCCATCAGCTTTCGATGGTAGTGTATTGGACTACCATGGCGTTTACGGGTAACGGAGGATTAGGGTTCGATTCCGGAGAGGGAGCCTGAGAAACGGCTACCACATCTAAGGAA	Eukaryota/Ciliophora/Intramacronucleata/Spirotrichea/Oligotrichia	Eukaryota/environmental samples <Eukaryotae>/uncultured eukaryote/	99.481	1007	132	473	1054	965	478	820	137	934	122	743	687	87	236	630	795	2075	842	1097	2698	899	620	575	243	92	421	325	296	623	594	107	197	232	57	16	44	15	32	23	0	98	8	151	0
55	TCTCAAAGATTAAGCCATGCATGTCTAAGTATAAATGGTATACAATGAAACTGCGAATGGCTCATTAAAACAGTTATAGTTTATTTGGTAATCGAATTTACATGGATAACCGTGGTAATTCTAGAGCTAATACATGCAGTAAGCCCGACTTAAAGGAAGGGCCGTATTTATTAGATAACAGACCAATATTCCTCGTGTCTATTGTGGTGAATCATAGTAACTAATCGGATCGCATGGGAATTTCCCGCGACAAACCATTCAAGTTTCTGCCCCATCAGCTTTCGATGGTAGTGTATTGGACTACCATGGCTTTTACGGGTAACGGAGGATTAGGGTTCGATTCCGGAGAGGGAGCCTGAGAAACGGCTACCACATCTAAGGAA	Eukaryota/Ciliophora/Intramacronucleata/Spirotrichea/Choreotrichia/Rimostrombidium	Eukaryota/environmental samples <Eukaryotae>/uncultured eukaryote/	99.738	0	1319	127	716	1399	813	1277	2264	236	726	1458	146	260	38	62	285	0	0	0	0	576	221	739	1098	92	520	726	197	591	0	177	1722	10	147	138	1754	516	97	284	67	529	152	0	165
56	TCTCAAAGATTAAGCCATGCATGTCTAAGCACGAGCCTAAATAAGGTGAAGCCGCGAATTGCTCATTACAACAGCCATTGTTTACTGGATCTTAACTATCCTACTTGGATAACTGTGGTAATTCTAGAGCTAATACACGCACCAAGCTCTGACCGTAAGGGATGAGCGCATTTATTAGAACAAAAACCAATCAGACTCTGTCTGTCTTTGGTGGATCTGAATAACTCAGCTGATCGCATGGTCCTGTACCGGCGACGTATCTTCCAAGTGTCTGCCTTATCAACTTTTGATGGTAGTTTATGCGACTACCATGGTTGTAACGGGTAACGGAGAATAAGGGTTCGACTCCGGAGAGGGAGCCTGAGAAACGGCTACCACATCCAAGGAA	Eukaryota/Nematoda/Chromadorea	Eukaryota/Opisthokonta/Metazoa/Eumetazoa/Bilateria/Protostomia/Ecdysozoa/Nematoda/Chromadorea/Araeolaimida/Axonolaimoidea/Axonolaimidae/Axonolaimus/Axonolaimus sp. 1088/	98.37	1169	671	187	142	550	1013	500	734	712	660	672	85	0	0	1490	146	1384	656	589	138	0	1447	452	445	51	1271	1697	140	1258	2163	0	102	0	0	0	0	0	132	0	0	527	0	163	0
57	TCTCAAAGATTAAGCCATGCATGTCTAAGCATAAACTAATCTAAAGTGAAGCCGCGAATAGCTCATTACAACAGCCGTTGTTTCTTGGATCTCCGTCTTACTTGGATAACTGTGGTAATTCTAGAGCTAATACATGCAGCCGAGCTCTGACTTCACAGGAAGAGCGCATTTATTAGATCAAAACCAATCGGCTCCGGCCGTTTCTGGTGAATCTGAATAACTACGCAGATCGCTTAGGTTTTATACCGGCGACAAATCCTTCAAGTGTCTGCCTTATCAACTTTCGATGGTAGTTTTTAAGCCTACCATGGTGACGACGGGTAACGGAGAATTAGGGTTCGACTCCGGAGAGGGAGCCTGAGAAACGGCTACCACTTCTAAGGAA	Eukaryota/Nematoda/Chromadorea	Eukaryota/Opisthokonta/Metazoa/Eumetazoa/Bilateria/Protostomia/Ecdysozoa/Nematoda/Chromadorea/Monhysterida/Xyalidae/Daptonema/Daptonema sp. SLH3R09/	100	315	105	782	306	145	606	72	379	23	63	85	0	0	0	812	258	206	2103	781	0	3557	480	229	3324	0	1178	1180	655	480	1638	0	0	0	0	11	10	144	25	7	0	0	0	19	86
58	TCTCAAAGATTAAGCCATGCATGTGTAGGTATAACCTGTATACCGGTAAACTGCGAATGGCTCGGTAAATCAGTTATAGTTTATTTGATAGTGCATCCTACTCGGATAACCGTAGTAACACTAGAGCTAATACGTGCGTAAATCCCGACTTTTGGAAGGGACGTATTTATTAGATTTATGGCCAGCCGGGCTTGCCCGACCAGCGGTGAATCATGGTAACTTGACGGATTGCATGGCCTCCGTGCCGGCGACGTGTCATTCAAGTTTCTGCCCCATCAGGTTTCGACTGTAGTGTATTGGACTACAGTGCCTATAACGGGTAGCGGAGGATTAGGGTTCGATTCCGGAGAGGGAGCCTGAGAAACGGCTACCACATCCAAGGAA	Eukaryota/Chlorophyta_ph/Ulvophyceae/Cladophorales/Cladophorales_fa/Cladophora	Eukaryota/Viridiplantae/Chlorophyta/Ulvophyceae/Cladophorales/Cladophoraceae/Cladophora/Cladophora glomerata/	100	2914	108	70	143	43	664	148	349	0	470	176	0	0	0	1273	3406	67	5718	137	434	562	165	196	125	0	1018	279	0	1122	194	0	0	0	0	0	0	0	0	75	0	0	0	0	0
59	TCTCAAAGATTAAGCCATGCATGTCTAAGTATAAGCAATTTGTACTGTGAAACTGCGAATGGCTCATTATATCAGTTATAGTCTATTTGATAGTACCTTACTACTTGGATAACCGTAGTAATTCTAGAGCTAATACATGCATAAATACTCGACTTTTTGGAAGAGTAGCATTTATTAGATTGAAACCAATACACTTTTGTGTTTTTGTGTTGAGTCATAATAACTGTGCGGATCGCATTTTTTGCGATAAATCAATTGAGTTTCTGCCCTATCAGCTTTGGATGGTAGGATATGGGCCTACCATGGCGTTAACGGGTAACGGGGAATTAGGGTTTGATTCCGGAGAGGGAGCCTGAGAAACGGCTACCACATCCAAGGAA	Eukaryota/Peronosporomycetes/Peronosporomycetes_cl/Peronosporomycetes_or/Peronosporomycetes_fa/Halodaphnea	Eukaryota/Stramenopiles/Oomycetes/Lagenidiales/Haliphthoraceae/Halocrusticida/Halocrusticida parasitica/	97.382	95	412	28	160	333	221	53	82	36	48	45	9	0	0	2537	837	1479	793	413	3315	829	337	705	42	100	1182	1914	188	1720	383	11	9	0	55	47	400	529	74	52	0	39	15	18	57
60	TCTCAAAGATTAAGCCATGCATGTCTCAGTATAAGCTTTTACACGGTGAAACTGCGAATGGCTCATTAAAGCAGTTATAGTTTATTTGATGGTCACTGTTACATGGATAACTGTGGTAATTCTAGAGCTAATACATGCACCAAAACCCAACTTTGCAGAAGGGTTGTGTTTATTAGATACAGAACCAACCCAGGCTCCGCCTGGTTTTGTGGTGACTCATAATAACTAGATGAATCGTGTGGCATCAGCTGACGATGCATCATTCAAGTTTCTGACCTATCAGCTTCCGACGGTAGGGTATTGGCCTACCGTGGCAATGACGGGTAACGGAGAATTAGGGTTTGATTCCGGAGAGGGAGCCTGAGAAACGGCTACCACATCTAAGGAA	Eukaryota/Dinoflagellata/Dinophyceae/Gymnodiniphycidae/Suessiaceae/Polarella	Eukaryota/environmental samples <Eukaryotae>/uncultured marine eukaryote/	98.454	184	193	60	135	223	380	341	273	118	219	181	491	304	240	701	1285	1831	2558	1839	1379	301	536	594	296	56	1006	1687	362	473	588	71	134	0	0	0	0	0	0	0	0	0	0	0	0
61	TCTCAAAGATTAAGCCATGCATGTATAAGTTCACACCTTCATATGGTGAAACCGCGAATGGCTCATTAAATCAGCTATGGTTCCTTAGATCTTACATCCATACTTGGATAACTGTGGTAATTCTAGAGCTAATACATGCCTCAATGCCCTGACTTCGCAGAAAGGGTGGATTTATTAGAACAAAACCTACCGGCCTTGGTCGTTGGTTTGATGACTCTGGATAACTTTTCTGATCGCATGGCCTTGAGCCAGCGACGTATCTATCAAATGACTGCCCTATCAACTATCGATGGTAGGTGATATGCCTACCATGGTTATGACGGGTAACGGGGAATCAGGGTTCGATTCCGGAGAGGGAGCCTTAGAAATGGCTACCACATCTAAGGAA	Eukaryota/Platyhelminthes/Rhabditophora/Rhabdocoela	Eukaryota/Opisthokonta/Metazoa/Eumetazoa/Bilateria/Platyhelminthes/Rhabditophora/Rhabdocoela/Kalyptorhynchia/Eukalyptorhynchia/Gnathorhynchidae/Odontorhynchus/Odontorhynchus aculeatus/	97.943	0	0	0	0	0	0	0	0	1405	0	0	0	0	0	0	0	0	0	0	0	0	0	0	2996	0	0	0	0	0	0	0	0	0	0	0	0	0	0	7895	1702	0	0	1845	3010
62	TCTCAAAGATTAAGCCATGCATGTCTAAGTATAAATAACTACACAGTAAAACTGCGAATGGCTCATTAAAACAGTTATAGTTTATTTGATACATTTTAAATGGATAACTGTAGAAACACTAGAGCTAATACATGCTAAGACCGTAAGGTTGTATTTATTAGATATACCGAGTAGGTGAATCATAATAACTTCGCAAATCGCTGTAATACAGCGATAAATCATTCAAGTTTCTGCCCTATCATGCTCTCGATGGTAGTGTATTGGACTACCATGGCTCTCACGGGTAACGGGGAATTAGGGTTCGATTCCGGAGAAGGAGCCTGAGAAACGGCTACTACATCTAAGGAA	Eukaryota/Ciliophora/Intramacronucleata/Litostomatea/Haptoria/Didinium	Eukaryota/environmental samples <Eukaryotae>/uncultured marine eukaryote/	99.713	0	53	26	207	387	1010	99	146	86	287	364	494	507	5	573	486	242	851	601	848	842	724	102	1069	90	89	417	217	889	0	27	142	417	587	512	582	0	0	4	82	0	0	0	3435
63	TCTCAAAGATTAAGCCATGCACGTCCAAGTACTAACAAGCTAAAGTGAAACCGCGAATGGCTCATTACAACATACACAATCTATTGAATGTTAGAATAATTGGATAACTGAGGTAATTCTTGAGCTAATACATATTGCAAATTTCCAACTTACGAAGGAAAGCATTCGTTAGCTAAAGATCAAACTCACTTGTGAGTTTATTAGTGACTCAGGACGAAATATCTGATTATATTGGCTTGTCCAGATAACAAATTCAATGAGAGTATGACCTATCAACTGTCGACTGTGGTGTATTTGATCACAGTGGTGTTAACGGGTAACGGAGAATCTGGGTTCGATTCCGGAGAGGGAGCCTTAGAAACGGCTACCACATCCAAGGAA	Unclassified Eukaryota			0	477	475	298	395	635	965	302	548	941	722	1068	384	313	537	250	236	90	76	515	93	351	215	137	790	483	389	264	106	208	996	637	44	0	41	571	364	314	495	89	354	394	34	451
64	TCTCAAAGATTAAGCCATGCATGTCTCAGCACAAGCCAAAGTAAGGTGAAGCCGCGAATTGCTCATTACAACAGCCATTGTTTACTGGATCTTAACTATCCTACTTGGATAACTGTGGTAATTCTAGAGCTAATACACGCACAAAGCTCTGACCGCAAGGGATGAGCGCATTTATTAGAACAAAACCAATCAGACTCTGTCTGTATTTGGTGGATCTGAATAACTCAGCTGATCGCATGGTCTCGTACCGGCGACGTATCTTCCAAGTGTCTGCCTTATCAACTTTTGATGGTAGTTTATGCGACTACCATGGTTGTAACGGGTAACGGAGAATAAGGGTTCGACTCCGGAGAGGGAGCCTGAGAAACGGCTACCACATCCAAGGAA	Eukaryota/Nematoda	Eukaryota/Opisthokonta/Metazoa/Eumetazoa/Bilateria/Protostomia/Ecdysozoa/Nematoda/Chromadorea/Araeolaimida/Axonolaimoidea/Axonolaimidae/Axonolaimus/Axonolaimus sp. 1088/	97.826	0	0	0	0	0	0	0	0	0	0	0	0	0	0	0	0	0	45	0	0	0	0	0	0	0	0	0	0	0	0	0	0	0	793	3962	2108	1043	2459	280	810	4019	0	0	1186
65	TCTCAAAGATTAAGCCATGCATGTCTCAGTATGAATTTTTACACGGTGAAACTGCGAATGGCTCATTAAAGCAGTTATAGTTTATTTGATGGTCACTGTTACATGGATAACTGTGGTAATTCTACAGCTAATACATGCACCAAAACCCAACTTCGCAGAAGGGTTGTGTTTATTAGATACAGAACCAACCCAGGCTCCGCCTGGTTTCCTGGTGACTCATAATAACTATATGAATCGTATGGCATCTGCCGACGATGCATCATTCAAGTTTCTGACCTATCAGCTTCCGACGGTAGGGTATTGGCCTACCGTGGCAATGACGGGTAACGGAGAATTAGGGTTTGATTCCGGAGAGGGAGCCTGAGAAACGGCTACCACATCTAAGGAA	Eukaryota/Dinoflagellata/Dinophyceae/Gymnodiniphycidae/Suessiaceae/Polarella	Eukaryota/environmental samples <Eukaryotae>/uncultured eukaryote/	99.485	450	560	387	182	152	298	314	211	71	196	220	511	567	2185	73	124	122	202	176	163	80	31	17	37	181	70	94	85	49	21	24	45	3428	283	345	453	54	358	542	136	1068	431	517	959
66	TCTCAAAGATTAAGCCATGCATGTATAAGTTCACACCTTAATATGGTGAAACCGCGAATGGCTCATTAAATCAGCTATGGTTCCTTAGATCTTACATCCTTACTTGGATAACTGTGGTAATTCTAGAGCTAATACATGCCATTTAAGCCCTGACTTTACAGAAGGGGTGGATTTATTAGAACAAAACCTACCGACTTCGGTCGTTGGTTTGATGACTCTGGATAACTTTTCTGATCGCATGGCCTTGAGCCAGCGACGTATCTATCAAATGACTGCCCTATCAACTATCGATGGTAGGTGATATGCCTACCATGGTTATGACGGGTAACGGGGAATCAGGGTTCGATTCCGGAGAGGGAGCCTTAGAAATGGCTACCACATCTAAGGAA	Eukaryota/Platyhelminthes/Rhabditophora/Rhabdocoela	Eukaryota/Opisthokonta/Metazoa/Eumetazoa/Bilateria/Platyhelminthes/Rhabditophora/Rhabdocoela/Kalyptorhynchia/Eukalyptorhynchia/Gnathorhynchidae/Odontorhynchus/Odontorhynchus aculeatus/	97.686	263	28	10443	190	0	0	99	0	275	0	239	0	0	0	0	0	0	0	3275	0	0	0	0	325	0	0	0	394	332	0	0	114	0	0	4	0	0	59	6	0	0	0	0	0
67	TCTCAAAGATTAAGCCATGCATGTCTAAGTATAAATAGTGTACATTGAAACTGCGAATGGCTCATTAAAACAGTTATAGTTTATTTGATGATGGACTACATGGATAACCGTAGTAATTCTAGAGCTAATACATGCTGTAAGCCTGACTTTATGGGAAGGTTGTATTTATTAGATCCCAAACCAATAGCTTCGGCTATTGTGACGAATCATAATAACTGGTCGGATCGGGTTATACTCGATGGATCATTCAAGTTTCTGCCCTATCAGCTTTCGATGGTAGTGTATTGGACTACCATGGCGATAACGGGTAACGGGGAATTAGGGTTCGATTCCGGAGAGGGAGCCTGAGAAACGGCTACCACTTCTAAGGAA	Eukaryota/Ciliophora/Intramacronucleata	Eukaryota/environmental samples <Eukaryotae>/eukaryotic picoplankton environmental sample/	99.194	0	0	0	0	0	45	0	0	0	0	0	0	0	0	1464	715	3925	1893	2788	457	362	188	0	42	0	40	0	22	68	4019	0	0	0	0	0	0	0	0	0	0	0	0	0	0
68	TCTCAAAGATTAAGCCATGCATGTATAAGTACACACCTTAATACGGTGAGACCGCGAATGGCTCATTAAATCAGCTATTATTTCTTAGATCTTACACAATTACTTGGATAACTGTAGTAATTCTAGAGCTAATACATGTCAATGTGCCACAGTTTACTGTGTGCGGATTTATTAGAACAAAACCAACCGGCTTCGGCCGTATTATTGGTGACTCTGGATAACTCTCCTGATCGCATGGCCTTGAGCCGGCGACGTATCTTTCAAGTGTCTGCCCTATCAACTGACGTTGGTGAGTTACTTGCTCACCATGGTTTTAACGGGTAACGGGGAATCAGGGTTCGATACCGGAGAGGGAGCCTTAGAAATGGCTACCACATCTAAGGAA	Eukaryota/Platyhelminthes/Rhabditophora/Rhabdocoela	Eukaryota/Opisthokonta/Metazoa/Eumetazoa/Bilateria/Platyhelminthes/Rhabditophora/Rhabdocoela/Neodalyellida/Trigonostomidae/Proxenetes/Proxenetes puccinellicola/	99.74	0	0	0	0	0	0	0	0	0	0	0	0	0	0	0	0	0	0	0	0	0	0	0	0	0	0	0	0	0	0	0	0	0	0	0	0	0	0	0	0	0	0	15617	0
69	TCTCAAAGATTAAGCCATGCATGTCTAAGCACAAACTATTTAATTGTGAAGCCGCGAATGGCTCATTACAACAGCCATTGTTTACTGGATATATCTTTACTACATGGATAACTGTGGTAATTCTACAGCTAATACACGCTTCAAAACCCCGACTTCGGGAGGGGTGCGTTTGTTACTTCAAATCAATCGGACTTCGGTCTGAAATCAAGTGAGATTAGACAATTTAGCTGATCGCATGGTCTATGTACCGGCGACATATCCTTCAAACGTCTGCCTTATCAACTTTCGATGGTAGATTATGCGCCTACCATGGTTGTAACGGGTAACGGAGAATCAGGGTTTGATTCCGGAGAGGGAGCCTGAGAAATGGCTACCACATCCAAGGAA	Unclassified Eukaryota			0	0	2525	0	0	0	0	3118	641	859	317	0	0	0	0	0	0	0	0	0	0	0	0	0	0	0	0	0	6755	0	0	0	0	0	0	0	0	0	577	0	159	0	0	0
70	TCTCAAAGATTAAGCCATGCATGTCTCAGTATAAGCTTCTATACGGTAAAACTGCGAATGGCTCATTAAAACAGTTACAGTTTATTTGATGGTCATTCCTTACATGGATAACCGTGGTAATTCTAGAGCTAATACATGCGCCCAAACCCGACTCCGTGGAAGGGTTGTGTTTATTAGTTACAGAACCAACCCAGGCTCTGCCTGGTCTTGTGGTGATTCATAATAACCGAACGAATCGCATGGCATCAGCTGGCGATGAATCATTCAAGTTTCTGACCTATCAGCTTCCGACGGTAGGGTATTGGCCTACCGTGGCAATGACGGGTAACGGAGAATTAGGGTTCGATTCCGGAGAGGGAGCCTGAGAAACGGCTACCACATCTAAGGAA	Eukaryota/Dinoflagellata/Dinophyceae/Peridiniphycidae/Thoracosphaeraceae/Scrippsiella	Eukaryota/environmental samples <Eukaryotae>/uncultured marine eukaryote/	100	322	237	108	138	57	97	82	144	0	79	31	44	62	258	320	780	776	2102	701	4013	222	114	263	63	0	97	72	235	185	197	0	0	185	75	76	80	0	218	303	81	260	260	45	1278
71	TCTCAAAGATTAAGCCATGCATGTCTAAGCATAAATGAATTCATAGTGAAGCCGCGAATAGCTCATTACAACAGCCATCGTTTAATGGATATATTTTTACATGGATAACTGTGGTAATTCTACAGCTAATACACGCATCAAAACCCAACCTTACGGTGGGGTGCGTTTGTTACTTCAAACCAATCGGACTTCGGTCTGAAATCAAGTGATATTGAACAATTTAGCTGATCGCACGGTCTGAGAACCGGCGACATATCCTTCAAATGTCTGCCTTATCAACTTTCGATGGTAGATTACGCGCCTACCATGGTTGTAACGGGTAACGGAGAATCAGGGTTTGATTCCGGAGAGGGAGCCTGAGAAACGGCTACCACATCCAAGGAA	Eukaryota/Nematoda/Chromadorea/Chromadorida	Eukaryota/Opisthokonta/Metazoa/Eumetazoa/Bilateria/Protostomia/Ecdysozoa/Nematoda/Enoplea/Enoplia/Enoplida/Oncholaimina/Oncholaimoidea/Oncholaimidae/Viscosia/Viscosia viscosa/	100	0	0	0	137	0	0	0	0	0	0	0	0	0	0	0	2226	1789	0	0	0	0	0	0	133	0	0	0	276	0	0	0	0	0	0	0	0	0	1436	4916	156	1036	0	1583	703
72	TCTCAAAGATTAAGCCATGCATGTATCAGCACAAGCCTAAAAATGGTGAAGCCGCGAATAGCTCATTACAACAGTCGAAGTTTATTAGAAAGTGTTGTATGGATAACTGTGGTAATCCTAGAGCTAATACATGTTCTAAGCCCTGACTTAACGGAAGGGTGCATTTATTAGAACAAAGCCGATCAGACTATGTCTGTCTCAGGTTGACTCTGAATAACTTTGCTAATCGCACAGTCTTTGCACTGGCGATGTATCTTTCAAATGTCTGCCCTATCAACTGTTGATGGTAGATTATGCGCCTACCATGGTTGTAACGGGTAACGGAGAATCAGGGTTTGATTCCGGAGAGGGAGCCTGAGAAACAGCTACCACATCCAAGGAA	Eukaryota/Nematoda/Chromadorea	Eukaryota/environmental samples <Eukaryotae>/uncultured eukaryote/	98.953	398	0	46	34	101	33	7	18	61	30	51	0	0	0	229	68	1537	7613	1565	92	451	88	0	89	0	112	1296	0	24	261	0	0	0	0	0	0	0	16	0	0	0	0	0	0
73	TCTCAAAGATTAAGCCATGCATGTATAAGTACACACCTTAATACGGTGAGACCGCGAATGGCTCATTAAATCAGCTATTATTTCTTAGATCTTACACAATTACTTGGATAACTGTAGTAATTCTAGAGCTAATACATGTCAATGTGCCACAGTTTACTGTGTGCGGATTTATTAGAACAAAACCAACCGGCTTCGGTCGTATTATTGGTGACTCTGGATAACTCTCCTGATCGCATGGCCTTGAGCCGGCGACGTATCTTTCAAGTGTCTGCCCTATCAACTGACGTTGGTGAGTTACTTGCTCACCATGGTTTTAACGGGTAACGGGGAATCAGGGTTCGATACCGGAGAGGGAGCCTTAGAAATGGCTACCACATCTAAGGAA	Eukaryota/Platyhelminthes/Rhabditophora/Rhabdocoela	Eukaryota/Opisthokonta/Metazoa/Eumetazoa/Bilateria/Platyhelminthes/Rhabditophora/Rhabdocoela/Neodalyellida/Trigonostomidae/Proxenetes/Proxenetes karlingi/	100	0	9	2231	0	0	0	0	0	0	0	0	0	0	0	0	6589	0	0	2575	0	0	0	0	355	0	0	0	1461	327	0	0	0	0	0	0	0	0	0	0	0	0	0	0	0
74	TCTCAAAGATTAAGCCATGCACGTTTCAATACAAGCCTTAAAATGGTGAAATCGCGAATAGCTCATTACAACAGCCATTGTTTCTTGGATCTTACTCTTACTTGGATAACTGTGGTAATTCTAGAGCTAATACACGCAATCAAGTCCCGACGCAAGAAGGGATGCATTTATTAGAACCGAACCGACCGGGCTTGCCCGATCTTTGGTGAATCTGAATAACTCCGCAGATCACACGGTCTAGTACCGGTGACATATCCTTCAAGTGTCTGCCTTATCAACTTTCGACGGTAGTTTATTTGACTACCGTGGTGATAACGGGTAACGGAGAATTAGGGTTCGACTCCGGAGAGGGAGCCCGAGAAATGGCTACCACATCCAAGGAA	Eukaryota/Nematoda/Chromadorea/Chromadorida	Eukaryota/environmental samples <Eukaryotae>/uncultured eukaryote/	92.727	595	229	1858	179	26	63	82	1196	802	80	344	55	52	0	66	32	205	14	1011	168	62	131	42	609	921	7	28	2039	1624	76	161	17	0	95	105	0	0	52	0	0	45	0	0	26
75	TCTCAAAGATTAAGCCATGCATGTCTCAGTATAAGCTTCTACATGACGAAACTGCGAATGGCTCATTAAAACAGTTATAGTTTATTTGATGGTCGTTTACTACATGGATAACTGTGGTAATTCTAGAGCTAATACATGCACCAGTTCCCAACTTCGCGGAAGGGATGTGCTTATTAGACACAGAACCAACACAGGCTCTGCCTGTTCTTATGGTGACTCATAATAACTGAACGAATCGCATGGCATCTGCTGGCGATGAATCATTCAAGCTTCTGACCTATCAGCTTCCGACGGTAGGGTATTGGCCTACCGTGGCAATGACGGGTAACGGAGAATTAGGGTTTGATTCCGGAGAGGGAGCCTGAGAAACGGCTACCACATCTAAGGAA	Eukaryota/Dinoflagellata/Dinophyceae	Eukaryota/Alveolata/environmental samples <Alveolata>/uncultured alveolate/	99.742	548	96	42	0	436	803	29	8	240	440	891	199	0	7	0	87	1061	377	1136	35	189	15	731	998	0	1729	28	61	748	607	0	98	0	144	68	146	99	0	22	30	0	698	0	11
76	TCTCAAAGATTAAGCCATGCATGTCTAAGTATAAGTATTATACAGCGAAACTGCGAATGGCTCATTAAAACAGTTATAGTTTATTTGATAATCGAATTTACATGGATAACCGTGGTAATTCTAGAGCTAATACATGCTGGTGTGCCCGACTTTTGCGGAAGGGCGGTATTTATTAGATAACAAGCCAATATTCCTCTGGTCTATTGTGGTGACTCATAATAACTGATCGAATCGCAAGGCCTTTGGCCGCGATAAGTCATTCAAGTTTCTGCCCCATCAGCTTTCGATGGTAGTGTATTGGACTACCATGGCGTTTACGGGTAACGGAGGATTAGGGTTCGATTCCGGAGAGGGAGCCTGAGAAACGGCTACCACATCTAAGGAA	Eukaryota/Ciliophora/Intramacronucleata/Spirotrichea/Oligotrichia	Eukaryota/Alveolata/Ciliophora/Intramacronucleata/Spirotrichea/Oligotrichia/Strombidiidae/Strombidium/Strombidium basimorphum/	99.74	428	657	603	517	612	831	555	384	89	104	70	50	0	42	497	427	356	250	738	391	880	683	212	482	78	464	694	751	217	234	56	40	0	0	0	0	0	57	48	0	0	0	0	0
77	TCTCAAAGATTAAGCCATGCATGTCTAAGTATAAATAACTACACAGTAAAACTGCGAATGGCTCATTAAAACAGTTATAGTTTATTTGATATAAAAAATGGATAACTGTAGAAAAACTAGAGCTAATACATGCCTCAACCATACGGTTGTATTTATTAGATATACCCAGTAGGTGATTCATAATAACTATGCAAATCGTAATTATGTTACGATAAATCATTCAAGTTTCTGCCCTATCAGCTTTCGATGGTAGTGTATTGGACTACCATGGCTTTCACGGGTAACGGAGAATTAGGGTTCGATTCCGGAGAAGGAGCCTGAGAAACGGCTACTACATCTAAGGAA	Eukaryota/Ciliophora/Intramacronucleata/Litostomatea/Haptoria/Phialina	Eukaryota/Alveolata/environmental samples <Alveolata>/uncultured alveolate/	100	0	0	0	0	0	64	0	0	0	0	0	0	0	0	166	350	625	503	750	0	623	106	3326	1616	0	579	0	111	1694	1715	0	0	0	69	155	0	0	0	0	0	0	0	0	0
78	TCTCAAAGATTAAGCCATGCACGTCTAAGTACCAACAAGCTAAAGTGAAACCGCGAATGGCTCATTACAACATACATAATCTATTGAATGTTAGAATAATTGGATAACTGAGGTAATTCTTGAGCTAATACATATTGCAAATTTCCAACTCACGAAGGGAAGCATTCGTTAGCTATAGACCAAACTCACTTGTGAGTTTCTTAGTGATTCAGAACGAAATATCTGATTATATTGGCTTGTCCAGATAACAAATTCAATGAGAGTATGACCTATCAACTGTCGACTGTGGTGTATCTGATCACAGTGGTGTTCACAGGTAACGGAGAATCTGGGTTCGATTCCGGAGAGGGAGCCTTAGAAACGGCTACCACATCCAAGGAA	Unclassified Eukaryota			65	357	354	307	459	512	700	274	394	640	375	684	176	257	253	130	255	95	191	377	195	208	156	125	440	410	179	171	68	165	542	431	55	44	37	407	379	86	332	37	365	254	179	252
79	TCTCAAAGATTAAGCCATGCATGTATCAGTTCAGCCTCAGTATGGTGAAACCGCGAATAGCTCATTACAACAGTCGTAGTTTACTGGAAAGTCTTCTATGGATAACTGTGGTAATTCTAGAGCTAATACATGCGACAAAACGCGACTCACGGAGCGTTGCATTTATTGAACCAAAGCCAATCAGACTTCGGTCTGTCTCAGGTTGACTCTAAATAACTTTGCTAACCGCACAGTCTCTGTACTGGCGGTGTATCTTTCAAATGTCTGCCTTATCAACTGTTGATGGTAGATTATGCGCCTACCATGGTTGTAACGGGTAACGGAGAATCAGGGTTTGATTCCGGAGAGGGAGCCTGAGAAACAGCTACCACATCCAAGGAA	Eukaryota/Arthropoda	Eukaryota/Opisthokonta/Metazoa/Eumetazoa/Bilateria/Protostomia/Ecdysozoa/Nematoda/Enoplea/Enoplia/Enoplida/Ironina/Ironoidea/Oxystominidae/Halalaiminae/Halalaimus/Halalaimus sp. Cr74a/	98.769	0	0	729	0	0	87	0	0	0	25	49	0	0	0	0	849	2458	626	1039	0	1240	0	0	159	0	43	1927	270	666	0	0	0	0	48	0	0	0	172	93	41	16	308	1119	378
80	TCTCAAAGATTAAGCCATGCATGTCTAAGTATAAGTGTTATACAGCGAAACTGCGAATGGCTCATTAAAACAGTTATAGTTTATTTGACAATCGAATTTACATGGATAACCGTGGTAATTCTAGAGCTAATACATGCTGGTGTGCCCGACTTTTTGGAAGGGCGGTATTTATTAGATAACAAGCCAATATTCCTCTGGTCTATTGTGGTGATTCATAATAACTGATCGAATCGCAAGGCCTGTGGCCGCGATAAGTCATTCAAGTTTCTGCCCCATCAGCTTTCGATGGTAGTGTATTGGACTACCATGGCGTTTACGGGTAACGGAGGATTAGGGTTCGATTCCGGAGAGGGAGCCTGAGAAACGGCTACCACATCTAAGGAA	Eukaryota/Ciliophora/Intramacronucleata/Spirotrichea/Oligotrichia/Apostrombidium	Eukaryota/Alveolata/environmental samples <Alveolata>/uncultured alveolate/	99.74	0	0	0	0	0	0	0	0	0	0	0	0	0	0	0	0	0	0	0	0	0	0	0	0	0	0	0	0	0	0	0	0	0	210	383	4951	713	250	2023	420	730	448	79	2063
81	TCTCAAAGATTAAGCCATGCATGTCTAAGCATGAGCTAAATTAAAGTGAAGCCGCGAATAGCTCATTACAATAGCCGTTGTTTCTTGGATCCTCAATTTACTTGGATACCTGTGGTAATTCTAGAGCTAATACATGCGACTAAGGGCCGAACTCACGTGACGCTTGCATTTATTAGATCAAGACTAACCGGCTTCGGCCGTTAACTTGGTGACTCTGAATAACTCAGCTGATCGCACGGTCTAGTGCCGGCGACATATCTTTCAAGTGTCTACCTTATCAACTGTCGATGGTAGTTTATGTGACTACCATGGTTGTAACGGGTAACGGAGAATCAGGGTTTGACTCCGGAGAGGGAGCCTGAGAAACGGCTACCACTTCTAAGGAA	Eukaryota/Nematoda/Chromadorea/Monhysterida	Eukaryota/Opisthokonta/Metazoa/Eumetazoa/Bilateria/Protostomia/Ecdysozoa/Nematoda/Chromadorea/Monhysterida/Monhysteridae/Halomonhystera/Halomonhystera disjuncta/	100	0	0	0	16	0	0	0	0	0	11	0	234	0	0	0	0	0	0	0	25	31	0	0	0	0	0	0	0	0	0	0	0	0	94	11154	554	0	0	0	0	0	0	0	0
82	TCTCAAAGATTAAGCCATGCATGTCTAAGCATAAGCCGAATATGGTAAAGCCGCGAATGGCTCATTACAACAGCCATAGTTTATTGGATCTTAGAGTCCTACTTGGATACCTGTGGAAAATCTAGAGCTAATACACGCAATCAAGCCCTAACCTTTTGGAAAGGGCGCATTTATTAGAACAAAACCAATTGGCTTCGGCCATGAATTGGTGAATCTGAATAACTACGCTGATCGCACGGTCTCGTACCGGCGACGTATCCTTCAAGTGTCTGCCTTATCAACTTTCGATGGTAGTCTATAAGCCTACCATGGTTGTAACGGGTAACGGAGAATAAGGGTTCGACTCCGGAGAGGGAGCCTGAGAAACGGCTACCACTTCCAAGGAA	Eukaryota/Nematoda/Chromadorea/Chromadorida	Eukaryota/Opisthokonta/Metazoa/Eumetazoa/Bilateria/Protostomia/Ecdysozoa/Nematoda/Chromadorea/Chromadorida/Chromadoridae/Chromadorita/Chromadorita tentabundum/	100	0	0	407	0	0	6	0	134	155	7	225	0	28	0	0	1151	2233	0	177	61	0	31	0	1975	0	0	53	919	3034	0	10	26	0	66	0	0	0	54	149	163	56	13	101	490
83	TCTCAAAGATTAAGCCATGCATGTCTCAGTATAAGCTTCTATACGGTGAAACTGCGAATGGCTCATTAAAACAGTTACAGTTTATTTGATGGTCATTCCTTACATGGATAACCGTGGTAATTCTAGAGCTAATACATGCGCCCAAACCCGACTCCGTGGAAGGGTTGTGTTTATTAGTTACAGAACCAACCCAGGCTCTGCCTGGTCTTGTGGTGATTCATAATAACCGAACGAATCGCATGGCATCAGCTGGCGATGAATCATTCAAGTTTCTGACCTATCAGCTTCCGACGGTAGGGTATTGGCCTACCGTGGCAATGACGGGTAACGGAGAATTAGGGTTCGATTCCGGAGAGGGAGCCTGAGAAACGGCTACCACATCTAAGGAA	Eukaryota/Dinoflagellata/Dinophyceae/Peridiniphycidae/Thoracosphaeraceae/Scrippsiella	Eukaryota/Alveolata/Dinophyceae/Peridiniales/Thoracosphaeraceae/Scrippsiella/Scrippsiella cf. hangoei/	100	866	261	196	0	0	45	51	0	0	0	28	107	73	175	274	450	727	889	631	1775	254	225	108	112	190	204	443	235	0	552	50	54	142	301	302	222	99	163	176	80	147	458	0	591
84	TCTCAAAGATTAAGCCATGCATGTCTAAGTATAAATAACTACACAGTAAAACTGCGAATGGCTCATTAAAACAGTTATAGTTTATTTGATATAAAAAATGGATAACTGTAGAAAAACTAGAGCTAATACATGCCTCAACCATACGGTTGTATTTATTAGATATACCCAGTAGGTGATTCATAATAACTATGCAAATCGTAACTTTGTTACGATAAATCATTCAAGTTTCTGCCCTATCAGCTTTCGATGGTAGTGTATTGGACTACCATGGCTTTCACGGGTAACGGAGAATTAGGGTTCGATTCCGGAGAAGGAGCCTGAGAAACGGCTACTACATCTAAGGAA	Eukaryota/Ciliophora/Intramacronucleata/Litostomatea/Haptoria/Phialina	Eukaryota/Alveolata/environmental samples <Alveolata>/uncultured alveolate/	100	0	0	0	0	36	84	0	0	0	0	0	0	0	0	119	359	497	468	751	0	656	81	2830	1540	0	559	0	84	1502	1738	0	0	0	98	143	0	46	0	0	0	0	0	0	0
85	TCTCAAAGATTAAGCCATGCATGTCTAAGCACGAGCCTAAATAAGGTGAAGCCGCGAATTGCTCATTACAACAGCCATTGTTTACTGGATCTTAACTATCCTACTTGGATAACGGGCATTCGTATTGCAGCGCTAGAGGTGAAATTCTTGGACCGCTGCAAGACGAACGCAACTTTTGATGGTAGTTTATGCGCTACCATGGTTGTAACGGGTAACGGAGAATAAGGTTTCGACTCCGGAGAGGGAGCCTGAGAAACGGCTACCACATCCAAGGAA	Eukaryota/Nematoda/Chromadorea	Eukaryota/Opisthokonta/Metazoa/Eumetazoa/Bilateria/Protostomia/Ecdysozoa/Nematoda/Chromadorea/Araeolaimida/Axonolaimoidea/Axonolaimidae/Odontophoroides/Odontophoroides sp. M1/	98.148	609	308	82	116	318	628	329	415	355	447	297	44	0	0	1028	115	520	292	276	58	10	959	230	211	37	669	955	112	744	948	0	55	0	0	0	0	8	64	0	0	284	0	36	0
86	TCTCAAAGATTAAGCCATGCATGTATAAGTTCACAGCTTTAAACGCTGAAACCGCGAATGGCTCATTAAATCAGCTATGGTTCCTTAGATCTTACATCCATACTTGGATAACTGTAGTAATTCTAGAGCTAATACATGCCACTTAAGCCCCTTCTCACGAAGGGGTGGATTTATTAGAATAAAAACCAACCAGCTTCGGCTGTCGGTTTGATGACTCTGGATAACTTTTCTGATGGCAAGGCCTTGTGCCTGCCACGTATCTTTCAAATGTCTGCCCTATCAACTTTCGATGGTAGGATATTTGCCTACCATGGTTATAACGGGTAACGGGGAATCAGGGTTCGATTCCGGAGAGGGAGCCTTAGAAACGGCTACCACATCTAAGGAA	Eukaryota/Platyhelminthes/Rhabditophora/Rhabdocoela	Eukaryota/Opisthokonta/Metazoa/Eumetazoa/Bilateria/Platyhelminthes/Rhabditophora/Rhabdocoela/Kalyptorhynchia/Eukalyptorhynchia/Placorhynchidae/Placorhynchus/Placorhynchus dimorphis/	100	4235	365	0	0	52	46	52	76	21	71	31	0	29	0	679	0	205	1155	961	385	222	0	15	293	993	0	0	0	49	1618	0	0	0	0	0	0	0	0	0	0	0	0	0	0
87	TCTCAAAGATTAAGCCATGCATGTCTCAGTATAAGCTTTTACACGGTGAAACTGCGAATGGCTCATTAAAGCAGTTATAGTTTATTTGATGGTCACTGTTACATGGATAACTGTGGTAATTCTAGAGCTAATACATGCACCAAAACCCAACTTCGCAGAAGGGTTGTGTTTATTAGATACAGAACCAACCCAGGCTCCGCCTGGTTTTGTGGTGACTCATAATAACTGGATGAATCGTATGGCTTCGCCGACGATGCATCATTCAAGTTTCTGACCTATCAGCTTCCGACGGTAGGGTATTGGCCTACCGTGGCAATGACGGGTAACGGAGAATTAGGGTTTGATTCCGGAGAGGGAGCCTGAGAAACGGCTACCACATCTAAGGAA	Eukaryota/Dinoflagellata/Dinophyceae/Gymnodiniphycidae/Suessiaceae/Polarella	Eukaryota/environmental samples <Eukaryotae>/uncultured marine eukaryote/	99.225	95	56	46	0	0	0	0	0	0	0	0	0	0	439	409	336	515	1127	651	1927	100	199	390	80	0	99	248	80	326	368	0	38	2248	160	159	88	36	76	44	84	221	102	98	609
88	TCTCAAAGATTAAGCCATGCATGTTTAAGCAGAAGCCGCACAACGGTAAAGCCGCGAATGGCTCATTACAACAGCCGTCGTTTCTTGGATCTCTAAATTTACTTGGATAACTGTGGTAATTCTAGAGCTAATACACGCACTAAAGCTCTGACCTTACGGGACGAGCGCATTTATTAGAACAAAACCAATCGGGTTTCGGCCCGTTCGTTGGTGACTCTGAATAACTCTGCCGATCGCACGGTCTCGCACCGGCGACGTATCTTTCAAGTGTCTGCCTTATCAACTTTCGATGGTAGTTTATGTGCCTACCATGGTTGTAACGGGTAACGGAGAATAAGGGTTCGACTCCGGAGAGGGAGCCTGAGAAACGGCTACCACATCCAAGGAA	Eukaryota/Nematoda/Chromadorea	Eukaryota/Opisthokonta/Metazoa/Eumetazoa/Bilateria/Protostomia/Ecdysozoa/Nematoda/Chromadorea/Monhysterida/Comesomatidae/Sabatieria/Sabatieria pulchra/	100	0	0	0	0	0	0	0	0	0	0	0	0	0	0	4477	57	678	0	1088	0	563	1272	0	128	0	0	94	0	0	2828	0	0	0	0	0	0	0	0	0	0	0	0	0	0
89	TCTCAAAGATTAAGCCATGCATGTCTAAGTATAAGCGTTATACTGTGAAACTGCGAATGGCTCATTAAATCAGCAATAGTTTCTTTGGTGGTGACCTACTACATGGATAACCGTAGTAATTCTAGAGCTAATACATGCGTAAATCTCGACTCACGAAGAGACGTATTTATTAGATAAAGACCGACCTCGTTCTGCGGTGAATCATAATAACTTCACGGACCGCATGGCTTTATGCCGGCGGTGTTCCATTCAAATTTCTGCCCTATCAACTTTCGACGGTAGGATAGAGGCCTACCGTGGTGTTCACGGGTGACGGAGAATTAGGGTTCGATTCCGGAGAGGGAGCCTGAGAAACGGCTACCACATCCAAGGAA	Eukaryota/Chlorophyta_ph/Mamiellophyceae/Mamiellales/Mamiellales_fa/Micromonas	Eukaryota/environmental samples <Eukaryotae>/uncultured eukaryote/	100	158	246	95	54	31	156	52	123	24	50	59	39	36	82	261	163	267	816	520	1410	120	165	1308	88	150	255	1614	87	899	207	57	56	61	132	122	121	71	27	62	26	77	13	48	135
90	TCTCAAAGATTAAGCCATGCATGTCTAAGTATAAACAATTTTGTACTGTGAAACTGCGAATGGCTCATTATATCAGTTATAGTCTACTTGATAGTACCTTACTACTTGGATAACCGTAGTAATTCTAGAGCTAATACATGCGCAAATACCCAACTGCTTGTCGGGCGGGTAGCATTTATTAGATTAAAACCAATGCAGCTTCGGTTGGTATTGTGTTGAGTCATAATAACTGTGCGGATCGCGTTTCATTACGCGATAAATCAATTGAGTTTCTGCCCTATCAGCTTTGGATGGTAGGATATGGGCCTACCATGGCGTTAACGGGTAACGGAGAATTAGGGTTTGATTCCGGAGAGGGAGCCTTAGAAACGGCTACCACATCCAAGGAA	Eukaryota/Peronosporomycetes	Eukaryota/Stramenopiles/Oomycetes/Leptomitales/Blastulidium/Blastulidium paedophthorum/	99.229	0	0	0	0	0	0	0	0	0	0	0	0	0	0	0	0	0	0	0	0	0	0	0	0	0	0	0	0	0	0	0	0	0	0	755	360	177	151	72	114	0	6860	0	1952
91	TCTCAAAGATTAAGCCATGCATGTCTAAGTATAAGTGTTATACAGCGAAACTGCGAATGGCTCATTAAAACAGTTATAGTTTATTTGATAATCGAATTTACATGGATAACCGTGGTAATTCTAGAGCTAATACATGCTGGTAGGCCCGACTTTTGCGGAAGGGCGGTATTTATTAGATAACAAGCCAATATTCCTCTGGTCTATTGTGGTGACTCATAATAACTGATCGAATCGCAAGGCCTTTGGCCGCGATAAGTCATTCAAGTTTCTGCCCCATCAGCTTTCGATGGTAGTGTATTGGACTACCATGGCGTTTACGGGTAACGGAGGATTAGGGTTCGATTCCGGAGAGGGAGCCTGAGAAACGGCTACCACATCTAAGGAA	Eukaryota/Ciliophora/Intramacronucleata/Spirotrichea/Oligotrichia/Strombidium	Eukaryota/environmental samples <Eukaryotae>/uncultured eukaryote/	99.74	81	67	65	339	234	249	51	77	0	44	12	19	0	13	427	299	264	294	471	1204	525	286	1595	273	60	611	601	283	1214	504	27	49	15	0	0	0	0	0	26	0	8	0	29	0
92	TCTCAAAGATTAAGCCATGCATGTCTAAGTATGAACTATTAATTGTGAAACCGCGAATGGCTCATTACAACAGCCATAGTTTACTGGATATATTCCATTACATGGATAACTGTGGAAATACTACAGCTAATACACGCAGCAAAGCTCCAACTTCGGAAGGAGTGCGTTAGTTACTTCAAACTGATCGGTCTTCGGACTGCCATCAAGTGAGATTGAACTATTTGGCTGATCGCACGGTCTAAGCACCGGCGACATATCCTTCAAATGTCTGCCTTATCAACTTTCGATGGTAGATTATGCGCCTACCATGGTTGTAACGGGTAACGGAGAATCAGGGTTTGATTCCGGAGAGGGAGCCTGAGAAATGGCTACCACATCCAAGGAA	Unclassified Eukaryota			0	0	0	0	0	0	0	0	305	0	130	0	0	0	0	0	765	206	0	0	241	0	0	354	0	0	0	1197	1116	263	66	0	0	139	227	0	546	2968	843	0	256	0	138	404
93	TCTCAAAGATTAAGCCATGCATGTCTAAGTATGAACTATCTATTGTGAAACCGCGAATGGCTCATTACAACAGCCATAGTTTACTGGATATATTCCATTACATGGATAACTGTGGTAATTCTACAGCTAATACACGCATCAAAACCCCGACTTCGGAAGGGGTGCGTTAGTTACTTCAAACCAATCGGACTTCGGTCTGGTTCCAAGTGAGATTGAACTATTTAGCTGATCGCACGGTCTTTGCACCGGCGACATATCCTTCAAATGTCTGCCTTATCAACTTTCGATGGTAGATTATGCGCCTACCATGGTTGTAACGGGTAACGGAGAATCAGGGTTTGATTCCGGAGAGGGAGCCTGAGAAATGGCTACCACATCCAAGGAA	Unclassified Eukaryota			0	0	0	0	0	0	0	0	0	0	0	0	0	0	0	0	0	0	0	0	0	0	0	0	0	0	0	0	0	0	0	0	0	0	0	0	0	7548	0	0	2519	0	0	0
94	TCTCAAAGATTAAGCCATGCATGTCTAAGCACAAGCTGAATACAGTGAAGCCGCGAATAGCTCATTACAACAGCCATAGTCTACTTGGTCTTGAAATCCTACTTGGATAACTGTGGTAATTCTAGAGCTAATACATGCAAAGAACTCTGCCCTTCGGGAACGAGTGCGTTTATTAGACCAAAACCAATCGGTCTTCGGACTGTATTTGGTGAATCTGAATAACTCAGCCGATCGCACAGTCTTGTACTGGCGACGGACCATTCGAGTGTCTGCCTTATCAACTGTTGATTGTAGTTTATGTGACTACAATGGTTGCAACGGGTAACGGAGAATCAGGGTTCGACTCCGGAGAGGCAGCCTGAGAAACGGCTACCACATCCAAGGAA	Eukaryota/Nematoda/Chromadorea/Chromadorida	Eukaryota/Opisthokonta/Metazoa/Eumetazoa/Bilateria/Protostomia/Ecdysozoa/Nematoda/Chromadorea/Monhysterida/Linhomoeidae/Desmolaimus/Desmolaimus zeelandicus/	100	208	7	807	62	0	0	157	71	556	9	198	12	7	0	85	0	0	49	0	1058	70	6	0	0	315	0	72	104	0	0	49	39	0	625	998	121	0	1710	640	132	329	0	1335	0
95	TCTCAAAGATTAAGCCATGCACGTCTAAGTACTAACAAGTTAAAGTGAAACCGCGAATGGCTCATTACAACATACACAATCTATTGAATGTTAAATTAGTTGGATAACTGAGGTAATTCTTGAGCTAATACATATTGCAAATTCTCAACTCACGAAGAGAAGCATTCGTTAGCTAAAGATCAAACTCACTTGTGAGTTTATTAGTGACTCAGAACGAAATATCTGATTATATTGGCTTGTCCAGATAACAAATTCAATGAGAGTATGACCTATCAACTGTCGACTGTGGTGTATTTGATCACAGTGGTGTTAACGGGTAACGGAGAATCTGGGTTCGATTCCGGAGAGGGAGCCTTAGAAACGGCTACCACATCCAAGGAA	Unclassified Eukaryota			0	282	235	253	412	391	573	210	379	528	369	593	201	230	147	82	154	0	100	185	121	139	86	79	428	309	97	108	0	130	530	403	0	0	0	376	318	60	256	0	232	203	71	152
96	TCTCAAAGATTAAGCCATGCATGTATAAGTTCACACCTTTATACGGTGAAACCGCGAATGGCTCATTAAATCAGCTATGGTTCCTTAGATCTTACATCCATACTTGGATAACTGTAGTAATTCTAGAGCTAATACATGCCAAAATGCCCTGACTTCGGGAAGGGTGGATTTATTAGAACAAAACCAACCGGCTTGCCGTTGGCTTGATGACTCTGGATAACTTTTCTGATCGCATGGCCTTGAGCCAGCGACGTATCTTTCAAATGTCTGCCCTATCAACTATCGATGGTAGGTGATATGCCTACCATGGTTATGACGGGTAACGGGGAATCAGGGTTCGATTCCGGAGAGGGAGCCTTAGAAATGGCTACCACATCTAAGGAA	Eukaryota/Platyhelminthes/Rhabditophora/Rhabdocoela	Eukaryota/Opisthokonta/Metazoa/Eumetazoa/Bilateria/Platyhelminthes/Rhabditophora/Rhabdocoela/Kalyptorhynchia/Eukalyptorhynchia/Koinocystididae/Itaipusa/Itaipusa sinensis/	99.221	0	0	93	0	91	285	554	362	187	1580	396	0	0	0	0	0	0	0	0	0	0	0	3107	2205	0	12	0	0	0	0	11	0	0	0	0	0	0	0	389	0	0	0	0	0
97	TCTCAAAGATTAAGCCATGCACGTTTAAATACAAGCCTTAAAATGGTGAAATCGCGAATAGCTCATTACAACAGCCATTGTTTCTTGGATCTTTCATTCTACTTGGATAACTGTGGTAATTCTAGAGCTAATACACGCAAACAAGTTCCGACGCAAGAAGGAATGCATTTATTAGAACTAAATCAATCGGGCTTGCCCGCTGTTTGGTGAATCTGAATAACTCTGCAGATCGCATGGTCTAGCACCGGCGACATATCTTTCAAGTGTCTGCCTTATCAACTTTCGATGGTAGTTTATGTGACTACCATGGTTGTAACGGGTAACGGAGAATTAGGGTTCGACTCCGGAGAGGGAGCCTGAGAAACGGCTACCACATCCAAGGAA	Eukaryota/Nematoda/Chromadorea/Chromadorida	Eukaryota/Opisthokonta/Metazoa/Eumetazoa/Bilateria/Protostomia/Ecdysozoa/Nematoda/Chromadorea/Desmodorida/Richtersioidea/Microlaimidae/Microlaimus/Microlaimus sp. 46L25C15/	97.15	0	0	0	0	0	0	0	0	0	0	0	0	0	0	0	0	0	0	0	0	0	0	0	0	0	0	0	0	0	0	0	0	0	0	0	0	0	210	273	888	293	5813	0	1702
98	TCTCAAAGATTAAGCCATGCATGTCTCAGTATAAATTTCAATATGGTTAAACTGCGAATGGCTCATTAAAACAGTTATAGTTCACTTGATGGTGTGTGTTACATGGATAACTGTGGTAATTCTAGAGCTAATACATGCTTCTTGGCCCGACTTTCGCGGAAGGGCTGTTTTTATTAGTTACAAAACTAACCTAGACTCTGTCTAGTCTTTTGTTGATTCATGATGTTTGGATGGATTGCATGGCAGCAGCTGGTGACACATCATTCAAGTTTCTGACCTATCAGCTTCCGACGGTAAGGTATTGGCATACCGTGGCAATGACGGGTAACGGAGAATTAGGGTTCGATTCCGGAGAGGGAGCCTGAGAAACGGCTACCACATCTAAGGAA	Eukaryota/Dinoflagellata/Dinophyceae/Peridiniphycidae/Gonyaulacales/Protoceratium	Eukaryota/Alveolata/environmental samples <Alveolata>/uncultured alveolate/	100	161	136	87	55	41	89	42	43	32	68	44	409	212	3392	7	12	11	29	0	6	4	13	12	26	232	131	138	71	31	12	173	557	280	1109	550	206	141	48	23	34	137	59	75	160
99	TCTCAAAGATTAAGCCATGCATGTGTAAGTATAAATATATTACTTTGAAACTGCGAACGGCTCATTATATCAGTTATAGTTTCTTTGATAGTCCCTTACTATTTGGATACCCGTAGTAATTCTAGAGCTAATACATGCGTAAACACTCAACTTTTGGAAGAGTGGTATTTATTAGATTGAAACCAACTCGTTTCGGCGATGTAATGGTGATTCATAATAACTTTGCGAATCGCACGGCTTCTGCCGGCGATGGATCATTCAAGTTTCTGCCCTATCAGCTTGGATGGTAGTGTATTGGACTACCATGGCTTTAACGGGTAACGGGGGATCAGGGTTTTATTCCGGAGAGGGAGCCTGAGAGACGGCTACCACATCCAAGGAA	Eukaryota/Ochrophyta/Diatomea/Bacillariophytina/Mediophyceae/Chaetoceros	Eukaryota/Stramenopiles/environmental samples <stramenopiles>/uncultured stramenopile/	100	98	43	22	15	11	29	9	15	7	10	22	92	32	67	230	142	168	760	379	3432	164	34	364	43	45	86	79	101	116	443	61	524	47	138	154	202	50	19	24	20	38	38	18	386
100	TCTCAAAGATTAAGCCATGCACGTTTAAATACAAGCCTCAAAATGGTGAAATCGCGAATAGCTCATTACAACAGCCATTGTTTCTTGGATCTTACTTTTTACTTGGATAACTGTGGTAATTCTAGAGCTAATACACGCACTTAAGTTCCGACGTAAGAAGGAACGCATTTATTAGAACTAAATCAATCGGGCTTGCCCGTTGTTTGGTGAATCTGAATAACTCCGCAGATCGCATGGTCTAGCACCGGCGACATATCTTTCAAGTGTCTGCCTTATCAACTTTCGATGGTAGTTTATGTGACTACCATGGTTGTTACGGGTAACGGAGAATTAGGGTTCGACTCCGGAGAGGGAGCCTGAGAAACGGCTACCACATCCAAGGAA	Eukaryota/Nematoda/Chromadorea	Eukaryota/Opisthokonta/Metazoa/Eumetazoa/Bilateria/Protostomia/Ecdysozoa/Nematoda/Chromadorea/Desmodorida/Richtersioidea/Microlaimidae/Microlaimus/Microlaimus sp. 12L13G15/	98.698	0	113	1027	30	6	0	0	258	114	0	0	0	0	0	92	379	285	26	677	0	280	62	387	817	82	0	21	1590	1328	14	0	17	0	58	8	0	0	25	0	0	356	0	508	0
101	TCTCAAAGATTAAGCCATGCATGTCTCAGTGTAAGCTTCAATATGGCAAGACTGTGAATGGCTCATTAAAACAGTTGTAGCTTATTTGACAGTCTCTTTACATGGATAACCGTGGTAATTCTAGAACTAATACATGTGCAAATGCCCAACTTTGCGGAAGGGTTGTGTTTATTTGTAACAGAACCAATCCAGGACCTCCTGGTTTAGTGGCGATTCATAATAACTTAATGAATTGTGTGGCATCAGCTGGTGATGAATCATTCAAGCTTCTGACCTATCAGCTTCCGACGGTAGGGTATTGGCCTACCCTGGCAATGACGGGTAACGGAGAATTAGGGTTTGATACCGGAGAGGGAGCCTGAGAAACGGCTACCACATCTAAGGAA	Eukaryota/Dinoflagellata/Dinophyceae/Peridiniphycidae/Peridiniales/Protoperidinium	Eukaryota/environmental samples <Eukaryotae>/uncultured marine eukaryote/	97.668	78	39	42	137	48	76	39	4	61	48	80	59	12	169	130	135	312	402	322	219	184	83	11	185	56	103	78	321	21	180	11	25	287	451	553	150	32	399	167	65	475	362	709	1236
102	TCTCAAAGATTAAGCCATGCATGTCTCAGTATAAGCTTTTATACGGCGAAACTGCGAATGGCTCATTAAAACAGTTATAGTTTATTTGATGGTCATTCTTACATGGATAACCGTGGTAATTCTAGAGCTAATACATGCGCCAAAACCCGACTTCTTGGAAGGGTTGTGTTTATTAGTTACAAAACCAACCCAGGCTCCGCCTGGTCTTCTGGTGATTCATAATAACCGAACGAATCGCATGGCATCCGCTGGCGATGAATCATTCAAGTTTCTGACCTATCAGCTTCCGACGGTAGGGTATTGGCCTACCGTGGCAATGACGGGTAACGGAGAATTAGGGTTCGATTCCGGAGAGGGAGCCTGAGAAACGGCTACCACATCTAAGGAA	Eukaryota/Dinoflagellata/Dinophyceae/Peridiniphycidae/Peridiniales/Heterocapsa	Eukaryota/Alveolata/Dinophyceae/Peridiniales/Heterocapsaceae/Heterocapsa/Heterocapsa triquetra/	100	90	0	0	44	65	186	91	30	0	43	0	0	0	0	140	426	349	876	927	930	241	573	638	522	0	505	50	919	651	203	0	0	0	37	0	0	0	0	0	0	0	0	0	0
103	TCTCAAAGATTAAGCCATGCATGTCTCAGTATAAGCATTCATTTGGCAAAACTGCAAATGGCTCATTAAAACAGTTATAATGCACTTGATGATCGATTGCTACATGGATAACTGTGGTAATTCTATAGCTAATACATGCAACCAAACCTGACTATTGGGAAGGGTTGTGGTCATTAGTTACAGAACCAACCCAGGCTCTGCTTGGAACCTTGGTGATTCATAATGACTGAATGAATTACATGGCAACCGCTGGTAATAAATCATTCCAGTTTCTGACCTATCAGCTTCCGACGGTAAGGTATTGGCTTACCGTGGCAATGACGGGTGACGGAGGATTAGGGTTTGATTCCGGAGAGGGAGCTTGAGAAATGGCTACCACATCTAAGGAA	Eukaryota/Dinoflagellata/Dinophyceae/Peridiniphycidae/Gonyaulacales/Alexandrium	Eukaryota/Alveolata/Dinophyceae/Gonyaulacales/Gonyaulacaceae/Alexandrium/Alexandrium ostenfeldii/	100	40	192	95	0	197	877	6	0	637	1141	685	430	0	227	0	45	328	218	233	817	42	7	12	55	119	1341	0	194	20	115	62	37	0	67	0	6	83	0	0	0	0	9	0	0
104	TCTCAAAGATTAAGCCATGCATGTGTAAGCAAAGCTGAATAAGTGAAGCCGCGAATAGCTCATTAAAACATATATAACGTATAGAATGCAGTTCTAATGGATATCGTAGGAAATTCTTTCGTTAATACTTGAATTAAACTCTGACTAACGGAAGGGTTTCATTTATTTCAAAGAATCAAAAATCATTCACGTGATTGTCTGACGAATCTAATAAAGCTGATAAATAGTAGAAGCCTGGCTTGACTATAAATTCTGTCGGAATATGACTTATCAACTGTTTACAGTGGGGTATTTGCCCACCGTGGTGGTGACGAGTAACAGAGAATCAGGGTTCGATTCTGGAGAGGGAGCTTGCGAAATAGCTACCACATCCAAGGAA	Unclassified Eukaryota			0	0	0	0	6	4	0	0	0	0	4	95	59	35	9	36	17	0	4	10	13	0	27	10	81	23	0	36	0	3	12	224	5	38	64	468	306	140	145	336	767	3236	427	1239
105	TCTCAAAGATTAAGCCATGCATGTCTATGCACAAGCCAATTTATGGTGAAGCCGCGAATGGCTCATTACAACAGCTTTCATTTCTTGGGTGTCTCTCTTACTTGGATAACTTTGTCAACCCAGAGCTAATACATGCACAAAAGCCCTGACTTATGGAGGGGCGCATTTATTTGATCAAAACCAATCAGGCTTGCCTGAATTTGATGACTCTGAGTAAATTCGTTGATCGCACAGTCCTAGTACTGGCGACAAACTCTTCAAGTGTCTGCCTTATCAACTTTCGATGGTAGTTTAAGTGCCTACCATGGTTACAACGGGTAACGGAGAATAAGGGTTCGACTCCGGAGAGGGAGCCTGAGAAACGGCTACCACATCCAAGGAA	Eukaryota/Nematoda/Chromadorea	Eukaryota/Opisthokonta/Metazoa/Eumetazoa/Bilateria/Protostomia/Ecdysozoa/Nematoda/Chromadorea/Araeolaimida/Axonolaimoidea/Diplopeltidae/Campylaimus/Campylaimus sp. 97L22D15/	92.428	382	149	653	0	0	142	94	311	522	300	209	0	0	0	426	884	95	0	122	730	114	0	262	0	0	82	110	0	616	0	0	0	0	148	0	24	0	671	30	87	0	0	529	94
106	TCTCAAAGATTAAGCCATGCACGTCTAAGTACTAACAAGCTAAAGTGAAACCGCGAATGGCTCATTACAACATACACAATCTATTGAATGTTAAAATACTTGGATAACTGAGGTAATTCTTGAGCTAATACATATTGCAAATTTCCAACTTACGAAGGAAAGCATTCGTTAGCTAAAGATCAAACTCACTTGTGAGTTTCCTAGTGATTCAGAACGAAACATCTGATTATATTGGCTTGTCCAGATAACAAATTCAATGAGAGTATGACCTATCAACTGTCGACTGTGGTGTATTTGATCACAGTGGTGTTAACGGGTAACGGAGAATCTGGGTTCGATTCCGGAGAGGGAGCCTTAGAAACGGCTACCACATCCAAGGAA	Unclassified Eukaryota			52	220	192	178	281	307	472	185	286	371	326	408	134	156	122	63	140	76	95	239	102	151	88	62	279	229	129	108	47	66	371	241	33	16	16	245	253	49	209	0	221	179	90	127
107	TCTCAAAGATTAAGCCATGCACGTTTCAATACAAGCCTTTAAATGGTGAAATCGCGAATGGCTCATTACAACAGCCATTGTTTCTTGGATCTTACTCTTACTTGGAATAACTGTGGTAATTCTAGAGCTAATACATGCCAAAAAATCCCAACGCAAGAAGGGATGCATTTATTAGAACCGAATCGACCGGGCTCGCCTGATCCTTGGTGAATCTGAATAACTCTGCAGATCACATGGTCTTTCGCACCAGTGATGTGTCCTTCAAGTGTCTGCCTTATCAACTTTCGACGGTAGTCTATCTGTCTACCGTGGTCTTGACGGGTAACGGAGAATTAGGGTTCGACTCCGGAGAGGAAGCCTGAGAAACGGCTACCACATCCAAGGAA	Eukaryota/Nematoda/Chromadorea/Chromadorida	Eukaryota/environmental samples <Eukaryotae>/uncultured eukaryote/	88.66	324	124	1025	107	0	53	52	697	560	56	197	0	0	5	54	0	117	0	734	73	36	61	0	427	481	0	0	1379	838	64	79	0	0	48	0	0	0	0	0	13	0	0	0	0
108	TCTCAAAGATTAAGCCATGCATGTGTAAGCATGAACCATTTAATGGTGAAGCCGCGAATGGCTCATTACAACAGCCATAGTTTATTAGATTTCTTTTTTACTTGGATAACTGTGGTAATTCTAGAGCTAATACACGCAGCAAAGCTTCGACCTTACGGAAGGAGCGCATTTATTAGAACAAGACCAATCGTACTTCGGTACGTATTTTGGTGAATCTGAATAACTTAGTCGATCTCATGGTCTTAGCACCGGAGACGCATCTTTCAAGTGTCTGCCTTATCAACTTTCGATGGTAGTTTATGCGCCTACCATGGTTGTAACGGGTAACGGAGAATCAGGGTTTGATTCCGGAGAGGGAGCCTGAGAAATGGCTACCACATCCAAGGAA	Eukaryota/Nematoda/Chromadorea	Eukaryota/Opisthokonta/Metazoa/Eumetazoa/Bilateria/Protostomia/Ecdysozoa/Nematoda/Enoplea/Enoplia/Enoplida/Ironina/Ironoidea/Oxystominidae/Oxystomininae/Wieseria/Wieseria sp. 32L15G15/	96.364	0	486	0	0	0	0	0	261	0	0	25	0	0	0	0	0	0	0	0	0	0	0	0	1330	0	0	0	1298	0	0	32	0	0	0	0	0	0	721	651	0	0	0	2642	0
109	TCTCAAAGATTAAGCCATGCATGTCTAAGTATAAATGGTATACAGTAAAACTGCGAATGGCTCATTAAAACAGTTATAGTTTATTTGGTAATCGAATTTACATGGATAACCGTGGTAATTCTAGAGCTAATACATGCTGTAAAGCCCGACTTCTCGGAAGGGCCGTATTTATTAGATAACAGACCAGCAGCTTCGGCTATTGTGGTGAATCATAGTAACTAATCGGATCGCATGGGCTACGCCCGCGACAAACCATTCAAGTTTCTGCCCCATCAGCTTTCGATGGTAGTGTATTGGACTACCATGGCTTTTACGGGTAACGGAGGATTAGGGTTCGATTCCGGAGAGGGAGCCTGAGAAACGGCTACCACATCTAAGGAA	Eukaryota/Ciliophora/Intramacronucleata/Spirotrichea/Choreotrichia/Rimostrombidium	Eukaryota/Alveolata/Ciliophora/environmental samples <Ciliophora>/uncultured ciliate/	99.738	115	39	0	48	75	43	0	0	0	0	0	0	0	0	620	1023	608	949	932	1085	280	332	194	119	0	47	113	92	220	423	0	0	0	0	0	0	0	21	0	0	47	0	0	0
110	TCTCAAAGATTAAGCCATGCATGTATAAGTTCACACCTTCATATGGTGAAACCGCGAATGGCTCATTAAATCAGCTATGGTTCCTTAGATCTTACATCCATACTTGGATAACTGTGGTAATTCTAGAGCTAATACATGCCATCAAAGCCCTGACTTAACAGAAAGGGTGGATTTATTAGAACAAAACCTACCGACCTCGGTCGTTGGTTTGATGACTCTGGATAACTTTTCTGATCGCATGGCCTAGAGCCAGCGACGTATCTATCAAATGACTGCCCTATCAACTATCGATGGTAGGTGATATGCCTACCATGGTTATGACGGGTAACGGGGAATCAGGGTTCGATTCCGGAGAGGGAGCCTTAGAAATGGCTACCACATCTAAGGAA	Eukaryota/Platyhelminthes/Rhabditophora/Rhabdocoela	Eukaryota/Opisthokonta/Metazoa/Eumetazoa/Bilateria/Platyhelminthes/Rhabditophora/Rhabdocoela/Kalyptorhynchia/Eukalyptorhynchia/Gnathorhynchidae/Odontorhynchus/Odontorhynchus aculeatus/	98.972	0	0	0	0	0	0	0	0	0	0	0	0	0	0	0	0	0	0	0	0	0	0	0	0	0	0	0	0	0	0	0	0	0	0	0	0	0	217	3464	506	935	2227	0	0
111	TCTCAAAGATTAAGCCATGCATGTCTCAGTATAAGCTTCTACACGGCGAAACTGCGAATGGCTCATTAAAACAGTTATCGTTTATTTGGTGGTCTTTCATTACATGGATAACCATGGTAATTCTAGAGCTAATACATGCGCCCAGACCCGACTTCGTGGAAGGGTTGTGTTTATTAGGTACAGAACCAACCCAGGCTCTGCCTGGTCCTTTGGTGATTCATGATAACCGAACGAATCGCATGGCATCAGCTGGCGATGAATCATTCAAGTTTCTGACCTATCAGCTTCCGACGGTAGGGTATTGGCCTACCGTGGCAATGACGGGTAACGGAGAATTAGGGTTCGATTCCGGAGAGGGAGCCTGAGAAACGGCTACCACATCTAAGGAA	Eukaryota/Dinoflagellata/Dinophyceae/Gymnodiniphycidae/Gymnodinium_clade/Gymnodinium	Eukaryota/Alveolata/Dinophyceae/Gymnodiniales/Warnowiaceae/Warnowia/Warnowia sp. BSL-2009a/	100	0	97	105	97	73	467	84	160	73	79	152	196	0	0	121	0	73	60	121	582	53	47	566	188	293	236	184	72	159	130	168	69	0	367	166	169	43	54	149	195	51	1015	70	363
112	TCTCAAAGATTAAGCCATGCATGTCTCAGTATAAACTTTCATACGGTGAAACTGCGAATGGCTCATTAAAGCAGTTATAGTTTATTTGATGGTCACTGTTACATGGATAACTGTGGTAATTCTACAGCTAATACATGCATCAAAACCCAACTTCGCAGAAGGGTTGTGTTTATTAGATACAGAACCAACCCAGGCTCCGCCTGGTTTCCTGGTGACTCATAATAACTATATGAATCGTATGGCATCTGCCGACGATGCATCATTCAAGTTTCTGACCTATCAGCTTCCGACGGTAGGGTATTGGCCTACCGTGGCAATGACGGGTAACGGAGAATTAGGGTTTGATTCCGGAGAGGGAGCCTGAGAAACGGCTACCACATCTAAGGAA	Eukaryota/Dinoflagellata/Dinophyceae/Gymnodiniphycidae/Suessiaceae/Biecheleria	Eukaryota/Alveolata/Dinophyceae/Suessiales/Biecheleriaceae/Biecheleria/Biecheleria brevisulcata/	100	107	44	0	68	58	101	58	45	0	20	0	34	22	196	115	244	157	389	292	412	195	157	286	86	181	189	198	124	164	115	96	89	624	332	205	322	179	129	208	57	295	122	206	207
113	TCTCAAAGATTAAGCCATGCATGTCTCAGCACAAGCCAAAATAAGGTGAAGCCGCGAATTGCTCATTACAACAGCCATTGTTTACTGGATCTTAACTATCCTACTTGGATAACTGTGGTAATTCTAGAGCTAATACACGCACAAAGCTCTGACCGCAAGGGATGAGCGCATTTATTAGAACAAAACCAATCAGACTCTGTCTGTATTTGGTGGATCTGAATAACTCAGCTGATCGCATGGTCTCGTACTAGCGACGTATCTTCCAAGTGTCTGCCTTATCAACTTTTGATGGTAGTTTATGCGACTACCATGGTTGTAACGGGTAACGGAGAATAAGGGTTCGACTCCGGAGAGGGAGCCTGAGAAACGGCTACCACATCCAAGGAA	Eukaryota/Nematoda/Chromadorea	Eukaryota/Opisthokonta/Metazoa/Eumetazoa/Bilateria/Protostomia/Ecdysozoa/Nematoda/Chromadorea/Araeolaimida/Axonolaimoidea/Axonolaimidae/Axonolaimus/Axonolaimus sp. 1088/	98.098	0	0	0	0	0	0	0	0	0	0	0	0	0	0	0	0	0	0	0	0	0	0	0	0	0	0	0	0	0	0	0	0	0	57	374	221	75	1957	164	347	3245	0	0	614
114	TCTCAAAGATTAAGCCATGCATGTCTAAGCAGAAGCCGAACAACGGTAAAGCCGCGAATGGCTCATTACAACAGCCGTCGTTTCTTGGATCTCTTATTTTACTTGGATAACTGTGGTAATTCTAGAGCTAATACACGCACTAAAGCTCCGACCTTACGGGACGAGCGCATTTATTAGAACAAAACCAATCGGGTTTCGGCCCGTCCGTTGGTGACTCTGAATAACTACGCCGATCGCACGGTCTCGTACCGGCGACGTATCTTTCAAGTGTCTGCCTTATCAACTTTCGATGGTAGTTTATGTGCCTACCATGGTTGTAACGGGTAACGGAGAATAAGGGTTCGACTCCGGAGAGGGAGCCTGAGAAACGGCTACCACATCCAAGGAA	Eukaryota/Nematoda/Chromadorea	Eukaryota/Opisthokonta/Metazoa/Eumetazoa/Bilateria/Protostomia/Ecdysozoa/Nematoda/Chromadorea/Monhysterida/Comesomatidae/Sabatieria/Sabatieria sp. AH3R09/	100	0	36	0	0	0	0	0	0	0	0	0	0	0	0	0	0	0	15	0	0	0	0	0	0	0	0	0	0	0	0	0	0	0	0	0	0	0	4256	621	189	138	211	916	609
115	TCTCAAAGATTAAGCCATGCATGTCTAAGTATAAATACTTTTACTTTGAAACTGCGAACGGCTCATTATATAAGTTTTGATTTATTTGATAGTCCCTTACTACTTGGATAACCGTAGTAATTCTAGAGCTAATACATGCGTCAATACCCTTCTGGGGTAGTATTTATTAGAAAGAAACCAACCCCTTCGGGGTGATGTGGTGATTCATAATAAGCTTGCGGATCGCACGGCTTTTGCTGGCGATGGATCATTCAAGATTCTTCCCTATCAGCTTTGGATGGTAGGGTATTGGCCTACCATGGCTTTAACGGGTAACGGGAAATTAGGGTTTGATTCCGGAGAGGGGGCATGAGAGATGGCCACCACATCCAAGGAA	Eukaryota/Ochrophyta/Diatomea/Coscinodiscophytina/Fragilarialesnofrustulum	Eukaryota/Stramenopiles/Bacillariophyta/Fragilariophyceae/Fragilariophycidae/Fragilariales/Staurosiraceae/Staurosirella/Staurosirella pinnata/	100	149	161	85	11	29	85	0	8	0	0	10	0	0	0	140	328	552	1186	641	373	161	420	171	68	0	436	426	106	266	171	0	28	0	15	7	10	0	18	24	9	35	29	71	23
116	TCTCAAAGATTAAGCCATGCATGTCTCAGTATAAGCTTTTACACGGCGAAACTGCGAATGGCTCATTAAAACAGTTATCGTTTATTTGGTGGTCATTCATTACATGGATAACCGTGGTAATTCTAGAGCTAATACATGCGCCCAGACCCGACTTCGTGGAAGGGTTGTGTTTATTAGGTACAGAACCAACCCAGGCTCTGCCTGGTCTTTTGGTGATTCATGATAACCGAACGAATCGCATGGCAACCGCTGGCGATGAATCATTCAAGTTTCTGACCTATCAGCTTCCGACGGTAGGGTATTGGCCTACCGTGGCAATGACGGGTAACGGAGAATTAGGGTTCGATTCCGGAGAGGGAGCCTGAGAAACGGCTACCACATCTAAGGAA	Eukaryota/Dinoflagellata/Dinophyceae/Gymnodiniphycidae/Gymnodinium_clade	Eukaryota/environmental samples <Eukaryotae>/uncultured eukaryote/	99.486	62	0	45	0	56	68	0	0	0	0	0	157	103	265	164	79	152	353	254	909	129	95	200	42	133	168	211	131	425	280	91	0	468	209	325	35	21	0	41	0	37	107	3	380
117	TCTCAAAGATTAAGCCATGCATGTCTAAGTATAAGCGCTTTATACTGTGAAACTGCGAATGGCTCATTATATCAGTCATAGTTTATTTGAAAGTCCCTTACTACATGGATAACCGTAGTAATTCTAGAGCTAATACATGCATAAAAGCCCAACTGCCTCGGCGGACGGGTTGCATTGATTAGACCGAAACCAATGCGTCTTCGGACGGTTTTGTGGTGAATCATAATCACTTGCGGATCGCACGCTTCGGCGGCGACGTTTCATTCAAGTTTCTGCCCTATCAGCTTTGGATGGTAGGGTATTGGCCTACCATGGCTTTAACGGGTAACGGGGAATTGGGGTTCGATTCCGGAGAGGGAGCCTGAGAGACGGCTACCACATCCAAGGAA	Eukaryota/Ochrophyta/Phaeophyceae/Ectocarpales	Eukaryota/Stramenopiles/PX clade/Phaeophyceae/Ectocarpales/Ectocarpaceae/Ectocarpus/Ectocarpus crouaniorum/	99.743	2848	121	861	20	27	29	0	0	0	0	0	0	0	0	17	0	0	129	0	536	173	1052	0	0	0	25	181	20	0	67	0	0	0	0	0	0	0	7	0	0	0	0	0	0
118	TCTCAAAGATTAAGCCATGCACGTTTAAATACAAGCCTCAAAATGGTGAAATCGCGAATAGCTCATTACAACAGCCATTGTTTCTTGGATCTTACTTTTTACTTGGATAACTGTGGTAATTCTAGAGCTAATACACGCACACAAGTTCCGACGCAAGAAGGAACGCATTTATTAGAACTAAATCAATCGGGCTTGCCCGTTGTTTGGTGAATCTGAATAACTCCGCAGATCGCACGGTCTAGCACCGGCGACATATCTTTCAAGTGTCTGCCTTATCAACTTTCGATGGTAGTTTATGTGACTACCATGGTTGTTACGGGTAACGGAGAATTAGGGTTCGACTCCGGAGAGGGAGCCTGAGAAACGGCTACCACATCCAAGGAA	Eukaryota/Nematoda/Chromadorea	Eukaryota/Opisthokonta/Metazoa/Eumetazoa/Bilateria/Protostomia/Ecdysozoa/Nematoda/Chromadorea/Desmodorida/Richtersioidea/Microlaimidae/Microlaimus/Microlaimus sp. 12L13G15/	98.698	45	164	531	219	0	57	29	461	128	47	125	37	0	0	0	381	1180	504	162	0	0	136	360	343	46	0	0	287	721	0	0	24	0	0	13	0	0	0	0	0	50	0	0	0
119	TCTCAAAGATTAAGCCATGCATGTCTATGCATAAGCCAATTTATGGTGAAGCCGCGAATGGCTCATTACAACAGCTTTCATTTCTTGGGTGTCTCTTTTACTTGGATAACTTTGTCAACCCAGAGCTAATACATGCACAAAAGCCCTGACTTATGGAGGGGCGCATTTATTTGATCAAAACCAATCAGGCTTGCCTGAAATTGACGACTCTGAGTAAATTCGTGGATCGCACAGTCCTAGTACTGGCGACAAACTCTTCAAGTGTCTGCCTTATCAACTTTCGATGGTAGTTTAAGTGCCTACCATGGTTACAACGGGTAACGGAGAATAAGGGTTCGACTCCGGAGAGGGAGCCTGAGAAACGGCTACCACATCCAAGGAA	Eukaryota/Nematoda/Chromadorea	Eukaryota/Opisthokonta/Metazoa/Eumetazoa/Bilateria/Protostomia/Ecdysozoa/Nematoda/Chromadorea/Araeolaimida/Axonolaimoidea/Diplopeltidae/Campylaimus/Campylaimus sp. 97L22D15/	91.123	256	149	753	22	0	0	63	199	487	0	92	0	0	0	522	76	276	84	260	175	83	129	308	92	0	0	111	392	153	0	13	0	0	0	0	0	0	696	153	0	111	0	365	0
120	TCTCAAAGATTAAGCCATGCATGTCTAAGTATAAACAATTTTGTACTGTGAAACTGCGAATGGCTCATTATATCAGTTATAGTCTACTTGATAGTACCTTACTACTTGGATACCCGTAGTAATTCTAGAGCTAATACATGCATAAATACTCAACTGCTTGTCGGACGAGTAGCATTTATTAGATTGAAACCAATGCAGCTTTTGCTGGTATTGTGTTGAGTCATAATAACTGTGCGGATCGCGTTTCTTACGCGATAAATCAATTGAGTTTCTGCCCTATCAGCTTTGGATGGTAGGATATGGGCCTACCATGGCGTTAACGGGTAACGGGGAATTAGGGTTTGATTCCGGAGAGGGAGCCTTAGAAACGGCTACCACATCCAAGGAA	Eukaryota/Peronosporomycetes	Eukaryota/Stramenopiles/Oomycetes/Leptomitales/Blastulidium/Blastulidium paedophthorum/	97.686	0	0	0	0	0	0	0	0	0	0	0	0	0	0	0	0	0	0	0	0	0	0	0	0	0	0	0	0	0	0	0	0	0	0	0	0	0	590	4595	430	366	0	0	0
121	TCTCAAAGATTAAGCCATGCATGTCTAAGTATAAATAGTATACAGTGAAACTGCGAATGGCTCATTAAAACAGTTATAGTTTATTTGATAATTGAATTCTACATGGATAACCGTGGTAATTCTAGAGCTAATACATGCTGTAAAGCCTGACTTTTTGAAGGGCTGTATTTATTAGATATAAAACCAATAGTGGCAACACTGTTGTGATGATTCATAATAACTGATCGAAGTGAGGCTAGCCTCACTAAATCATTCAAGTTTCTGCCCTATCAGCTTTAGATGGTAGTGTATTGGACTACCATGGCAGTCACGGGTAACGGGGAATTAGGGTTCGATTCCGGAGAGGGAGCCTGAGAAACGGCTACCACTTCTAAGGAA	Eukaryota/Ciliophora/Intramacronucleata/Conthreep/Prostomatea/Cryptocaryon	Eukaryota/environmental samples <Eukaryotae>/uncultured eukaryote/	97.884	203	20	56	19	0	0	0	0	0	0	0	93	85	1084	100	32	81	151	152	396	95	40	18	24	294	52	213	70	76	96	25	15	655	218	362	240	62	76	74	41	164	52	38	483
122	TCTCAAAGATTAAGCCATGCATGTCTAAGCACAAGCTGAATTAAAGTGAAGCCGCGAATAGCTCATTACAACAGCCGTGTCTTTCTTGGATCTCAATTTTACTTGGATAACTGTGGTAATTCTAGAGCTAATACATGCAAGAAACCCTGACCTTGCGGAATGGGTGCACTTATTAGAGCAAAACCAATCGGCCTTGGCTGTTACATTGGTGAATCTGAATAACTGAGCGGATCGCACTGGTCATTGTACCGGCGACTTATCCTTCAAGTGTCTGCCTTATCAACTTTCGATGGTAGTTTATATGCCTACCATGGTTGTAACGGGTAACGGAAAATCAGGGTTTGATTCCGGAGAGGGCGCCTGAGAAATGGCGACCACTTCTAAGGAA	Eukaryota/Nematoda/Chromadorea/Chromadorida	Eukaryota/Opisthokonta/Metazoa/Eumetazoa/Bilateria/Protostomia/Ecdysozoa/Nematoda/Chromadorea/Monhysterida/Sphaerolaimidae/Sphaerolaimus/Sphaerolaimus hirsutus/	94.072	365	242	853	55	56	35	9	68	83	90	62	10	0	0	54	140	263	158	417	0	0	79	277	293	92	133	0	357	169	137	8	0	0	22	0	5	0	229	19	44	504	19	149	381
123	TCTCAAAGATTAAGCCATGCATGTATAAGTACACACCTTAAAACGGTGAGACCGCGAATGGCTCATTAAATCAGCTATTATTTCTTAGATCTTACACAATTACTTGGATAACTGTAGTAATTCTAGAGCTAATACATGTCAATGTGCCACAGTTTACTGTGTGCGGATTTATTAGAACAAAACCAACCGACTTCGGTCGTATTATTGGTGACTCTGGATAACTCTCCTGATCGCATGGCCTTGAGCCGGCGACGTATCTTTCAAGTGTCTGCCCTATCAACTGACGTTGGTGAGTTACTTGCTCACCATGGTTTTAACGGGTAACGGGGAATCAGGGTTCGATACCGGAGAGGGAGCCTTAGAAATGGCTACCACATCTAAGGAA	Eukaryota/Platyhelminthes/Rhabditophora/Rhabdocoela	Eukaryota/Opisthokonta/Metazoa/Eumetazoa/Bilateria/Platyhelminthes/Rhabditophora/Rhabdocoela/Neodalyellida/Trigonostomidae/Proxenetes/Proxenetes simplex/	100	278	0	0	0	35	381	0	0	364	0	21	0	0	0	150	73	2428	10	966	0	0	37	202	0	413	0	0	0	73	295	0	0	0	117	0	0	0	0	0	0	0	0	0	0
124	TCTCAAAGATTAAGCCATGCATGTCTAAGTATAAATAGTATACAGTGAAACTGCGAATGGCTCATTAAAACAGTTATAGTTTATTTGATAATTGAATTATACATGGATAACCGTGGTAATTCTAGAGCTAATACATGCAGTAAAACCTGATATTAGGGTTGTATTTATTAGATATCAAACCAATATTCCTTCTGGTCTATTGTGATGATTCATAATAACTGATCGAAGCTTAGCTAGGCTAAGCTAAATCATTCAAGTTTCTGCCCTATCAGCTTTCGATGGTAGTGTATTGGACTACCATGGCAGTCACGGGTAACGGGGAATTAGGGTTCGATTCCGGAGAGGGAGCCTGAGAAACGGCTACCACATCTAAGGAA	Eukaryota/Ciliophora/Intramacronucleata/Conthreep/Prostomatea	Eukaryota/environmental samples <Eukaryotae>/uncultured eukaryote/	99.204	526	152	67	70	29	48	0	36	15	18	21	0	0	0	147	218	279	456	160	437	410	104	401	275	0	164	114	497	720	0	0	0	0	29	16	46	60	57	0	17	59	22	66	93
125	TCTCAAAGATTAAGCCATGCATGTCTCAGTATTGGTTTCTATATGGCGAAACTGTGAATGGCTCATTAAAACAGTTGTAGTCTATTTGAAGGTATTCTCTACATGGATAACTGTGGCAATTCTAGAACTAATACATGTGCCAATGCCCAACTTCTCGGACAGGCTTTATTTATCAGTTTTGGAACCATCCTGGGATCTTCCCAGTCTCACGGTGATTTGTGATAACTGAATGGACTGCATTGCGAAAGCTGGCGGTGAATCATTCGAGTCTCTGACCTATCAGCTTGTGAAGGTAGGGTATTGGCCTACCCTGGCAATGACGGGTAACGAAGAATTAGGGTTCGATTTCGGAGAGGGAGCCCTAGAAACGGCTACCACATCTAAGGAA	Eukaryota/Dinoflagellata/Dinophyceae/Peridiniphycidae/Peridiniales/Protoperidinium	Eukaryota/Alveolata/Dinophyceae/Syndiniales/environmental samples <Syndiniales>/uncultured Amoebophrya/	97.548	202	33	70	63	189	347	157	62	75	110	53	87	28	16	415	224	81	506	464	277	521	657	40	309	12	203	40	200	100	251	0	0	0	0	0	0	0	0	0	0	0	0	0	0
126	TCTCAAAGATTAAGCCATGCATGTCTCAGCACAAGCCAAAATAAGGTGAAGCCGCGAATTGCTCATTACAACAGCCATTGTTTACTGGATCTTAACTATCCTACTTGGATAACTGTGGTAATTCTAGAGCTAATACACGCACCAAGCTCTGACCGCAAGGGATGAGTGCATTTATTAGAACAAAAACCAATCAGACTCTGTCTGTATTTGGTGGATCTGAATAACTCAGCTGATCGCATGGTCTCGTACCGGCGACGTATCTTCCAAGTGTCTGCCTTATCAACTTTTGATGGTAGTTTATGCGACTACCATGGTTGTAACGGGTAACGGAGAATAAGGGTTCGACTCCGGAGAGGGAGCCTGAGAAACGGCTACCACATCCAAGGAA	Eukaryota/Nematoda/Chromadorea	Eukaryota/Opisthokonta/Metazoa/Eumetazoa/Bilateria/Protostomia/Ecdysozoa/Nematoda/Chromadorea/Araeolaimida/Axonolaimoidea/Axonolaimidae/Axonolaimus/Axonolaimus sp. 1088/	98.37	0	0	0	0	0	0	0	0	0	0	0	0	0	0	0	0	0	19	0	0	0	0	0	0	0	0	0	0	0	0	0	0	0	259	1376	785	527	831	54	137	1447	0	0	324
127	TCTCAAAGATTAAGCCATGCACGTCCAAGTACTAACAAGCTAAAGTGAAACCGCGAATGGCTCATTACAACATACACAATCTATTGAATGTTATAATAGTTGGATAACTGAGGTAATTCTTGAGCTAATACATATTGCATATTCTCAACTCACTACAGAGAGAAGAGAAGCTTTCGTTAGCTAAAGATCAAACTCACTTGTGAGTTTATTAGTGACTCAGAACGAAATATCTGATTATATTGGCTTGTCCAGATAACAAATTCAATGAGAGTATGACCTATCAACTGTCGACTGTGGTGTATTTGATCACAGTGGTGTTAACGGGTAACGGAGAATCTGGGTTCGATTCCGGAGAGGGAGCCTTAGAAACGGCTACCACATCCAAGGAA	Unclassified Eukaryota			37	150	173	153	174	224	415	111	197	263	240	421	117	111	82	46	562	0	66	213	53	108	120	28	257	46	35	21	103	28	309	153	15	16	0	196	82	34	65	53	74	0	0	148
128	TCTCAAAGATTAAGCCATGCATGTCTGAGTACAAATGGAAGAAAGTGAAACTGCGAATGGCTCATTACAACATACTTGATCTACTGAACGGAAGATAAGTTTTGGATAACTGAGGTAATTCTTGAGCTAATACATAGCGCAAAGCTTGCCGTGAGGTAAAGCGCGTTCGTTAGCAAAAGACTAAACTCCCTCGTGAGTTCCTTAGTGAATCAAGACGAAATATCTGATTATATTGGCTTGTCCAGTTAACACGTTCAATGAGAGTATGACCTATCAACTGTCGACTGTGGTATATTTGACCACAGTGGTTTTGACGGGTAACGGGGAATCTGGGTTCGATTCCGGAGAAGGAGCCTTAGAAACGGCTACTACATCCAAGGAA	Unclassified Eukaryota			45	118	161	141	201	241	331	161	224	260	158	287	112	79	172	60	102	22	57	269	98	125	49	43	247	185	48	84	45	52	271	164	17	12	15	211	152	45	66	21	47	29	19	27
129	TCTCAAAGATTAAGCCATGCACGTTTAAATACAAGCCTCAAAATGGTGAAATCGCGAATAGCTCATTACAACAGCCATTGTTTCTTGGATCTTACTTTTTACTTGGATAACTGTGGTAATTCTAGAGCTAATACACGCACACAAGTTCCGACGCAAGAAGGAACGCATTTATTAGAACTAAATCAATTGGGCTTGCCCGTTGTTTGGTGAATCTGAATAACTCTGCAGATTGCACGGTCTAGCACCGGCGACATATCTTTCAAGTGTCTGCCTTATCAACTTTCGATGGTAGTTTATGTGACTACCATGGTTGTTACGGGTAACGGAGAATTAGGGTTCGACTCCGGAGAGGGAGCCTGAGAAACGGCTACCACATCCAAGGAA	Eukaryota/Nematoda/Chromadorea/Chromadorida	Eukaryota/Opisthokonta/Metazoa/Eumetazoa/Bilateria/Protostomia/Ecdysozoa/Nematoda/Chromadorea/Desmodorida/Richtersioidea/Microlaimidae/Microlaimus/Microlaimus sp. 12L13G15/	97.917	0	141	501	220	0	30	0	401	126	30	84	0	0	0	0	325	875	384	166	0	0	156	317	359	61	0	35	288	677	0	0	0	0	0	0	0	0	35	0	0	61	0	0	0
130	TCTCAAAGATTAAGCCATGCATGTCTAAGTATAAACTGCTTATACTGTGAAACTGCGAATGGCTCATTAAATCAGTTATAGTTTATTTGGTGGTACCTTCTTACTCGGAATAACCGTAAGAAAATTAGAGCTAATACGTGCGTAAATCCCGACTTCTGGAAGGGACGTATATATTAGATAAAAGGCCGACCGGGCTCTGCCCGACCCGCGGTGAATCATGATATCTTCACGAAGCGCATGGCCTTGTGCCGGCGCTGTTCCATTCAAATTTCTGCCCTATCAACTTTCGATGGTAGGATAGAGGCCTACCATGGTGGTAACGGGTGACGGAGGATTAGGGTTCGATTCCGGAGAGGGAGCCTGAGAAACGGCTACCACATCCAAGGAA	Eukaryota/Chlorophyta_ph/Chlorophyceae/Sphaeropleales/Sphaeropleales_fa/Desmodesmus	Eukaryota/Viridiplantae/Chlorophyta/Trebouxiophyceae/Chlorellales/Chlorellaceae/Auxenochlorella/Auxenochlorella pyrenoidosa/	100	192	155	88	55	0	56	27	31	8	5	5	7	0	5	172	425	202	524	294	296	92	223	95	20	0	96	418	35	104	117	6	38	50	41	24	21	17	107	160	16	241	57	506	104
131	TCTCAAAGATTAAGCCATGCATGTCTAAGTATAAGCAATTTATACAGTGAAACTGCGAATGGCTCATTATATCAGTTATAGTCTATTCGATAATACCTTACTACTTGGATATCCGTAGTAATTCTAGAGCTAATACATGCTTAACTACCCGACTGCTTGCGGAAGGGTTGCATTTATTAGATTGAAACCAATGCAGACTTCGGTCTGATTTTGAGTTGAATCATAATAACGTAGCGAATCGCTCTTTTGCGATGAATCGAATGAGTTTCTGCCCTATCAGCTTTGGATGGTAGGATATGGGCCTACCATGGCGTTAACGGGTAACGGGGAATTAGGGTTTGATTCCGGAGAGGGAGCCTTAGAAACGGCTACCACATCCAAGGAA	Eukaryota/Peronosporomycetes/Peronosporomycetes_cl/Peronosporomycetes_or/Peronosporomycetes_fa	Eukaryota/environmental samples <Eukaryotae>/uncultured microeukaryote/	94.602	79	32	20	6	8	79	106	14	57	98	34	5	630	0	154	0	0	14	6	3381	6	0	0	0	4	14	6	8	7	339	0	16	0	0	0	0	0	0	0	0	0	0	0	0
132	TCTCAAAGATTAAGCCATGCACGTTTATATACAAACCTTCAAATGGTGAAATCGCGAATAGCTCATTACAACAGCCATTGTTTCTTGGATCTTACTATCTACTTGGATAACTGTGGTAATTCTAGAGCTAATACACGCATCAAGTTCCAACGCAAGAAGGAACGCATTTATTAGAACTAAACCAATCGGGCTTGCCCGTTGTTTGGTGAATCTGAATAACTCCGCAGATCGCATGGTCTAGTACCGGCGACATATCTTTCAAGTGTCTGCCTTATCAACTTTCGATGGTAGTTTATATGACTACCATGGTTGTAACGGGTAACGGAGAATTAGGGTTCGACTCCGGAGAGGGAGCCTGAGAAACGGCTACCACATCCAAGGAA	Eukaryota/Nematoda/Chromadorea/Chromadorida	Eukaryota/Opisthokonta/Metazoa/Eumetazoa/Bilateria/Protostomia/Ecdysozoa/Nematoda/Chromadorea/Desmodorida/Richtersioidea/Microlaimidae/Molgolaimus/Molgolaimus demani/	99.739	0	0	0	0	0	0	0	0	0	0	0	0	0	0	0	0	0	0	0	0	0	0	0	0	0	0	0	0	0	0	0	0	0	404	1314	402	1312	525	193	46	587	0	180	55
133	TCTCAAAGATTAAGCCATGCATGTCTAAGTATAAATGATATACAGTAAAACTGCGAATGGCTCATTAAAACAGTTATAGTTTATTTGGTAATCGAATTTACATGGATAACCGTGGTAATTCTAGAGCTAATACATGCTGTAAAGCCTGACTTCTCGGAAAGGCCGTATTTATTAGATAACAGACCAATATTCCTCGTGTCTATTGTGGTGAATCATAGTAACTAATCGGATCGCATGGGCTAGTCCCGCGACAAACCATTCAAGTTTCTGCCCCATCAGCTTTCGATGGTAGTGTATTGGACTACCATGGCTTTTACGGGTAACGGAGGATTAGGGTTCGATTCCGGAGAGGGAGCCTGAGAAACGGCTACCACATCTAAGGAA	Eukaryota/Ciliophora/Intramacronucleata/Spirotrichea/Choreotrichia/Rimostrombidium	Eukaryota/environmental samples <Eukaryotae>/uncultured eukaryote/	98.958	532	208	67	622	378	367	299	101	55	107	181	0	0	0	280	401	0	189	164	0	233	170	0	220	15	54	0	181	0	119	0	0	0	0	0	0	0	0	0	0	0	0	0	0
134	TCTCAAAGATTAAGCCATGCATGTCTAAGTATAACTCTTCTACTTTGAAAACTGCGAACGGCTCATTATATCAGTTATAGTTTATTTGATAGTCCCTTACTACTTGGATACCCGTAGTAATTCTAGAGCTAATACATGCATCAATACCCAACTGTTCGCGGAAGGGTAGTATTTATTAGGTATAGACCAACCCTCTTCGGAGGTGCTTTGGTGATTCATAATAACTTTTCGAATCGCATGGCTCCATGCCGGCGATGGATCATTCAAGTTTCTGCCCTATCAGCTTTGGATGGTAGTGTATTGGACTACCATGGCTTTAACGGGTAACGAATTGTTAGGGCAAGATTTCGGAGAGGGAGCCTGAGAGACGGCTACCACATCCAAGGAA	Eukaryota/Ochrophyta/Diatomea/Bacillariophytina/Mediophyceae/Stephanodiscus	Eukaryota/Stramenopiles/Bacillariophyta/Coscinodiscophyceae/Thalassiosirophycidae/Thalassiosirales/Thalassiosiraceae/Thalassiosira/Thalassiosira eccentrica/	99.742	0	564	441	0	0	361	0	537	622	603	1498	237	0	0	0	0	0	0	0	0	0	0	0	0	0	0	0	0	0	0	0	0	0	0	0	0	0	0	0	0	0	0	0	0
135	TCTCAAAGATTAAGCCATGCATGTCTCAGTATAAGCTTTTACACGGTGAAACTGCGAATGGCTCATTAAAGCAGTTATAGTTTATTTGATGGTCACTGTTACATGGATAACTGTGGTAATTCTAGAGCTAATACATGCACCAAAACCCGACTTCGCAGAAGGGTTGTGTTTATTAGATACAGAACCAACCCAGGCTCCGCCTGGTTTTGTGGTGACTCATAATAACTTGATGAATCGTATGGCTTCGCTGACGATGCATCATTCAAGTTTCTGACCTATCAGCTTCCGACGGTAGGGTATTGGCCTACCGTGGCAATGACGGGTAACGGAGAATTAGGGTTTGATTCCGGAGAGGGAGCCTGAGAAACGGCTACCACATCTAAGGAA	Eukaryota/Dinoflagellata/Dinophyceae/Gymnodiniphycidae/Suessiaceae	Not assigned/	99.225	28	43	0	0	28	182	97	46	19	52	48	88	0	351	0	97	134	111	202	160	107	93	58	17	50	379	106	0	59	42	199	100	1031	156	68	98	66	52	40	0	60	98	98	99
136	TCTCAAAGATTAAGCCATGCACGTTTAAATACAAGCCTTAAAATGGTGAAATCGCGAATAGCTCATTACAACAGCCATTGTTTCTTGGATCTTACTTTCTACTTGGATAACTGTGGTAATTCTAGAGCTAATACACGCATCAAGTTCCGACGCAAGGAGGAACGCATTTATTAGAACTAAACCAATCGGGCTTGCCCGTTGTTTGGTGAATCTGAATAACTCCGCAGATCGCATGGTCTAGTACCGGCGACATATCTTTCAAGTGTCTGCCTTATCAACTTTCGATGGTAGTTTATATGACTACCATGGTTGTAACGGGTAACGGAGAATTAGGGTTCGACTCCGGAGAGGGAGCCTGAGAAACGGCTACCACATCCAAGGAA	Eukaryota/Nematoda/Chromadorea/Chromadorida	Eukaryota/Opisthokonta/Metazoa/Eumetazoa/Bilateria/Protostomia/Ecdysozoa/Nematoda/Chromadorea/Desmodorida/Richtersioidea/Microlaimidae/Molgolaimus/Molgolaimus demani/	98.695	0	0	0	0	0	0	0	0	0	0	0	0	0	0	0	0	0	0	0	0	0	0	0	0	0	0	0	0	0	0	0	0	0	374	997	404	1091	578	204	53	729	17	256	53
137	TCTCAAAGATTAAGCCATGCATGTCTAAGTATAAGTATTATACAGCGAAACTGCGAATGGCTCATTAAAACAGTTATAGTTTATTTGATAATCGAATTTACATGGATAACCGTGGTAATTCTAGAGCTAATACATGCTGGTGTGCCCGACTTTTGTGGAAGGGCGGTATTTATTAGATAACAAGCCAATATTCCTCTGGTCTATTGTGGTGACTCATAATAACTGATCGAATCGCAAGGCCTTTGGCCGCGATAAGTCATTCAAGTTTCTGCCCCATCAGCTTTCGATGGTAGTGTATTGGACTACCATGGCGTTTACGGGTAACGGAGGATTAGGGTTCGATTCCGGAGAGGGAGCCTGAGAAACGGCTACCACATCTAAGGAA	Eukaryota/Ciliophora/Intramacronucleata/Spirotrichea/Oligotrichia/Strombidium	Eukaryota/environmental samples <Eukaryotae>/uncultured eukaryote/	99.481	0	0	0	0	0	0	0	0	0	0	0	0	0	47	0	0	0	0	0	48	0	0	0	0	0	0	43	0	0	0	0	0	576	75	61	82	23	702	582	95	1020	52	733	602
138	TCTCAAAGATTAAGCCATGCATGTCTAAGCATAAGCCGATTAATGGTGAAGCCGCGAATAGCTCATTACAACAGCCATAGTTTATTGGATCTTCTCTCATACTTGGATACCTGTGGTAATTCTAGAGCTAATACACGCAACAAAACCTTGACTTCGGAAAAGGTGCATTTATTAGATCAAAACTAATCGAGCTTGCTCGTAGTTTGGTGAATCTGAATAACTCAGCTGATCGCACAGTCCTCGCACTGGCGACGTATCTTTCAAGTGTCTGCCTTATCAACTTTCGATGGTAGTTTATATGACTACCATGGTTGTAACGGGTAACGGAGAATAAGGGTTCGACTCCGGAGAGGGAGCCTGAGAAACGGCTACCACATCCAAGGAA	Eukaryota/Nematoda/Chromadorea/Chromadorida	Eukaryota/Opisthokonta/Metazoa/Eumetazoa/Bilateria/Protostomia/Ecdysozoa/Nematoda/Chromadorea/Chromadorida/Cyatholaimidae/Cyatholaimus/Cyatholaimus sp. BHMM-2005/	97.403	191	0	0	0	0	0	0	166	128	127	0	0	0	0	0	189	2765	100	0	0	0	117	0	0	0	0	0	0	0	0	0	0	0	253	354	120	0	0	0	0	0	0	60	0
139	TCTCAAAGATTAAGCCATGCATGTCTAAGTATAAATAGTATACAGTGAAACTGCGAATGGCTCATTAAAACAGTTATAGTTTATTTGATAATTGAATGCTACATGGATAACCGTGGTAATTCTAGAGCTAATACATGCTGTAAAACCTGACTTTTTGAAGGGTTGTATTTATTAGATATTAAACCGATAGCCCACAAGGCTGTTGTGATGATTCATAATAACTGATCGAAGCGAGGCAAGCCTCGCTAAATCATTCAAGTTTCTGCCCTATCAGCTTTCGATGGTAGTGTATTGGACTACCATGGCAATCACGGGTAACGGGGAATTAGGGTTCGATTCCGGAGAGGGAGCCTGAGAAACGGCTACCACTTCTAAGGAA	Eukaryota/Ciliophora/Intramacronucleata/Conthreep/Prostomatea/Cryptocaryon	Eukaryota/environmental samples <Eukaryotae>/eukaryotic picoplankton environmental sample/	98.681	532	69	61	40	64	49	82	24	0	18	18	0	21	107	202	193	115	140	358	391	43	37	105	91	28	19	111	38	88	72	15	59	32	85	57	228	31	221	208	18	163	67	107	162
140	TCTCAAAGATTAAGCCATGCACGTTTAAATACAAGCCTTAAAATGGTGAAATCGCGAATAGCTCATTACAACAGCCATTGTTTCTTGGATCTTACATTCTACTTGGATAACTGTGGTAATTCTAGAGCTAATACACGCATACAAGTTCCAACGCAAGAAGGAATGCATTTATTAGAACTAAACCAATCGGGCTTGCCCGTTGTTTGGTGAATCTGAATAACTCCGCAGATTGCATGGTCTAGCACCGGCGACATATCTTTCAAGTGTCTGCCTTATCAACTTTCGATGGTAGTTTATGTGACTACCATGGTTGTAACGGGTAACGGAGAATTAGGGTTCGACTCCGGAGAGGGAGCCTGAGAAACGGCTACCACATCCAAGGAA	Eukaryota/Nematoda/Chromadorea/Chromadorida	Eukaryota/Opisthokonta/Metazoa/Eumetazoa/Bilateria/Protostomia/Ecdysozoa/Nematoda/Chromadorea/Desmodorida/Richtersioidea/Microlaimidae/Microlaimus/Microlaimus sp. 46L25C15/	97.668	0	0	0	0	0	0	0	0	0	0	0	0	0	0	0	0	0	0	0	0	0	0	0	0	0	0	0	0	0	0	0	0	0	149	269	50	182	245	36	95	206	1053	431	1797
141	TCTCAAAGATTAAGCCATGCATGTCTACGCATAAATGAATCTATTGTGAAGCCGCGAATAGCTCATTACAACAGCCATAGTTTACTGGATGTATTCCTTACATGGATAACTGTGGTAATTCTACAGCTAATACACGCATCAAAACCCCGACTAACGAAGGGGAGCGTTTGTTACTTCAAACCAATTTGTCTAGCTTCAAGTCATTGGTGAAACAGAACAATCCAGCTGATCGCACGGTCTATGAACCGGCGACATATCCTTCAAATGTCTGCCTTATCAACTGTCGATGGTAGATTACGCGCCTACCATGGTTGTTACGGGTAACGGGGAATCAGGGTTTGATTCCGGAGAGGGAGCCTGAGAAACGGCTACCACATCCAAGGAA	Unclassified Eukaryota			0	806	0	0	383	440	17	602	241	0	421	0	0	0	0	0	13	1087	360	0	0	0	0	0	0	0	92	0	0	0	0	0	0	0	0	0	0	0	0	0	0	0	0	0
142	TCTCAAAGATTAAGCCATGCACGTCTAAGTTTAAGCAATTTAAACAGTGAAACTGCGAATGGCTCATTATATCAGTTATAGCCTATTTGATAGTACCTTACTAGTTGGATATCCGTAGTAATTCTAGAGTTAATACATGCTTGAAGATGTGTTTTTTAAATACATTGCATTTATTAGATTGAAACTAATTTTAAAGTTGAGTCATAATAACTGTGCGGATCGTTTTGTAAAAAGCGATGAATCAATTGGGTTTCTGCCCTATCAGTTTTGGATGGCTGTGTATTGGACAGCCATGACATTAACGGGTAACGGGGAATTGGGGTTTGATACCGGAGAGGGCGCCTTAGAAATGGCGACCACATCCAAGGAA	Eukaryota/Peronosporomycetes/Peronosporomycetes_cl/Peronosporomycetes_or/Peronosporomycetes_fa/Olpidiopsis	Eukaryota/environmental samples <Eukaryotae>/uncultured eukaryote/	100	87	27	50	3	52	147	10	9	122	159	73	158	12	4	22	51	155	463	63	292	82	17	103	0	50	176	509	13	240	52	71	994	0	12	0	0	0	19	49	16	0	31	29	24
143	TCTCAAAGATTAAGCCATGCACGTTTAAATACAAGCCTTAAAATGGTGAAATCGCGAATAGCTCATTACAACAGCCATTGTTTCTTGGATCTTTCATTCTACTTGGATAACTGTGGTAATTCTAGAGCTAATACACGCAAACAAGTTCCGACGCAAGAAGGAATGCATTTATTAGAACTAAATCAATCGGGCTTGCCCGCTGTTTGGTGAATCTGAATAACTCCGCAGATCGCATGGTCTAGCACTGGCGACATATCTTTCAAGTGTCTGCCTTATCAACTTTCGATGGTAGTTTATGTGACTACCATGGTTGTAACGGGTAACGGAGAATTAGGGTTCGACTCCGGAGAGGGAGCCTGAGAAACGGCTACCACATCCAAGGAA	Eukaryota/Nematoda/Chromadorea/Chromadorida	Eukaryota/Opisthokonta/Metazoa/Eumetazoa/Bilateria/Protostomia/Ecdysozoa/Nematoda/Chromadorea/Desmodorida/Richtersioidea/Microlaimidae/Microlaimus/Microlaimus sp. 46L25C15/	97.15	0	0	0	0	0	0	0	0	0	0	0	0	0	0	0	0	0	0	0	0	0	0	0	0	0	0	0	0	0	0	0	0	0	0	0	0	0	122	122	348	122	2842	0	849
144	TCTCAAAGATTAAGCCATGCATGTCTAAGTATAAGTATTATACAGCGAAACTGCGAATGGCTCATTAAAACAGTTATAATTTATTTGATAATCGAATTTACATGGATAACCGTGGTAATTCTAGAGCTAATACATGCTGGTAGGCCCGACTTTTTGGAAGGGCGGTATTTATTAGATAACAAACCAATATTCCTCTGGTCTATTGTGGTGAATCATAATAACTGATCGAATCGCAAGGTTTTTAACCGCGATAAGTCATTCAAGTTTCTGCCCCATCAGCTTTCGATGGTAGTGTATTGGACTACCATGGCTTTTACGGGTAACGGAGGATTAGGGTTCGATTCCGGAGAGGGAGCCTGAGAAACGGCTACCACATCTAAGGAA	Eukaryota/Ciliophora/Intramacronucleata/Spirotrichea/Oligotrichia/Strombidium	Eukaryota/environmental samples <Eukaryotae>/uncultured marine eukaryote/	99.74	206	216	215	126	69	125	50	71	8	27	0	0	0	6	160	113	73	59	151	48	199	340	58	100	0	149	110	140	136	30	0	9	0	18	10	23	7	54	343	50	328	28	497	40
145	TCTCAAAGATTAAGCCATGCATGTGTAGGTATAACCTGTATACCGGTAAACTGCGAATGGCTCGGTAAATCAGTTATAGTTTATTTGATAGTGCAACCTACTCGGATAACCGTAGTAACACTAGAGCTAATACGTGCGTAAATCCCGACTTTTGGAAGGGACGTATTTATTAGATTTATGGCCAGCCGGGCTTGCCCGACCAGCGGTGAATCATGGTAACTTGACGGATTGCATGGCCTCCGTGCCGGCGACGTGTCATTCAAGTTTCTGCCCCATCAGGTTTCGACTGTAGTGTATTGGACTACAGTGCCTATAACGGGTAGCGGAGGATTAGGGTTCGATTCCGGAGAGGGAGCCTGAGAAACGGCTACCACATCCAAGGAA	Eukaryota/Chlorophyta_ph/Ulvophyceae/Cladophorales/Cladophorales_fa/Cladophora	Eukaryota/Viridiplantae/Chlorophyta/Ulvophyceae/Cladophorales/Cladophoraceae/Cladophora/Cladophora vagabunda/	100	84	0	0	0	0	0	0	0	0	0	0	0	0	0	1310	192	227	240	169	0	121	148	0	0	0	0	754	0	47	912	0	0	0	0	0	0	0	0	0	0	0	0	0	0
146	TCTCAAAGATTAAGCCATGCATGTCTCAGTATAAGCTTCTACATGGTAAAACTGCGAATGGCTCATTAAAACAGTTATAGCTTATTTGATGGTCGTTCCTTACATGGATAACTGTGGTAATTCTAGAGCTAATACATGCACCAACGCCCAACTTCATGGAAGGGTGGTATTTATTAGTTATAGAACCAACCCAAGCTCTGCTTGGTTGTCTGGTGACTCATAATAACTAAACAAATCGCATGGCGTCAGCTGGCGATGAATCATTCAAGTTTCTGACCTATCAGCTTCCGACGGTAGGGTATTGGCTTACCGTGGCAATGACGGGTAACGGAGAATTAGGGTTTGATTCCGGAGAGGGAGCCTGAGAAACGGCTACCACATCTAAGGAA	Eukaryota/Dinoflagellata/Dinophyceae	Eukaryota/Alveolata/Dinophyceae/Peridiniales/Amphidiniopsidaceae/Amphidiniopsis/Amphidiniopsis cf. arenaria AY-2016/	94.859	163	16	31	16	6	20	17	9	0	0	0	27	12	195	77	130	107	225	107	315	57	32	59	41	56	23	87	99	48	110	6	17	205	122	84	101	67	128	249	99	301	320	164	191
147	TCTCAAAGATTAAGCCATGCATGTCTAAGTACAAGCCTCATTAAGGTGAAACCGCGAATGGCTCATTAAATCGCACCTAATATACTGGATAGTATCAGTTACTTGGATAACTGCGGTAATTCTGGAGCTAATACATGCAACTTAGCCCTGAACTTTGGTGAGGGGCGCTTTTATTAGATCAAAACCAAACGGCTTCGGTCGTTAATCTGGTGATTCTGAATAACTTTTAGCTGATCGCGTGGCTATATGCCGGCGACGTATCTTTCTAAGGTGTGCCCTATCAACTGTCGACTGTGGCATAGACGCCCACAGTGGTTTTGACGGGTAACGGGGAATCAGGGTTCGATTCCGGAGAGGGAGCCTGAGAAACGGCTACCACTTCTAAGGAA	Eukaryota/Arthropoda/Maxillopoda/Harpacticoida	Eukaryota/Opisthokonta/Metazoa/Eumetazoa/Bilateria/Protostomia/Ecdysozoa/Panarthropoda/Arthropoda/Mandibulata/Pancrustacea/Crustacea/Multicrustacea/Hexanauplia/Copepoda/Neocopepoda/Podoplea/Harpacticoida/Dactylopusiidae/Sewellia/Sewellia tropica/	95.385	0	18	0	0	0	0	0	0	0	0	0	0	0	0	0	0	0	0	0	0	0	0	0	0	0	0	0	0	0	0	0	0	0	0	0	0	629	76	0	0	125	54	2286	904
148	TCTCAAAGATTAAGCCATGCATGTCTAAGCATGAACTAAACTAAAGTGAAGCCGCGAATAGCTCATTACAACAGCCGTTGTTTCTTGGATCTCCGCAATACTTGGATAACTGTGGTAATTCTAGAGCTAATACACGCAATCGAGCTCCGACCGTAAGGGACGAGCGCATTTATTAGAACAAAACCAAACAGTACTTGTACTGTGGTTTGGTGAATCTGAATAACTGAGCAGATCGCTTCGGTCTCGTACCGGCGACATATCCTTCAAGTGTCTGCCTTATCAACTTTCGATGGTAGTTTATGTGCCTACCATGGTTGTAACGGGTAACGGAGAATTAGGGTTCGACTCCGGAGAGGGAGCCTGAGAAACGGCTACCACTTCTAAGGAA	Eukaryota/Nematoda/Chromadorea/Monhysterida	Eukaryota/environmental samples <Eukaryotae>/uncultured eukaryote/	99.227	54	93	598	217	91	133	18	197	107	0	28	0	0	0	487	417	205	33	184	0	224	64	13	227	0	12	175	51	151	139	0	0	0	0	0	0	0	82	0	0	19	0	36	0
149	TCTCAAAGATTAAGCCATGCATGTCTCAGTATAAGCTTTTACACGGCGAAACTGCGAATGGCTCATTAAAACAGTTATCGTTTATTTGGTGGTCATTCATTACATGGATAACCGTGGTAATTCTAGAGCTAATACATGCGCCCAGACCCGACTTCGTGGAAGGGTTGTGTTTATTAGGTACAGAACCAACCCAGGCTCTGCCTGGTCTTTTGGTGATTCATGATAACCGAACGAATCGCATAGCAACCGCTGGCGATGAACCATTCAAGTTTCTGACCTATCAGCTTCCGACGGTAGGGTATTGGCCTACCGTGGCAATGACGGGTAACAGAGAATTAGGGTTCGATTCTGGAGAGGGAGCCTGAGAAACGGCTACCACATCTAAGGAA	Eukaryota/Dinoflagellata/Dinophyceae/Gymnodiniphycidae/Gymnodinium_clade/Gymnodinium	Eukaryota/environmental samples <Eukaryotae>/uncultured microeukaryote/	98.972	16	39	31	0	0	38	20	15	12	0	5	27	24	52	21	37	45	40	26	228	113	52	432	65	63	164	144	89	513	8	32	35	96	241	77	160	56	0	51	0	57	220	51	622
150	TCTCAAAGATTAAGCCATGCATGTCTAAGTATAAATGGTATACAATGAAACTGCGAATGGCTCATTAAAACAGTTATAGTTTATTTGGTAACCAAACTTACATGGATAACCGTGGTAATTCTAGAGCTAATACATGCTGTTGTGCCCGACTCGCGAAGGGCCGTATTTATTAGATATCAGCCAATAAGCATCTGCTATTGTGGTGACTCATAGTAACTTAATCGGATCGCATGGGCTTGTCCCGCGACAAACCATTCAAGTTTCTGCCCCATCATGCTTTCGATGGTAGTGTATTGGACTACCATGGCTTTCACGGGTAACGGAGGATTAGGGTTCGATTCCGGAGAGGGAGCCTGAGAAACGGCTACCACTTCCACGGAA	Eukaryota/Ciliophora/Intramacronucleata/Spirotrichea/Choreotrichia/Codonellopsis	Eukaryota/Alveolata/Ciliophora/Intramacronucleata/Spirotrichea/Choreotrichia/Tintinnida/Codonellopsidae/Stenosemella/Stenosemella ventricosa/	99.475	250	52	86	42	163	215	141	513	207	124	84	97	62	21	0	38	187	120	137	1012	14	0	0	22	0	48	0	66	0	156	0	0	0	0	0	0	0	0	26	0	0	31	0	101
151	TCTCAAAGATTAAGCCATGCATGTCTCAGTATAAGCTTTTACACGGCGAAACTGCGAATGGCTCATTAAAACAGTTATCGTTTATTTGGTGGTCATTCATTACATGGATAACCGTGGTAATTCTAGAGCTAATACATGCGCCCAGACCCGACTTCGTGGAAGGGTTGTGTTTATTAGGTACAGAACCAACCCAGGCTCTGCCTGGTGTTTTGGTGATTCATGATAACCGAACGAATCGCATGGCAACCGCTGGCGATGAATCATTCAAGTTTCTGACCTATCAGCTTCCGACGGTAGGGTATTGGCCTACCGTGGCAATGACGGGTAACGGAGAATTAGGGTTCGATTCCGGAGAGGGAGCCTGAGAAACGGCTACCACATCTAAGGAA	Eukaryota/Dinoflagellata/Dinophyceae/Gymnodiniphycidae/Gymnodinium_clade	Eukaryota/environmental samples <Eukaryotae>/uncultured eukaryote/	99.229	28	0	0	0	0	0	0	0	0	0	0	0	0	0	207	166	181	314	309	776	119	116	288	89	0	318	255	446	319	46	0	0	0	0	0	0	0	0	0	0	0	0	0	0
152	TCTCAAAGATTAAGCCATGCATGTCTAAGTATAAGTATTATACAGCGAAACTGCGAATGGCTCATTAAAACAGTTATAGTTTATTTGATAATCGAATTTACATGGATAACCGTGGTAATTCTAGAGCTAATACATGCTGGTAGGCCCGACTTTTGCGGAAGGGCGGTATTTATTAGATAACAAGCCAATATTCCTCTGGTCTATTGTGGTGAATCATAATAACTGATCGAATCGCAAGGCCTATGGCCGCGATAAGTCATTCAAGTTTCTGCCCCATCAGCTTTCGATGGTAGTGTATTGGACTACCATGGCGTTTACGGGTAACGGAGGATTAGGGTTCGATTCCGGAGAGGGAGCCTGAGAAACGGCTACCACATCTAAGGAA	Eukaryota/Ciliophora/Intramacronucleata/Spirotrichea/Oligotrichia/Strombidium	Eukaryota/environmental samples <Eukaryotae>/uncultured eukaryote/	98.961	90	159	55	96	98	236	98	123	21	47	21	0	0	0	90	283	119	62	186	154	58	89	183	44	0	317	299	170	418	32	0	19	0	0	0	0	0	48	137	0	127	0	46	0
153	TCTCAAAGATTAAGCCATGCATGTCTAAGTATGAACTATCTATTGTGAAACCGCGAATGGCTCATTACAACAGCCATAGTTTACTGGATATATTCCTTTACATGGATAACTGTGGTAATTCTACAGCTAATACACGCATCAAAGCCCCGACTTTATGAAGGGGTGCGTTAGTTACTTCAAACCGATCGGTCTTCGGACTGTATCCAAGTGAGATTGAACTATTTAGCTGAGCGCACGGTCTAAGCACCGGCGCCATATCCTTCAAATGTCTGCCTTATCAACTTTCGATGGTAGATTATGCGCCTACCATGGTTGTAACGGGTAACGGAGAATCAGGGTTTGATTCCGGAGAGGGGGCCTGAGAAATGGCCACCACATCCAAGGAA	Unclassified Eukaryota			0	10	0	0	0	0	0	0	0	0	0	0	0	0	0	0	0	33	0	0	0	0	0	0	0	0	0	0	0	0	0	0	0	0	0	0	0	399	153	23	1419	0	744	1110
154	TCTCAAAGATTAAGCCATGCATGTCTCAGTATAAGCTTTTACACGGTGAAACTGCGAATGGCTCATTAAAGCAGTTATAGTTTATTTGATGGTCACTGTTACATGGATAACTGTGGTAATTCTAGAGCTAATACATGCACCAAAACCCAACTTCGCAGAAGGGTTGTGTTTATTAGATACAGAACCAACCCAGGCTCCGCCTGGTTTTGTGGTGACTCATAATAACTAGATGAGTCGTGTGGCATCAGCTGACGATGCATCATTCAAGTTTCTGACCTATCAGCTTCCGACGGTAGGGTATTGGCCTACCGTGGCAATGACGGGTAACGGAGAATTAGGGTTTGATTCCGGAGAGGGAGCCTGAGAAACGGCTACCACATCTAAGGAA	Eukaryota/Dinoflagellata/Dinophyceae/Gymnodiniphycidae/Suessiaceae/Polarella	Eukaryota/environmental samples <Eukaryotae>/uncultured marine eukaryote/	98.454	38	74	0	47	57	98	57	51	0	63	35	72	64	75	161	299	353	510	379	227	48	115	97	57	33	235	295	59	116	130	0	0	0	0	0	0	0	0	0	0	0	0	0	0
155	TCTCAAAGATTAAGCCATGCATGTCTAAGCATAAATGAATTCATAGTGAAGCCGCGAATAGCTCATTACAACAGCCATCGTTTAATGGATATATTTTTACATGGATAACTGTGGTAATTCTACAGCTAATACACGCATCAAAACCCAACCTTACGGTGGGGTGCGTTTGTTACTTCAAACCAATCGGACTTCTGTCTGAAATCAAGTGATATTGAACAATTTAGCTGATCGCACGGTCTGAGAACCGGCGACATATCCTTCAAATGTCTGCCTTATCAACTTTCGATGGTAGATTACGCGCCTACCATGGTTGTAACGGGTAACGGAGAATCAGGGTTTGATTCCGGAGAGGGAGCCTGAGAAACGGCTACCACATCCAAGGAA	Eukaryota/Nematoda/Chromadorea/Chromadorida	Eukaryota/Opisthokonta/Metazoa/Eumetazoa/Bilateria/Protostomia/Ecdysozoa/Nematoda/Enoplea/Enoplia/Enoplida/Oncholaimina/Oncholaimoidea/Oncholaimidae/Viscosia/Viscosia viscosa/	99.74	0	0	0	0	0	0	0	0	0	0	0	0	0	0	0	0	0	0	0	0	0	0	0	0	0	0	0	0	0	0	0	0	0	0	0	0	0	0	0	0	0	0	668	3139
156	TCTCAAAGATTAAGCCATGCATGTATAAGTTCACAGCTTTATACGCTGAAACCGCGAATGGCTCATTAAATCAGCTATGGTTCCTTAGATCTTACATCCATACTTGGATAACTGTAGTAATTCTAGAGCTAATACATGCCACTTAAGCCCCTTCTTCGGAAGGGGTGGATTTATTAGAATAAAAACCAACCGGTTTCGGCCGTCGGTTTGATGACTCTGGATAACTTTTCTGATGGCAAGGCCTTGTGCCTGCCACGTATCTTTCAAATGTCTGCCCTATCAACTTTCGATGGTAGGATATTTGCCTACCATGGTTATAACGGGTAACGGGGAATCAGGGTTCGATTCCGGAGAGGGAGCCTTAGAAACGGCTACCACATCTAAGGAA	Eukaryota/Platyhelminthes/Rhabditophora/Rhabdocoela	Eukaryota/Opisthokonta/Metazoa/Eumetazoa/Bilateria/Platyhelminthes/Rhabditophora/Rhabdocoela/Kalyptorhynchia/Eukalyptorhynchia/Placorhynchidae/Placorhynchus/Placorhynchus sp. 1 JPS-2015/	99.742	3004	0	0	0	0	0	0	0	0	0	0	0	0	0	262	0	0	0	524	0	0	0	0	0	0	0	0	0	0	0	0	0	0	0	0	0	0	0	0	0	0	0	0	0
157	TCTCAAAGATTAAGCCATGCATGTCTCAGTATAAGCTTCTACACGGCGAAACTGCGAATGGCTCATTAAAACAGTTATCGTTTATTTGGTGGTCCTTGTTTACATGGATAACCATGGTAATTCTAGAGCTAATACATGCGCCCAGACCCAACTTCTTGGACGGGTCGTGTTTATTAGGTACAGAACCAACCCAGGCTCTGCCTGGTTCTTTGGTGATTCATGATAACCGAACGAATCGCACGGCGAAAGCTGGCGATGAACCATTCAAGTTTCTGACCTATCAGCTTCCGACGGTAGGGTATTGGCCTACCGTGGCAATGACGGGTAACGGAGAATTAGGGTTCGATTCCGGAGAGGGAGCCTGAGAAACGGCTACCACATCTAAGGAA	Eukaryota/Dinoflagellata/Dinophyceae/Gymnodiniphycidae/Gymnodinium_clade	Eukaryota/environmental samples <Eukaryotae>/uncultured eukaryote/	100	0	0	0	0	0	0	0	0	0	0	0	0	0	0	0	0	0	0	0	0	0	0	0	0	0	0	0	0	0	0	0	0	0	55	74	73	188	639	759	46	716	237	461	530
158	TCTCAAAGATTAAGCCATGCATGTCTCTGTATATGCCTATATTTGGTGAAACTGCGGCTGGCTCATTAAAACAGTTATAGTTCACTTGTTGATCCACCGCTACATGGATAACTGTGGTAATTCCAGAGCTAATACATGCATTGAAACCTGACTCTGTGGAAAGGTTGTGTCTGTTAGCTTCAAAATCAATGCAGGCCCTGCTTGTTGTTTGGTGACTCATAATATGATCATGAATTGCATGGCATATGCTGGCAATGTGACAATTAAGTTTCTGACCTATCAGCTATCGACGGTAGGATATTGGCCTACCGTGGCAATGACGGGTAACGGAGAATTAGGGTTTGATTCCGGAGAGGGAGCCTGAGAAATGGCTACCACATCTAAGGAA	Eukaryota/Dinoflagellata/Dinophyceae/Peridiniphycidae	Eukaryota/Alveolata/Dinophyceae/Gonyaulacales/Gonyaulacaceae/Amylax/Amylax triacantha/	95.135	0	0	0	45	30	53	7	9	0	0	0	24	0	24	118	186	152	463	268	284	247	285	349	214	0	111	94	452	223	78	16	34	0	0	0	5	0	0	0	0	0	0	0	0
159	TCTCAAAGATTAAGCCATGCATGTCTCAGTATGAACTTTTACACGGTGAAACTGCGAATGGCTCATTAAAGCAGTTATAGTTTATTTGATGGTCACTGTTACATGGATAACTGTGGTAATTCTACAGCTAATACATGCATCAAAACCCAACTTCGCAGAAGGGTTGTGTTTATTAGATACAGAACCAACCCAGGCTCCGCCTGGTTTCCTGGTGACTCATAATAACTATATGAATCGTATGGCATCTGCCGACGATGCATCATTCAAGTTTCTGACCTATCAGCTTCCGACGGTAGGGTATTGGCCTACCGTGGCAATGACGGGTAACGGAGAATTAGGGTTTGATTCCGGAGAGGGAGCCTGAGAAACGGCTACCACATCTAAGGAA	Eukaryota/Dinoflagellata/Dinophyceae/Gymnodiniphycidae/Suessiaceae	Eukaryota/environmental samples <Eukaryotae>/uncultured marine eukaryote/	99.742	0	0	0	0	0	0	0	0	0	0	0	68	0	1432	0	0	0	0	0	0	0	0	0	0	144	0	0	0	0	0	0	0	1944	84	72	0	0	0	0	0	0	0	0	0
160	TCTCAAAGATTAAGCCATGCATGTCTAAGTATAAACAATTTTGTACTGTGAAACTGCGAATGGCTCATTATATCAGTTATAGTCTACTCGATAGTACCTTACTACTTGGATAACCGTAGTAATTCTAGAGCTAATACATGCGCAAATACCCAACTGCTTGTCGGGCGGGTAGCATTTATTAGATTGAAACCAATGCAGCTTCGGCTGGTATTGTGTTGAGTCATAATAACTGTGCGGATCGCGTTTCATTACGCGATAAATCGATTGAGTTTCTGCCCTATCAGCTTTGGATGGTAGGATATGGGCCTACCATGGCGTTAACGGGTAACGGGGAATTAGGGTTTGATTCCGGAGAGGGAGCCTTAGAAACGGCTACCACATCCAAGGAA	Eukaryota/Peronosporomycetes	Eukaryota/Stramenopiles/environmental samples <stramenopiles>/uncultured stramenopile/	99.486	0	0	0	0	0	0	0	0	0	0	0	0	0	0	0	0	0	0	0	0	0	3437	37	0	80	0	0	0	126	0	0	0	0	0	0	0	0	0	0	0	0	0	47	0
161	TCTCAAAGATTAAGCCATGCATGTCTAAGCACAAGCTTAAAAAAGTGAAGCCGCGAATAGCTCATTACAACAGCCATTGTTCACTTGATCTTGAAATCCTACTTGGATAACTGTGGTAATTCTAGAGCTAATACACGCAATCCAGCTCTGATCCTTACGGCGAAGAGTGCATTTATTAGAACAAAACCAATCGGGTTTTGGCCTGTCTTTGGTGAATCTGAATAACTCAGCAGATCGCACAGTCTTGTACTGGCGACATATCTTTCAAGTGTCTGCCTTATCAACTGTTGATGGTAGTTTATGCGACTACCATGGTTGCAACGGGTAACGGAGAATAAGGGTTCGACTCCGGAGAGGGAGCCTGAGAGACGGCTACCACATCCAAGGAA	Eukaryota/Nematoda/Chromadorea/Chromadorida	Eukaryota/Opisthokonta/Metazoa/Eumetazoa/Bilateria/Protostomia/Ecdysozoa/Nematoda/Chromadorea/Monhysterida/Siphonolaimoidea/Siphonolaimidae/Astomonema/Astomonema sp. NCM-2006/	94.629	0	0	129	66	128	53	0	0	0	56	0	0	0	0	489	115	233	0	153	331	63	71	0	121	181	0	70	0	145	153	0	205	0	533	402	0	0	0	0	0	0	0	0	0
162	TCTCAAAGATTAAGCCATGCAGGTCTAAGTCCATGCCGCTTTAAGGTGAGACCGCGAATGGCTCATTATATCAGTTATGGTTCCTTAGATCTTCGGTTACACTTGGATAACCCTGGTAATTCTAGAGCTAATACATGCATCCCAACACCGACCTTTTTGGAAGGTGTGTTTTTATTAGCCCAAAACCAATTGTTACCTTCGGGTGACGTCCCTTTGGTGATTCAGAGTAACTTGGTTCGGATCGCATGGCCTTCGTGCCGGCGACGCATCTTTCAAATGTTGGTTAAATGCCAACCAAGGTGGTAACGGGTGACGGAGAATCAGGGTTCGATACCGGAGAGGGAGCCTGAGAAACGGCTACCACATCCAAGGAA	Eukaryota/Arthropoda/Ostracoda/Podocopida	Eukaryota/Opisthokonta/Metazoa/Eumetazoa/Bilateria/Protostomia/Ecdysozoa/Panarthropoda/Arthropoda/environmental samples <Arthorpoda>/Arthropoda environmental sample/	94.177	19	223	362	12	120	47	27	397	222	48	61	0	0	0	0	6	0	0	0	0	6	54	637	92	0	65	72	241	723	0	7	43	0	0	0	0	0	0	5	0	4	0	8	3
163	TCTCAAAGATTAAGCCATGCATGTCTAAGTATAAGCACTTTATACTGTGAAACTGCGAATGGCTCATTAAATCAGTTATAGTTTATTTGATAGTACCTTACTACTTGGATAACCGTGGTAATTCTAGAGCTAATACATGCTTTAAATCCCGACTTCTGGAAGGGATGTATTTATTAGATAAAAAACCAATCAGGGCAACCTGTTTACTGGTGAATCATGATAACTTTTCGAATCGCATGGCTCACGCCGGCGATGGTTCATTCAAATTTCTGCCCTATCAACTTTCGATGGTAGGATAGAGGCCTACCATGGTTTTAACGGGTAACGGAGAATTAGGGTTCGATTCCGGAGAGGGAGCCTGAGAAACGGCTACCACATCCAAGGAA	Eukaryota/Chytridiomycota/Incertae_Sedis/Rhizophydiales	Eukaryota/environmental samples <Eukaryotae>/uncultured eukaryote/	99.482	13	14	0	7	9	12	14	0	0	8	0	172	105	340	0	36	0	10	15	8	0	10	38	8	200	46	76	18	40	0	76	123	842	402	689	50	23	14	12	0	27	0	8	27
164	TCTCAAAGATTAAGCCATGCATGTCTAAGTATAAGCAATTGTACTGCGAAACTGCGAATGGCTCATTATATCAGTTATAGTCTATTTGATAGTACCTTACTACTTGGATAACCGTAGTAATTCTAGAGCTAATACATGCATACATACCCGACTTTTTGGAAGGGTAGCATTTATTAGATTGAAACCAATGCAGCTTCGGCTGGAATTGTGTTGAGTCATAATAACTGTGCGGATCGCTTTTATAGCGACGAATCAATTGAGTTTCTGCCCTATCAGCTTTGGATGGTAGGATATGGGCCTACCATGGCGTTAACGGGTAACGGGGAATTAGGGTTTGATTCCGGAGAGGGAGCCTGAGAAACGGCTACCACATCCAAGGAA	Eukaryota/Peronosporomycetes/Peronosporomycetes_cl/Peronosporomycetes_or/Peronosporomycetes_fa/Halodaphnea	Eukaryota/Stramenopiles/Oomycetes/Lagenidiales/Haliphthoraceae/Halocrusticida/Halocrusticida parasitica/	97.65	2099	0	82	0	0	0	0	0	0	0	0	0	0	0	107	0	0	123	21	553	17	103	0	0	0	0	211	8	32	125	0	0	0	0	0	0	0	0	0	0	0	0	0	0
165	TCTCAAAGATTAAGCCATGCACGTCTAAGTACCAACAAGCTAAAGTGAAACCGCGAATGGCTCATTACAACATACACTATCTATTGAATGTTAAAATAATTGGATAACTGAGGTAATTCTTCAGCTAATACATATTGCAAAATTCCAACTCACGAAGGAATGCATTCGTTAGCTAAAGACCAAACTCACTTGTGAGTTACTTAGTGATTCAGAACGAAATATCTGATTATATTGGCTTGTCCAGATAACAAATTCAATGAGAGTATGACCTATCAACTGTCGACTGTGGTGTATCTGATCACAGTGGTGTTCACGGGTAACGGAGAATCTGGGTTCGGTTCCGGAGAGGGAGCCTTAGAAACGGCTACCACATCCAAGGAA	Unclassified Eukaryota			0	105	120	76	147	125	207	95	130	183	110	188	64	57	59	47	73	26	43	103	52	59	43	25	128	117	65	54	0	63	147	127	0	16	0	124	108	27	107	0	78	62	35	76
166	TCTCAAAGATTAAGCCATGCACGTCTAAGTACTAACAAGCTAAAGTGAAACCGCGAATGGCTCATTACAACATACACAATCTATTGAATGTTAAAAATAGTTGGATAACTGAGGTAATTCTTGAGCTAATACATATTGCAAATTCTCAACTCACGAAGAGAAGCATTTGTTAGCTAAAGATCAAACTCACTTGTGAGTTTCCTAGTGACTCAGAACGAAAAATCTGATTATATTGGCTTGTCCAGATAACAAATTCAATCAGAGTATGACCTATCAACTGTCGACTGTGGTGTATTTGATCACAGTGGTGTTAACGGGTAACGGAGAATCTGGGTTCGATTCCGGAGAGGGAGCCTTAGAAACGGCTACCACATCCAAGGAA	Unclassified Eukaryota			0	99	78	86	125	149	246	81	118	193	139	209	54	66	75	23	79	0	43	94	41	61	32	32	139	85	15	47	16	32	188	152	0	0	0	129	124	17	103	0	94	74	50	68
167	TCTCAAAGATTAAGCCATGCATGTCTAAGTTTAAGCTCTTTTGAGCGAAACTGCGAATGGCTCATTAAAACAGTTATAGTTTCTTTGATGACTAACAATTACTTGGATAACTGTAGTAATTCTAGAGCTAATACATGCGAAACAACCTGACTTATTGGAAGGTCGCACTTATTAGATACAAAACCAACCTAGGGCAACCTAGAGTTCTGGTCATTCATAATAATTCCGCTGATCGCACAGTTTACTGGCGACACGTCATTCAAGTTTCTGACCTATCAGCTACGGACGGTAGGGTATTGGCCTACCGTGGCATTGACGGGTAACGGAGAATTAGGGTTTGATTCCGGAGAGGAAGCCTGAGAAACGGCTACCACATCTAAGGAA	Eukaryota/Protalveolata/Perkinsidae	Eukaryota/environmental samples <Eukaryotae>/uncultured eukaryote/	99.478	0	0	0	0	0	0	0	0	0	0	0	0	0	0	0	0	0	0	0	0	0	0	0	0	0	0	1425	0	0	0	0	0	0	0	0	0	0	0	0	8	1542	458	0	0
168	TCTCAAAGATTAAGCCATGCATGTCTCAGTACATTCCGATAAATGGAGAAACCGCGAATGGCTCATTACAACAGCCATAGTTTATTAGATCTTACTCTACTTGGATACCTGTGGTAACCTAAGAGCTAATACATGCAACTAAGTCCTGACTTTACGGGAAGGACGCATTTATTAGAATAAAACCAATCGGGCTTGCCCGCTCTTTGGTGAATCTGAATAACTATGCCGATCGCACAGTCCTCGTACTGGCGACGTATCTTTCAAATGTCTGCCTTATCAACTTTCGACGGTAGTTTACACGGCTACCGTGGTTTTCACGGGTAACGGAGAATTAGGGTTCCACTCCGGAGAGGGAGCCTGAGAAACGGCTACCACATCCAAGGAA	Eukaryota/Nematoda/Chromadorea/Chromadorida	Eukaryota/environmental samples <Eukaryotae>/uncultured eukaryote/	96.623	0	0	0	0	0	0	0	0	0	0	0	0	0	0	0	0	0	0	0	0	0	0	0	0	0	0	0	0	0	0	0	0	0	0	0	0	0	0	0	0	0	0	3376	0
169	TCTCAAAGATTAAGCCATGCATGTCTTAGTATAAGCTTCTTTACGGTGAAACTGCGAATGGCTCATTAAAACAGTTATAGTTTATTTGATGGTCGTTCCTTACATGGATAACTGTGGTAATTCTAGAGCTAATACATGCACCCAAACCCGACTCCGTGGAAGGGTTGTGATTATTAGTTACAGAACCATCCCAGGCTCCGCCTGGTTGTGTGGTGATTCATAGTAACCCAACGAATCGCATGGCATCAGCTGGCGATGCATCATTCAAGTTTCTGACCTATCAGCTTCCGACGGTAGGGTATTGGCCTACCGTGGCAATGACGGGTAACGGAGAATTAGGGTTCAATTCCGGAGAGGGAGCCTGAGAAACGGCTACCACATCTAAGGAA	Eukaryota/Dinoflagellata/Dinophyceae/Peridiniphycidae/Thoracosphaeraceae/Scrippsiella	Eukaryota/environmental samples <Eukaryotae>/uncultured marine eukaryote/	99.486	31	81	39	0	44	128	7	0	38	86	43	26	0	18	0	94	232	262	199	215	58	22	132	161	19	106	0	153	110	288	0	0	0	134	88	52	0	0	0	0	0	128	0	242
170	TCTCAAAGATTAAGCCATGCACGTTTAAATACAAGCCTTAAAATGGTGAAATCGCGAATAGCTCATTACAACAGCCATTGTTTCTTGGATCTTACTTTCTACTTGGATAACTGTGGTAATTCTAGAGCTAATACACGCATACAAGTTCCGACGTAAGAAGGAATGCATTTATTAGAACTAAACCAATCGGGCTTGCCCGTTGTTTGGTGAATCTGAATAACTCCGCAGATCGCATGGTCTAGCACCGGCGACATATCTTTCAAGTGTCTGCCTTATCAACTTTCGATGGTAGTTTATGTGACTACCATGGTTGTAACGGGTAACGGAGAATTAGGGTTCGACTCCGGAGAGGGAGCCTGAGAAACGGCTACCACATCCAAGGAA	Eukaryota/Nematoda/Chromadorea/Chromadorida	Eukaryota/Opisthokonta/Metazoa/Eumetazoa/Bilateria/Protostomia/Ecdysozoa/Nematoda/Chromadorea/Desmodorida/Richtersioidea/Microlaimidae/Microlaimus/Microlaimus sp. 46L25C15/	98.705	0	0	0	0	0	0	0	0	0	0	0	0	0	0	0	0	0	0	0	0	0	0	0	0	0	0	0	0	0	0	0	0	0	66	147	0	95	156	34	89	165	859	289	1255
171	TCTCAAAGATTAAGCCATGCATGTCTCAGTATAAGCTTTTATACGGCGAAACTGCGAATGGCTCATTAAAACAGTTATAGTTTATTTGATGGTCATTCTTACATGGATAACCGTGGTAATTCTAGAGCTAATACATGCGCCAAAACCCGACTTCTTGGAAGGGTTGTGTTTATTAGTTACAAAACCAACCCAGGCTCCGCCTGGTCTTGTGGTGATTCATAATAACCGAACGAATCGCATGGCTCTGCCGGCGATGAATCATTCAAGTTTCTGACCTATCAGCTTCCGACGGTAGGGTATTGGCCTACCGTGGCAATGACGGGTAACGGAGAATTAGGGTTCGATTCCGGAGAGGGAGCCTGAGAAACGGCTACCACATCTAAGGAA	Eukaryota/Dinoflagellata/Dinophyceae/Peridiniphycidae/Peridiniales/Heterocapsa	Eukaryota/environmental samples <Eukaryotae>/uncultured eukaryote/	100	33	91	28	0	0	0	0	0	0	0	0	0	0	0	54	59	0	47	64	164	0	41	107	0	0	0	0	0	39	40	0	0	0	51	0	173	153	106	426	90	223	277	272	616
172	TCTCAAAGATTAAGCCATGCATGTCTCAGTATAAGCTTTTACACGGTGAAACTGCGAATGGCTCATTAAAGCAGTTATAGTTTATTTGATGGTCACTGTTACATGGATAACTGTGGTAATTCTAGAGCTTATACATGCACCAAAACCCAACTTCGCAGAAGGGTTGTGTTTATTAGATACAGAACCAACCCAGGCTCCGCCTGGTTTTGTGGTGACTCATAATAACTAGATGAGTCGTGTGGCATCAGCTGACGATGCATCATTCAAGTTTCTGACCTATCAGCTTCCGACGGTAGGGTATTGGCCTACCGTGGCAATGACGGGTAACGGAGAATTAGGGTTTGATTCCGGAGAGGGAGCCTGAGAAACGGCTACCACATCTAAGGAA	Eukaryota/Dinoflagellata/Dinophyceae/Gymnodiniphycidae/Suessiaceae/Polarella	Eukaryota/environmental samples <Eukaryotae>/uncultured marine eukaryote/	98.196	35	0	0	0	0	65	52	39	0	0	25	81	64	0	132	203	294	559	330	204	43	123	111	37	0	205	266	57	70	107	0	0	0	0	0	0	0	0	0	0	0	0	0	0
173	TCTCAAAGATTAAGCCATGCACGTCTAAGTACTAACAAGCTAAAGTGAAACCGCGAATGGCTCATTACAACATACACAATCTATTGAATGTTATAATAGTTGGATAACTGAGGTAATTCTTGAGCTAATACATATTGCATATTCTCAACTCACTACAGAGAGAAGAGAAGCATTCGTTAGCTAAAGATCAAACTCACTTGTGAGTTTATTAGTGACTCAGAACGAAATATCTGATTATATTGGCTTGTCCAGATAACAAATTCAATGCGAGTATGACCTATCAACTGTCGACTGTGGTGTATTTGATCACAGTGGTGTTAACGGGTAACGGAGAATCTGGGTTCGATTCCGGAGAGGGAGCCTTAGAAACGGCTACCACATCCAAGGAA	Unclassified Eukaryota			0	54	18	93	101	92	214	134	130	180	107	244	72	53	93	0	31	0	0	144	17	0	74	0	138	82	0	68	0	0	136	166	26	0	0	93	144	43	120	0	61	0	0	126
174	TCTCAAAGATTAAGCCATGCATGTGTAAGCAAAGCTGTATAAGTGAAGCCGCGAATAGCTCATTAAAACATATATAACGTATAGAATACAGTTTAATGGATATCGTAGGAAATTCTTTCGTTAATACTTGAATTAAACTCTGACTAACGGAAGGGTTTCATTTATTTCAAAGAATCAAAAATCATTCACGTGATTGTCTGACGAATCTAATAAAGCTGATAAATAGTAGAAGCCTGGCTTGACTATAAATTCTGTCGGAATATGACTTATCAACTGTTTACAGTGGGGTATTTGCCCACCGTGGTGGTGACGAGTAACAGAGAATCAGGGTTCGATTCTGGAGAGGGAGCTTGCGAAATAGCTACCACATCCAAGGAA	Unclassified Eukaryota			0	0	0	0	0	0	0	0	0	0	0	48	0	19	0	0	0	0	0	0	0	0	0	0	34	0	0	0	0	0	0	85	0	0	15	164	133	49	46	118	340	1288	168	524
175	TCTCAAAGATTAAGCCATGCATGTATCAGTTCACACCTTAAAACGGTGAAACCGCGAATGGCTCATTAAATCAGCTATAATTTCTTAGATCTTGAATCTTACTTGGATAACTGTAGTAATTCTAGAGCTAATACATGAACTATGCCTCAGCTTGCTGGGTGCGGATTTATTAGAACAAAACCAACCGACTTCGGTCGTTGTTTGGTGACTCTGGATAACTTACCTGATCGCATGACCTTGTGTCGGCGACGTATCTTTCAAGTGTCTGACCTATCAACTGACGTTGGTGAGTTACATGCTCACCACGGTGATAACGGGTAACGGGGAATCAGGGTTCGATACCGGAGAGGGAGCCTTAGAAATGGCTACCACATCTAAGGAA	Eukaryota/Platyhelminthes/Rhabditophora/Rhabdocoela	Eukaryota/Opisthokonta/Metazoa/Eumetazoa/Bilateria/Platyhelminthes/Rhabditophora/Rhabdocoela/Neodalyellida/Typhloplanidae/Typhloplaninae/Styloplanella/Styloplanella strongylostomoides/	95.812	0	0	0	0	0	0	0	0	0	0	0	0	0	0	0	0	0	0	0	2984	0	0	0	0	0	0	0	0	0	0	0	0	0	0	0	0	0	0	0	0	0	0	0	0
176	TCTCAAAGATTAAGCCATGCACGTTTAAATACAAGCCTTAAAATGGTGAAATCGCGAATAGCTCATTACAACAGCCATTGTTTCTTGGATCTTACTTTCTACTTGGATAACTGTGGTAATTCTAGAGCTAATACACGCATACAAGTTCTGACGCAAGAAGGAACGCATTTATTAGAACTAAACCAATCGGGCTTGCCCGTTGTTTGGTGAATCTGAATAACTCCGCAGATCGCATGGTCTAGCACCAGCGACATATCTTTCAAGTGTCTGCCTTATCAACTTTCGATGGTAGTTTATGTGACTACCATGGTTGTTACGGGTAACGGAGAATTAGGGTTCGACTCCGGAGAGGGAGCCTGAGAAACGGCTACCACATCCAAGGAA	Eukaryota/Nematoda/Chromadorea/Chromadorida	Eukaryota/Opisthokonta/Metazoa/Eumetazoa/Bilateria/Protostomia/Ecdysozoa/Nematoda/Chromadorea/Desmodorida/Richtersioidea/Microlaimidae/Microlaimus/Microlaimus sp. 12L13G15/	98.438	0	0	0	0	0	0	0	0	0	0	0	0	0	0	0	0	0	0	0	0	0	0	0	0	0	0	0	30	0	0	0	0	0	0	0	0	0	150	25	277	79	1060	0	1320
177	TCTCAAAGATTAAGCCATGCATGTCTAAGTATAAACAAATCTATACGTGAAACTGCGAATGGCTCATTATATCAGTTATAGTTTATTTGATGGTCCTTGCTACTTGGATAACCGTAGTAATTCTAGAGCTAATACATGCATCAAACCCTGACTCACGAAGGGGTGTATTTATTAGATGGAAACCAATGCGGGGCAACCCGGAATCTGGTGATTCATAATAACTTTCGGATCGACTTCGGTCGATGCATCATTCAAGTTTCTGCCCTATCAGCTTTGGATGGTAGGGTATTGGCCTACCATGGCTTTAACGGGTAACGGAGAATTAGGGTTCGATTCCGGAGAGGGAGCCTGAGAAATGGCTACCACATCCAAGGAA	Eukaryota/Ochrophyta/Chrysophyceae	Eukaryota/environmental samples <Eukaryotae>/uncultured marine eukaryote/	100	94	44	45	0	0	0	13	0	0	0	11	0	0	0	117	89	139	267	166	1100	103	45	252	41	0	48	77	88	44	142	0	14	0	0	0	0	0	0	0	0	0	0	0	0
178	TCTCAAAGATTAAGCCATGCATGTGCAAGTTCATACTATAAACACGGTGAGACCGCGAATGGCTCATTAGATCAGTCTTGGTTCCTTAGACGGAAAGCGTACCTGGACAACTGTGGCAATTCTAGAGCTAATACATGCGAGAAAGCTCCGACCTTCGGGGACGAGCGCAGTTATTAGACCAAGACCTATCTTACACACTTGGTGACTCTGGATAACCTCGGGCTGACCGCACGGACACGGATCCGGCGGTGCATCTTTCAAGTGTCTGACCCATCAACTTTCGACGGTAAGCGACATGCTTACCGTGGTCGTTACGGGTAACGGGGAATCAGGGTTCGATTCCGGAGAGGGAGCATGAGAAACGGCTACCACCTCCAAGGAA	Eukaryota/Annelida/Polychaeta/Scolecida_or/Orbiniidae	Eukaryota/Opisthokonta/Metazoa/Eumetazoa/Bilateria/Protostomia/Lophotrochozoa/Annelida/Polychaeta/Scolecida/Orbiniidae/Scoloplos/Scoloplos armiger/	100	6	0	0	0	0	0	0	0	0	0	0	0	0	0	0	0	0	0	0	0	0	0	0	0	0	0	0	0	0	0	0	0	0	58	34	37	2765	0	0	0	0	4	5	21
179	TCTCAAAGATTAAGCCATGCATGTCTAAGTACAAGCCTCACTAAGGTGAAACCGCGAATGGCTCATTATATCACACCTAATCTACTGGATAGTTAACAGTTACTTGGATAACTGCGGTAATTCTGGAGCTAATACATGCACAAAGCCCCAAACTTCCGTGAGGGGCGCTTTTATTAGATCAAAACCAATCGGCTTCGGCTGAACTCTTGGTGACTCTGAATAACTTTGGGCTGATCGCATAGCCTAGCGCTGGCGACATATCCTCCGAAGGTGTGCCCTATCAACTGTCGACTGTGGCATAGACGCCCACAGTGGTTTTGACGGGTAACGGGGAATCAGGGTTCGATTCCGGAGAGGGAGCCTTAAAAACGGCTACCACATCTAAGGAA	Eukaryota/Arthropoda/Maxillopoda/Calanoida	Eukaryota/Opisthokonta/Metazoa/Eumetazoa/Bilateria/Protostomia/Ecdysozoa/Panarthropoda/Arthropoda/Mandibulata/Pancrustacea/Crustacea/Multicrustacea/Hexanauplia/Copepoda/Neocopepoda/Gymnoplea/Calanoida/Clausocalanidae/Pseudocalanus/Pseudocalanus moultoni/	99.743	0	0	0	0	0	0	0	0	0	0	0	0	0	0	0	0	0	0	0	0	0	0	0	0	0	0	0	0	0	0	0	0	0	0	0	512	143	0	0	0	0	2262	8	0
180	TCTCAAAGATTAAGCCATGCACGTTTAAATACAAGCCTTAAAATGGTGAAATCGCGAATAGCTCATTACAACAGCCATTGTTTCTTGGATCTTACTTTCTACTTGGATAACTGTGGTAATTCTAGAGCTAATACACGCATACAAGTTCCGACGTAAGAAGGAATGCATTTATTAGAACTAAATCAATCGGGCTTGCCCGTTGTTTGGTGAATCTGAATAACTCCGCAGATCGCATGGTCTAGCACCGGCGACATATCTTTCAAGTGTCTGCCTTATCAACTTTCGATGGTAGTTTATGTGACTACCATGGTTGTAACGGGTAACGGAGAATTAGGGTTCGACTCCGGAGAGGGAGCCTGAGAAACGGCTACCACATCCAAGGAA	Eukaryota/Nematoda/Chromadorea/Chromadorida	Eukaryota/Opisthokonta/Metazoa/Eumetazoa/Bilateria/Protostomia/Ecdysozoa/Nematoda/Chromadorea/Desmodorida/Richtersioidea/Microlaimidae/Microlaimus/Microlaimus sp. 46L25C15/	98.446	0	0	0	0	0	0	0	0	0	0	0	0	0	0	0	0	0	0	0	0	0	0	0	0	0	0	0	0	0	0	0	0	0	0	0	0	0	54	60	244	84	1856	0	617
181	TCTCAAAGATTAAGCCATGCACGTCTAAGTACCAACAAGCTAAAGTGAAACCGCGAATGGCTCATTAAAACATACATAATCTATTGAATGTTAAAATAATTGGATAACTGAGGTAATTCTTGAGCTAATACATATTGCAAATTTCCAACTCACGGAGGGAAGCATTCGTTAGCTAAAAATCAAACTCACTTGTGAGTTTTTTAGTGATTCAGAACGAAATATCTGATTATATTGGCTTGTCCAGATAACAAATTCAATGAGAGTATGACCTATCAACTGTGGTGTATCTGATCACAGTGGTGTTCACGGGTAACGAAGAATCTGGGTTCGATTCCGGAGAGGGAGCCTTAGAAACGGCTACCACATCCAAGGAA	Unclassified Eukaryota			31	84	69	62	130	124	155	84	89	167	116	151	44	51	61	33	61	0	32	71	43	47	23	35	117	94	36	50	17	41	147	94	0	0	0	102	110	20	86	0	83	55	34	62
182	TCTCAAAGATTAAGCCATGCACGTTTAAATACAAGCCTTAAAATGGTGAAATCGCGAATAGCTCATTACAACAGCCATTGTTTCTTGGATCTTACATTCTACTTGGATAACTGTGGTAATTCTAGAGCTAATACACGCATACAAGTTCCGACGCAAGAAGGAATGCATTTATTAGAACTAAACCAATCGGGCTTGCCCGTTGTTTGGTGAATCTGAATAACTCCGCAGATTGCACGGTCTAGCACCGGCGACATATCTTTCAAGTGTCTGCCTTATCAACTTTCGATGGTAGTTTATGTGACTACCATGGTTGTAACGGGTAACGGAGAATTAGGGTTCGACTCCGGAGAGGGAGCCTGAGAAACGGCTACCACATCCAAGGAA	Eukaryota/Nematoda/Chromadorea/Chromadorida	Eukaryota/Opisthokonta/Metazoa/Eumetazoa/Bilateria/Protostomia/Ecdysozoa/Nematoda/Chromadorea/Desmodorida/Richtersioidea/Microlaimidae/Microlaimus/Microlaimus sp. 46L25C15/	97.668	0	0	0	0	0	0	0	0	0	0	0	0	0	0	0	0	0	0	0	0	0	0	0	0	0	0	0	0	0	0	0	0	0	80	135	0	111	128	39	142	154	670	223	1226
183	TCTCAAAGATTAAGCCATGCATGTCTCAGTATAAGCTTTTACACGGTGAAACTGCGAATGGCTCATTAAAGCAGTTATAGTTTATTTGATGGTCACTTTTACATGGATAACTGTGGTAATTCTAGAGCTAATACATGCACCAAAACCCGACTTCGGAAGGGTTGTGTTTATTAGATACAGAACCATCCCATGCTCGCATGGTCTTGTGGTGACTCATAATAACTCGATGAATCGTATGGCTTCGCTGACGATGCATCATTCAAGTTTCTGACCTATCAGCTTCCGACGGTAGGGTATTGGCCTACCGTGGCAATGACGGGTAACGGAGAATTAGGGTTTGATTCCGGAGAGGGAGCCTGAGAAACGGCTACCACATCTAAGGAA	Eukaryota/Dinoflagellata/Dinophyceae/Gymnodiniphycidae/Suessiaceae/Protodinium	Eukaryota/Alveolata/Dinophyceae/Suessiales/Suessiaceae/Protodinium/Protodinium simplex/	100	0	0	0	0	0	45	0	0	0	0	0	49	38	225	0	0	0	0	0	0	0	0	0	0	80	95	156	0	52	0	54	48	768	125	204	48	0	96	137	0	276	67	177	112
184	TCTCAAAGATTAAGCCATGCATGTCTCAGTATAAGCTTTTACATGGTGAAACTGCGAATGGCTCATTAAAGCAGTTATAGTTTATTTGATGGTCACTGTTATATGGATAACTGTGGTAATTCTAGAGCTAATACATGCACCAAAACCCAACTTCGCAGAAGGGTTGTGTTTATTAGATACAGAACCAACCCAGGTTCGCCTGGTTTTGTGGTGACTCATAATAACTCGATGAATCGTGTAGTTCGCTGACGATGCATCATTCAAGTTTCTGACCTATCAGCTTCCGACGGTAGGGTATTGGCCTACCGTGGCAATGACGGGTAACGGAGAATTAGGGTTTGATTCCGGAGAGGGAGCCTGAGAAACGGCTACCACATCTAAGGAA	Eukaryota/Dinoflagellata/Dinophyceae/Gymnodiniphycidae/Suessiaceae/Pelagodinium	Eukaryota/environmental samples <Eukaryotae>/uncultured eukaryote/	100	0	0	0	26	25	78	51	26	0	0	28	108	31	515	0	67	0	0	0	0	0	0	43	15	181	200	111	0	68	0	202	114	0	196	161	160	74	0	123	0	0	42	109	61
185	TCTCAAAGATTAAGCCATGCATGTCTCAGCACAAGCCAATATATGGTGAAGCCGCGAAAAGCTCATTACAACAGCCGCCGTTTATTAGATCATCTTTTTTACTTGGATAACTGTGGAAAATCTAGAGCTAATACATGCTACAAGCTTCGACCTTACGGAAGGAGCGCATTTATTAGAACAAAACCAATCGGACTTTGTCCGTCACTTGGTGAATCTGAATAACTATGCAGATCGCACGGTCTTAGTACCGGCGACATATCTTTCAAATGTCTGCCTTATCAACTTTCGATGGTAGTTTATGCGCCTACCATGGTTGTAACGGGTAACGAAAAATTAGGGTTTGATTTCGGAGAGGGAGCCTGAGAAACGGCTACCACATCCAAGGAA	Eukaryota/Nematoda/Enoplea	Eukaryota/environmental samples <Eukaryotae>/uncultured eukaryote/	91.304	0	0	0	0	0	0	0	0	0	0	0	0	0	0	0	0	0	0	0	0	0	0	0	0	0	0	0	0	0	0	0	0	0	0	0	0	0	0	0	0	0	488	1945	373
186	TCTCAAAGATTAAGCCATGCACGTCTAAGTACTAACAAGCTAAAGTGAAACCGCGAATGGCTCATTACAACATACACAATCTATTGAATGTTAAAATACTTGGATAACTGAGGTAATTCTTGAGCTAATACATATTGCAAATTTCCAACTTACGAAGGGAAGCATTCGTTAGCTAAAGATCAAACTCACTTGTGAGTTGAATAGTGACTCAGAACGAAATATCTGATTATATTGGCTTGTCCAGATAACAAATTCAATGAGAGTATGACCTATCAACTGTCGACTGTGGTGTATTTGATCACAGTGGTGTTAACGGGTAACGGAGAATCTGGGTTCGATTCCGGAGAGGGAGCCTTAGAAACGGCTACCACATCCAAGGAA	Unclassified Eukaryota			21	79	81	71	116	110	168	53	99	121	88	167	50	68	44	33	57	26	33	53	38	47	19	26	106	96	36	40	19	45	119	99	11	0	11	89	117	24	84	20	56	39	26	89
187	TCTCAAAGATTAAGCCATGCACGTTTAAATACAAGCCTTAAAATGGTGAAATCGCGAATAGCTCATTACAACAGCCATTGTTTCTTAGATCTTTCAATTTACTTGGATAACTGTGGTAATTCTAGAGCTAATACACGCATTCAAGTCCCGACGCAAGAAGGGATGCATTTATTAGAACTAAACCAATCGGGCTTGCCCGTTGTTTGGTGAATCTGAATAACTCCGCAGATCGCACGGTCTAGCACCGGCGACATATCTTTCAAGTGTCTGCCTTATCAACTTTCGATGGTAGTTTATGTGACTACCATGGTTGTTACGGGTAACGGAGAATTAGGGTTCGACTCCGGAGAGGGAGCCTGAGAAACGGCTACCACATCCAAGGAA	Eukaryota/Nematoda/Chromadorea/Chromadorida	Eukaryota/Opisthokonta/Metazoa/Eumetazoa/Bilateria/Protostomia/Ecdysozoa/Nematoda/Chromadorea/Desmodorida/Richtersioidea/Microlaimidae/Microlaimus/Microlaimus sp. 12L13G15/	96.875	0	0	0	0	0	0	0	0	19	0	0	0	91	0	0	0	0	0	15	1545	0	0	18	0	862	0	0	54	71	0	0	55	0	0	36	0	0	0	0	0	0	0	0	0
188	TCTCAAAGATTAAGCCATGCATGTCTAAGCACAAGCTATTTAATTGTGAAGCCGCGAATGGCTCATTATAACAGCCATTGTTTACTGGATATATTTTTACTACATGGATAACTGTGGTAATTCTACAGCTAATACACGCATCAAAACCCCGACTTCGTGAAGGGGTGCGTTTGTTACTTCAAATCAATCGGACTTCGGTCTGACCGCAAGTGAGATTGAACAATTCAGCTGATCGAACGGTCTATGTACCGGCGACATATCCTTCAAACGTCTGCCTTATCAACTTTCGATGGTAGATTATGCGCCTACCATGGTTGTAACGGGTAACGGAGAATCAGGGTTTGATTCCGGAGAGGGAGCCTGAGAAATGGCTACCACATCCAAGGAA	Unclassified Eukaryota			0	0	0	0	0	0	0	0	0	0	0	0	0	0	0	0	0	0	0	0	0	0	0	0	0	0	0	0	0	0	0	0	0	0	0	0	0	169	0	0	974	0	1609	0
189	TCTCAAAGATTAAGCCATGCATGTCTCAGTGTAAGCTTCTACACGGCGAAACTGCGAATGGCTCATTAAAACAGTCATCGTTTATTTGGTGGTCATTCATTACATGGATAACCATGGTAATTCTAGAGCTAATACATGCGCCCAGACCCAACTTTTTGGACGGGTTGTGTTTATTAGGTACAGAACCAACCCAGGCTCTGCCTGGTCTTTTGGTGATTCATGATAACCGAACGAATCGCATGGCATCCGCTGGCGATGAATCATTCAAGTTTCTGACCTATCAGCTTCCGACGGTAGGGTATTGGCCTACCGTGGCAATGACGGGTAACGGAGAATTAGGGTTCGATTCCGGAGAGGGAGCCTGAGAAACGGCTACCACATCTAAGGAA	Eukaryota/Dinoflagellata/Dinophyceae/Gymnodiniphycidae/Gymnodinium_clade	Eukaryota/environmental samples <Eukaryotae>/eukaryotic picoplankton environmental sample/	99.486	34	0	0	19	0	54	82	59	0	33	31	146	122	374	38	42	44	75	43	131	25	21	70	35	231	49	112	29	57	0	90	131	255	80	84	52	23	0	0	0	0	0	0	31
190	TCTCAAAGATTAAGCCATGCATGTCTAAGTATAAATTAGTTTATATAGTGAAACTGCGAATGGCTCATTAAATCAGTTATAATTTATTTGATCGTACCTTACTACTTGGATAACCGTGGTAATTCTAGAGCTAATACATGCATTAAAACCCCGACTTCTGGAAGGGGTGTATTTATTAGATTCAAAACCAACTCCTTCGGGATTTTTTGGTGATTCATGATAACTTTTCGGATCGTATGACCTTGTGTCGACGATGGTTCATTCAAATTTCTGCCCTATCAACTTTCGATGGTAGTATAGAGGACTACCATGGTTTTAACGGGTAACGGAGAATTAGGGTTCGATTCCGGAGAGGGAGCCTGAGAAACGGCTACCACATCCAAGGAA	Eukaryota/Chytridiomycota/Incertae_Sedis	Eukaryota/Opisthokonta/Fungi/environmental samples <Fungi>/uncultured fungus/	93.846	90	21	56	0	0	0	0	0	0	0	0	0	0	0	71	109	333	672	289	407	186	51	56	27	0	18	92	29	47	133	0	10	0	0	0	0	0	0	0	0	0	0	0	0
191	TCTCAAAGATTAAGCCATGCATGTCTATGCACAAGCCAATTAATGGCAAAGCCGCGAATGGCTCATTACAACAGCCACTGTTTACTTGATCTGTAATCCTACTTGATAACTGTGGTAATTCTAGAGCTATACCCATGCTCCGACCGTATGGGATAGGGATGAGCACATTTATTAGAACAAAACCAATCGGGCTTCGGTCCATTCATTTGTGACTCTGAATAACTTTGCTGATCGTACGGTCTTTGTACCGACGACGCATCTTTCAAGTGTCTGCCTTATCAACTTTCGATGGTACGTTCTGTGCTTACCATGGTTGTAACGGGTAACGGAGAATAAGGGTTCAACTCCGGAGAGCCGAGACGGCTACCATATCCAAGGAA	Eukaryota/Nematoda/Chromadorea/Araeolaimida	Eukaryota/Opisthokonta/Metazoa/Eumetazoa/Bilateria/Protostomia/Ecdysozoa/Nematoda/Chromadorea/Plectida/Leptolaimoidea/Leptolaimidae/Leptolaimus/Leptolaimus sp. 2L22D15/	90.476	256	92	470	0	0	0	17	197	100	0	0	0	0	0	73	83	64	0	143	0	80	0	202	152	38	0	31	372	303	0	0	0	0	0	0	0	0	0	0	0	20	0	0	0
192	TCTCAAAGATTAAGCCATGCATGTCTACGCATAAACGAATCTAAAGTGAAGCCGCGAATAGCTCATTACAACAGCCGTTGTTTCTTGGATCTCCGCTATACTTGGATAACTGTGGTAATTCTAGAGCTAATACATGCAATCGAGCTCTGACTTCATAGGACGAGCGCATTTATTAGAACAAAACCAATCGGCCTTGTGCCGTCTTCTGGTGAATCTGAATAACTACGCAGATCGCTTCGGTTTCACACCGGCGACAAATCCTTCAAGTGTCTGCCTTATCAACTTTCGATGGTAGTTTCTACGCCTACCATGGTTTCGACGGGTAACGGAGAATTAGGGTTCGACTCCGGAGAGGGAGCCTGAGAAACGGCTACCACTTCTAAGGAA	Eukaryota/Nematoda/Chromadorea	Eukaryota/Opisthokonta/Metazoa/Eumetazoa/Bilateria/Protostomia/Ecdysozoa/Nematoda/Chromadorea/Monhysterida/Xyalidae/Daptonema/Daptonema setosum/	96.124	0	11	12	4	50	33	30	31	73	16	56	1321	460	0	0	0	43	0	0	44	0	21	33	63	0	45	0	5	173	45	0	0	0	0	0	0	0	0	0	0	0	84	0	30
193	TCTCAAAGATTAAGCCATGCACGTCCAAGTACTAACAAGCTAAAGTGAAACCGCGAATGGCTCATTACAACATACACAATCTATTGAATGTTAAAATAATTGGATAACTGAGGTAATTCTTGAGCTAATACATATTGCAAATTTCCAACTTACGAAGGAAAGCATTCGTTAGCTAAAGATCAAACTCACTTGTGAGTTGAATAGTGATTCAGAACGAAACATCTGATTATATTGGCTTGTCCAGATAACAAATTCAATGAGAGTATGACCTATCAACTGTCGACTGTGGTGTATTTGATCACAGTGGTGTTAACGGGTAACGGAGAATCTGGGTTCGATTCCGGAGAGGGAGCCTTAGAAACGGCTACCACATCCAAGGAA	Unclassified Eukaryota			43	43	77	56	54	82	99	56	84	65	63	87	45	71	64	71	50	89	41	68	58	77	69	83	72	49	33	68	47	61	79	79	51	0	0	43	105	40	71	0	64	51	44	39
194	TCTCAAAGATTAAGCCATGCATGTCTCAGTATAAGCTTTCATACGGTGAAACTGCGAATGGCTCATTAAAGCAGTTATAGTTTATTTGATGGTCACTGTTACATGGATAACTGTGGTAATTCTAGAGCTAATACATGCACCAAAACCCGACTTCGGAAGGGTTGTGTTTATTAGATACAGAACCATCCCAAGCTCTGCTTGGTCTTGTGGTGACTCATGATAACTCGATGAATCGTACGGCTTCGCTGACGATGCATCATTCAAGTTTCTGACCTATCAGCTTCCGACGGTAGGGTATTGGCCTACCGTGGCAATGACGGGTAACGGAGAATTAGGGTTTGATTCCGGAGAGGGAGCCTGAGAAACGGCTACCACATCTAAGGAA	Eukaryota/Dinoflagellata/Dinophyceae/Gymnodiniphycidae/Suessiaceae/Protodinium	Eukaryota/Alveolata/Dinophyceae/Lophodiniales/Lophodiniaceae/Biecheleriopsis/Biecheleriopsis adriatica/	99.74	0	0	0	0	0	0	0	0	0	0	0	0	0	190	0	0	0	0	0	0	0	0	0	0	0	0	58	0	0	0	0	43	1255	322	663	49	0	0	0	0	0	0	0	0
195	TCTCAAAGATTAAGCCATGCATGTCTAAGTATAAATAGTGTACATTGAAACTGCGAATGGCTCATTAAAACAGTTATAGTTTATTTGATGATGGACTACATGGATAACCGTAGTAATTCTAGAGCTAATACATGCTGTAAGCCTGACTTTTAGGGAAGGTTGTATTTATTAGATCCCAAACCAATAGCTTCGGCTATTGTGACGAATCATAATAACTGGTCGGATCGGGTAATACTCGATGGATCATTCAAGTTTCTGCCCTATCAGCTTTCGATGGTAGTGTATTGGACTACCATGGCGATAACGGGTAACGGGGAATTAGGGTTCGATTCCGGAGAGGGAGCCTGAGAAACGGCTACCACTTCTAAGGAA	Eukaryota/Ciliophora/Intramacronucleata/Conthreep	Eukaryota/environmental samples <Eukaryotae>/uncultured microeukaryote/	99.731	262	172	0	0	105	314	54	82	156	39	190	7	82	0	69	0	0	0	435	0	0	86	29	300	19	0	4	0	0	0	0	0	0	108	27	0	0	0	0	0	0	0	0	19
196	TCTCAAAGATTAAGCCATGCACGTTTAAATACAAGCCTTAAAATGGTGAAATCGCGAATAGCTCATTACAACAGCCATTGTTTCTTGGATCTTACATTCTACTTGGATAACTGTGGTAATTCTAGAGCTAATACACGCATACAAGTTCCGACGCAAGAAGGAATGCATTTATTAGAACTAAACCAATCGGGCTTGCCCGTTGTTTGGTGAATCTGAATAACTCCGCAGATTGCATGGTCTAGCACCGGCAACATATCTTTCAAGTGTCTGCCTTATCAACTTTCGATGGTAGTTTATGTGACTACCATGGTTGTAACGGGTAACGGAGAATTAGGGTTCGACTCCGGAGAGGGAGCCTGAGAAACGGCTACCACATCCAAGGAA	Eukaryota/Nematoda/Chromadorea/Chromadorida	Eukaryota/Opisthokonta/Metazoa/Eumetazoa/Bilateria/Protostomia/Ecdysozoa/Nematoda/Chromadorea/Desmodorida/Richtersioidea/Microlaimidae/Microlaimus/Microlaimus sp. 46L25C15/	97.668	0	0	0	0	0	0	0	0	0	0	0	0	0	0	0	0	0	0	0	0	0	0	0	0	0	0	0	0	0	0	0	0	0	38	183	0	112	105	29	69	148	511	325	1029
197	TCTCAAAGATTAAGCCATGCATGTCTAAGTATAAACAATTATACGGTGAAACTGCGAATGGCTCATTATATCAGTTATAGTCTACTTGATAGTACTTACTACTTGGATAACCGTAGTAATTCTAGAGCTAATACATGCTTCAATACCCAACTTTACGGACGGGTAGCATTTATTAGATTGAAACCATCCTGACTTGTCAGTGCTGTGTTGAGTCATAATAACTGTGCGGATCGCTTTTCGTAAGCGATGAATCAATTGAATTTCTGCCCTATCAGCTTTGGATTGTAAGGTATTGGCTTACAATGGCATTAACGGGTAACGGGGAATTAGGGTTTGATTCCGGAGAGGGAGCCTGAGAGACGGCTACCACATCCAAGGAA	Eukaryota/Peronosporomycetes	Eukaryota/environmental samples <Eukaryotae>/uncultured marine eukaryote/	100	0	16	19	0	6	19	38	15	106	39	83	126	104	458	8	16	0	0	7	27	7	0	7	0	163	13	0	23	17	0	29	812	222	90	46	16	10	0	0	0	0	0	0	0
198	TCTCAAAGATTAAGCCATGCATGTCTCAGTATAAGCTTTTACACGGTGAAACTGCGAATGGCTCATTAAAGCAGTTATAGTTTATTTGATGGTCACTGTTACATGGATAACTGTGGTAATTCTAGAGCTAATACATGCACCAAAACCCAACTTCGCAGAAGGGTTGTGTTTATTAGATACAGAACCAACCCAGGCTCCGCCTGGTTTTGTGGTGACTCATAATAACTAGATGAATCGTATGCTTCGGCGACGATGCATCATTCAAGTTTCTGACCTATCAGCTTCCGACGGTAGGGTATTGGCCTACCGTGGCAATGACGGGTAACGGAGAATTAGGGTTTGATTCCGGAGAGGGAGCCTGAGAAACGGCTACCACATCTAAGGAA	Eukaryota/Dinoflagellata/Dinophyceae/Gymnodiniphycidae/Suessiaceae/Polarella	Eukaryota/environmental samples <Eukaryotae>/uncultured marine eukaryote/	100	73	113	40	0	0	9	23	16	0	0	17	73	55	193	36	112	63	223	117	193	42	0	66	10	32	44	120	21	42	34	0	28	300	78	106	0	0	0	26	0	83	35	0	86
199	TCTCAAAGATTAAGCCATGCACGTCTAAGTACTAACAAGCTAAAGTGAAACCGCGAATGGCTCATTACAACATACACAATCTATTGAATGTTAAAATAATTGGATAACTGAGGTAATTCTTGAGCTAATACATATTGCAAATTTCCAACTTACGAAGGAAAGCATTCGTTAGCTAAAGATCAAACTCACTTGTGAGTTGAATAGTGATTCAGAACGAAACATCTGATTATATTGGCTTGTCCAGATAACAAATTCAGTGAGAGTATGACCTATCAACTGTCGACTGTGGTGTATTTGATCACAGTGGTGTTAACGGGTAACGGAGAATCTGGGTTCGATTCCGGAGAGGGAGCCTTAGAAACGGCTACCACATCCAAGGAA	Unclassified Eukaryota			0	73	65	62	131	112	160	77	84	126	80	148	36	52	65	0	39	0	0	77	37	0	0	0	88	92	74	47	0	54	111	85	0	0	0	104	122	0	61	0	104	75	0	58
200	TCTCAAAGATTAAGCCATGCATGTCTAAGTATAAACAATTTTGTACTGTGAAACTGCGAATGGCTCATTATATCAGTTATAGTCTACTTGATAGTGCCTTACTACTTGGATAACCGTAGTAATTCTAGAGCTAATACATGCGCAAATACCCAACTGCTTGTCGGACGGGTAGCATTTATTAGATTGAAACCAATGCAGCTTCGGCTGGTATTGTGTTGAGTCATAATAACTGTGCGGATCGCGTTTCACTACGCGATGAATCAATTGAGTTTCTGCCCTATCAGCTTTGGATGGTAGGATATGGGCCTACCATGGCATTAACGGGTAACGGGGAATTAGGGTTTGATTCCGGAGAGGGAGCCTTAGAAACGGCTACCACATCCAAGGAA	Eukaryota/Peronosporomycetes	Eukaryota/environmental samples <Eukaryotae>/uncultured eukaryote/	99.229	0	55	0	0	270	535	0	0	16	61	0	36	0	0	0	0	28	0	0	0	0	0	504	0	62	206	0	0	0	0	12	358	0	39	67	220	0	0	0	0	0	0	0	0
201	TCTCAAAGATTAAGCCATGCATGTCTAAGTATAAATGGTATACAATGAAACTGCGAATGGCTCATTAAAACAGTTATAGTTTATTTGGTAATCGAATTTACATGGATAACCGTGGTAATTCTAGAGCTAATACATGCTGTAAGCCCGACTTCACGGAAGGGCCGTATTTATTAGATAACAGACCAATATTCCTCGTGTCTATTGTGGTGAATCATAGTAACTAATCGGATCGCATGGGACTTTCCCGCGACAAACCATTCAAGTTTCTGCCCCATCAGCTTTCGATGGTAGTGTATTGGACTACCATGGCTTTTACGGGTAACGGAGGATTAGGGTTCGATTCCGGAGAGGGAGCCTGAGAAACGGCTACCACATCTAAGGAA	Eukaryota/Ciliophora/Intramacronucleata/Spirotrichea/Choreotrichia/Rimostrombidium	Eukaryota/environmental samples <Eukaryotae>/uncultured marine eukaryote/	99.738	93	228	0	0	0	58	0	0	0	0	0	0	0	0	305	106	206	0	307	50	211	88	71	119	0	68	0	275	92	145	0	0	0	0	0	0	0	0	0	0	0	0	0	0
202	TCTCAAAGATTAAGCCATGCATGTCTAAGTATAAATAACTACACAGTAAAACTGCGAATGGCTCATTAAAACAGTTATAGTTTATTTGATACATTAAATGGATAACTGTAGAAAAACTAGAGCTAATACATGCCAAAACCGCAAGGTTGTATTTATTAGATATACCAAAATGGTGAATCATAATAACTTCGCAAATCGCAACTACGTTGCGATAAATCATTCAAGTTTCTGCCCTATCATGCTCTCGATGGTAGTGTATTGGACTACCATGGCTCTCACGGGTAACGGGGAATTAGGGTTCGATTCCGGAGAAGGAGCCTGAGAAACGGCTACTACATCTAAGGAA	Eukaryota/Ciliophora/Intramacronucleata/Litostomatea/Haptoria	Eukaryota/environmental samples <Eukaryotae>/uncultured eukaryote/	98.266	0	0	0	0	0	0	0	0	0	0	0	0	0	0	0	0	0	0	0	0	0	0	0	0	0	0	0	0	0	2399	0	0	0	0	0	0	0	0	0	0	0	0	0	0
203	TCTCAAAGATTAAGCCATGCACGTTTAAATACAAGCCTTAAAATGGTGAAATCGCGAATAGCTCATTACAACAGCCATTGTTTCTTAGATCTTTCAATTTACTTGGATAACTGTGGTAATTCTAGAGCTAATACACGCATTCAAGTCCCAACGCAAGAAGGGATGCATTTATTAGAACTAAACCAATCGGGCTTGCCCGTTGTTTGGTGAATCTGAATAACTCTGCAGATCGCATGGTCTAGCACCGGCGACATATCTTTCAAGTGTCTGCCTTATCAACTTTCGATGGTAGTTTATGTGACTACCATGGTTGTTACGGGTAACGGAGAATTAGGGTTCGACTCCGGAGAGGGAGCCTGAGAAACGGCTACCACATCCAAGGAA	Eukaryota/Nematoda/Chromadorea	Eukaryota/Opisthokonta/Metazoa/Eumetazoa/Bilateria/Protostomia/Ecdysozoa/Nematoda/Chromadorea/Desmodorida/Richtersioidea/Microlaimidae/Microlaimus/Microlaimus sp. 12L13G15/	96.615	0	0	0	0	0	0	0	0	0	0	0	30	30	0	0	0	0	0	0	1904	0	0	0	0	410	0	0	0	0	0	0	0	0	0	0	0	0	0	0	0	0	0	0	0
204	TCTCAAAGATTAAGCCATGCACGTCTAAGTACCAACAAGCTAAAGTGAAACCGCGAATGGCTCATTACAACATACATAATCTATTGAATGTTAAAATAATTGGATAACTGAGGTAATTCTTGAGCTAATACATATTGCAAATTTCCAACTCACGGAGGGAAGCATTCGTTAGCTAAAGATCAAACTCACTTGTGAGTTTCTTAGTGATTCAGAACGAAATATCTGATTATATTGGCTTGTCCAGATAACAAATTCAATGAGAGTATGACCTATCAACTGTCGACTGTGGTGTATCTGATCACAGTGGTGTTCACGGGTAACGGAGAATCTGGGTTCGATTCCGGAGAGGGAGCCTTAGAAACGGCTACCACATCCAAGGAA	Unclassified Eukaryota			0	76	55	71	104	115	154	58	106	135	100	142	48	51	45	0	46	0	34	52	31	38	0	29	109	72	37	40	0	29	106	71	0	0	0	81	63	0	70	0	82	54	0	50
205	TCTCAAAGATTAAGCCATGCACGTCCAAGTACTAACAAGCTAAAGTGAAACCGCGAATGGCTCATTACAACATACACAATCTATTGAATGTTATAATAATTGGATAACTGAGGTAATTCTTGAGCTAATACATATTGCATATTCTCAACTCACTACAGAGAGAAGAGAAGCACTCGTTAGCTAAAGATCAAACTCACTTGTGAGTTTATTAGTGACTCAGAACGAAATATCTGATTATATTGGCTTGTCCAGATAACAAATTCAGTGAGAGTATGACCTATCAACTGTCGACTGTGGTGTATTTGATCACAGTGGTGTTAACGGGTAACGGAGAATCTGGGTTCGATTCCGGAGAGGGAGCCTTACAAACGGCTACCACATCCAAGGAA	Unclassified Eukaryota			0	147	51	56	92	113	95	34	96	91	70	157	39	30	25	44	41	0	0	90	44	13	15	40	97	37	0	13	0	0	118	138	0	0	0	51	170	92	49	0	74	49	16	60
206	TCTCAAAGATTAAGCCATGCATGTCTCAGTATAAGTGTTTCACTGCGAAACTGCGAATGGCTCATTAAAACAGTTATAGTTTCCATGTCAGTTGTTTATTACCTGGATATCCACGGTAATTCTAGAGCTAATACATGCGTCCAGACCCGACTTTTGCGGAAGGGTTGTGCTTATTAGACACTGAACCATCCCGGCTTGCCCGGTTTCGAGGTGATTGATGGTAATCGAACGAATCGCATGCTTCGGCGGCGATGATTCATTCAAGTTTCTGACCTATCAGCTTCCGACGGTAGGGTATTGGCCTACCGTGGCTTTGACGGGTAACGGAGAATTAGGGTTTGATTCCGGAGAGGGAGCCTGAGAAACGGCTACCACATCTAAGGAA	Eukaryota/Dinoflagellata/Dinophyceae/Gymnodiniphycidae/Kareniaceae/Karlodinium	Eukaryota/environmental samples <Eukaryotae>/uncultured eukaryote/	100	16	21	0	0	0	6	0	13	0	0	6	43	57	927	0	9	0	10	0	0	3	8	27	0	246	15	9	0	18	0	52	108	586	42	20	48	33	0	0	0	0	10	0	0
207	TCTCAAAGATTAAGCCATGCATGTCTAAGTACAAGCCTCAGCAAGGTGAAACCGCGAATGGCTCATTAAATCACACCTAATGTACTGGACAGTGTCAGTTACTTGGATAACTGCGGTAATTCTGGAGCTAATACATGCGTACAAGCCCCGACTCACGGAGGGGCGCTTTTATTAGACTAAAACCAAACGGCTTCGGCCGTTCCACTGGTGAATCTGAATAACTTTGAGCGGATCGCACGGCCTCGTGCCGGCGACGTGTCCTTCCAAGGTGTGCCCTATCAACTGTCGACTGTGGCATAGACGCCCACAGTGGTTTTGACGGGTAACGGGGAATTAGGGTTCGATTCCGGAGAGGGAGCCTGAGAAACGGCTACCACTTCTAAGGAA	Eukaryota/Arthropoda/Maxillopoda/Cyclopoida	Eukaryota/environmental samples <Eukaryotae>/uncultured eukaryote/	99.742	0	0	0	0	0	0	15	0	0	0	0	0	0	0	14	0	0	0	0	2067	0	0	0	0	0	0	0	97	7	99	0	0	0	0	0	0	0	0	0	0	0	0	0	0
208	TCTCAAAGATTAAGCCATGCATGTCTAAGTATAAACTGCTTTATACTGTGAAACTGCGAATGGCTCATTAAATCAGTTATAGTTTATTTGATGGTACTTACTTACTCGGATACCCGTAGTAATTCTAGAGCTAATACGTGCGTACATCCCGACTTCTGGAAGGGACGTATTTATTAGATAAAAGGCCGACCGGGCTTGCCCGACTCGCGGTGACTCATGATAACTTCACGAATCGCATGGCCTTGTGCCGGCGATGTTTCATTCAAATTTCTGCCCTATCAACTTTTGATGGTAGGATAGAGGCCTACCATGGTGGTAACGGGTGACGGAGAATTAGGGTTCGATTCCGGAGAGGGAGCCTGAGAAACGGCTACCACATCCAAGGAA	Eukaryota/Chlorophyta_ph/Trebouxiophyceae	Eukaryota/environmental samples <Eukaryotae>/uncultured marine eukaryote/	100	0	0	0	0	0	15	15	0	0	0	0	0	0	31	0	0	0	59	27	60	0	0	38	0	0	0	112	0	38	26	22	34	31	71	46	114	156	79	491	50	251	98	171	263
209	TCTCAAAGATTAAGCCATGCATGTTTTTGCATAAGCCAATTAATGGTGAAGCCGCGAATGGCTCATTACAACAGCTTTCATTTCTTGGGTGTCTCTCTTACTTGGATAACTTTGTCAACCCAGAGCTAATACATGCACAAAAGCCCTGACTTATGGAGGGGCGCATTTATTTTATCAAAACCAATCAGGCTTGCCTGAATATGATGACTCTGAGTAAATTCGTTGATCGCACAGTCCTAGTACTGGCGACAAACTCTTCAAGTGTCTGCCTTATCAACTTTCGATGGTAGTTTAAGTGCCTACCATGGTTACAACGGGTAACGGAGAATAAGGGTTCGACTCCGGAGAGGGAGCCTGAGAAACGGCTACCACATCCAAGGAA	Eukaryota/Nematoda/Chromadorea/Chromadorida	Eukaryota/Opisthokonta/Metazoa/Eumetazoa/Bilateria/Protostomia/Ecdysozoa/Nematoda/Chromadorea/Araeolaimida/Axonolaimoidea/Diplopeltidae/Campylaimus/Campylaimus sp. 97L22D15/	91.384	106	66	206	66	116	34	22	167	168	33	69	0	0	0	94	93	156	0	149	0	65	13	0	0	0	137	224	117	0	0	0	0	0	0	0	0	0	58	13	16	36	0	66	0
210	TCTCAAAGATTAAGCCATGCATGTCTAAGTACAAGCCTCATTAAGGTGAAACCGCGAATGGCTCATTAAATCACACCTAATATACTGGATAGTATACAGTTACTTGGATAACTGCGGTAATTCTGGAGCTAATACATGCGTTGAGCCCCGAACTTACGTGAGGGGCGCTTTTATTAGATCAAAACCAAACGGCCTCGGTCGTACCTCTGGTGATTCTGAATAACTTTGGGCTGATCGCACGGCTTCACGCCGGCGACGTATCTTTCTAAGGTGTGCCCTATCAACTGTCGACTGTGGCATAGACGCCCACAGTGGTTTTGACGGGTAACGGGGAATCAGGGTTCGATTCCGGAGAGGGAGCCTGAGAGACGGCTACCACTTCTAAGGAA	Eukaryota/Arthropoda/Maxillopoda/Harpacticoida	Eukaryota/Opisthokonta/Metazoa/Eumetazoa/Bilateria/Protostomia/Ecdysozoa/Panarthropoda/Arthropoda/Mandibulata/Pancrustacea/Crustacea/Multicrustacea/Hexanauplia/Copepoda/Neocopepoda/Podoplea/Harpacticoida/Ectinosomatidae/Parabradya/Parabradya dilatata/	98.721	470	0	0	316	0	330	0	0	0	155	0	0	0	0	0	10	0	325	0	250	0	0	0	0	0	0	115	0	0	303	0	0	0	0	0	0	0	0	0	0	0	0	5	0
211	TCTCAAAGATTAAGCCATGCATGTCTAAGTTCAACTTTCGTGAATTGAAGACTGTGGATAGCTCATTAAAACAGTTATTGTTTACTTGATGATTGAGAAACAAATGGATAACTTTGGTAATTCTAGAGCTAATACACGATTACATTCGCTCGAAAGAGTGATAGGTTTATTAGATTACAACCAGTCTGTTCGCGCAGTTTGGGTGATTCACGGTAAACGAATGAACCGCACGGCTTCATGTTGGCGGTGTATCATTCAAGTTTCTGACCTATCAGCTTCCGACGGTAAGGTATTGGCTTACCGTGGCAGTGACGGGTGACGGGGAATTAGGGTTTGATTCCGGAGAGGGAGCCTGAGAAATGGCTACCACATCTAAGGAA	Eukaryota/Dinoflagellata/Dinophyceae	Eukaryota/environmental samples <Eukaryotae>/uncultured microeukaryote/	86.423	65	0	25	0	0	0	0	0	0	0	0	0	0	0	0	13	0	205	0	0	0	0	15	0	9	0	0	0	0	1916	14	0	0	0	0	0	0	0	0	0	0	0	0	0
212	TCTCAAAGATTAAGCCATGCACGTTTAAATACAAGCCTTAAAACGGTGAAATCGCGAATAGCTCATTACAACAGCCATTGTTTCTTGGATCTTACTTTCTACTTGGATAACTGTGGTAATTCTAGAGCTAATACACGCATACAAGTTCCGACGCAAGAAGGAACGCATTTATTAGAACTAAACCAATCGGGCTTGCCCGTTGTTTGGTGAATCTGAATAACTCCGCAGATCGCATGGTCTAGCACCGGCGACATATCTTTCAAGTGTCTGCCTTATCAACTTTCGATGGTAGTTTATGTGACTACCATGGTTGTTACGGGTAACGGAGAATTAGGGTTCGACTCCGGAGAGGGAGCCTGAGAAACGGCTACCACATCCAAGGAA	Eukaryota/Nematoda/Chromadorea/Chromadorida	Eukaryota/Opisthokonta/Metazoa/Eumetazoa/Bilateria/Protostomia/Ecdysozoa/Nematoda/Chromadorea/Desmodorida/Richtersioidea/Microlaimidae/Microlaimus/Microlaimus sp. 12L13G15/	98.698	0	0	0	0	0	0	0	0	0	0	0	0	0	0	0	0	0	0	0	0	0	0	0	0	0	0	0	30	0	0	0	0	0	0	0	0	0	120	0	191	69	729	0	1081
213	TCTCAAAGATTAAGCCATGCATGTGTAGCATGAATCATTTAATGGTGAAGCCGCGAATGGCTCATTATAACAGCCATAGTTTATTAGATTTCTTTTTTACTTGGATAACTGTGGTAATTCTAGAGCTAATACACGCAGCAAAGCTTCGACCTTACGGAAGGAGCGCATTTATTAGAACAAAACCAATCGTGCTTCGGTACGTAACTTGGTGAATCTGAATAACTTAGCCGATCGCATGGTCTTAGCACCGGCGACGCATCTTTCAAGTGTCTGCCTTATCAACTTTCGATGGTAGTTTATGCGCCTACCATGGTTGTAACGGGTAACGGAGAATCAGGGTTTGATTCCGGAGAGGGAGCCTGAGAAATGGCTACCACATCCAAGGAA	Eukaryota/Nematoda/Enoplea/Triplonchida	Eukaryota/Opisthokonta/Metazoa/Eumetazoa/Bilateria/Protostomia/Ecdysozoa/Nematoda/Enoplea/Enoplia/Enoplida/Ironina/Ironoidea/Oxystominidae/Oxystomininae/Wieseria/Wieseria sp. 32L15G15/	96.883	0	0	0	0	0	0	0	0	0	0	0	0	0	0	0	0	0	0	0	0	0	0	0	0	0	0	0	0	0	0	0	0	0	45	372	4	745	202	89	367	122	269	0	0
214	TCTCAAAGATTAAGCCATGCACGTCTAAGTACTAACAAGCTAAAGTGAAACCGCGAATGGCTCATTACAACATACACAATCTATTGAATGTTAAATTAGTTGGATAACTGAGGTAATTCTTGAGCTAATACATATTGCACATTCTCAACTCACTACAGAGAGAAGAGAAGCATTCGTTAGCTAAAGATCAAACTCACTTGTGAGTTTATTAGTGACTCAGAACGAAATATCTGATTATATTGGCTTGTCCAGATAACAAATTCAATAAGAGTATGACCTATCAACTGTCGACTGTGGTGTATTTGATCACAGTGGTGTTAACGGGTAACGGAGAATCTGGGTTCGATTCCGGAGAGGGAGCCTTAGAAACGGCTACCACATCCAAGGAA	Unclassified Eukaryota			0	69	64	89	56	60	199	86	139	128	150	199	53	77	0	0	0	90	0	62	0	0	0	0	106	0	0	0	0	60	173	111	0	0	0	59	112	0	0	0	65	0	0	0
215	TCTCAAAGATTAAGCCATGCACGTCTAAGTACCAACAAGCTAAAGTGAAACCGCGAATGGCTCATTACAACATACATAATCCACTGAATGTTACGAATAATTGGATAACTGAGGTAATCCTTGAGCTAATACATATTGCAAAATTCCAACTCACGAAGGAATGCATTCGTTAGCTAAAGACCAAACTCACTTGTGAGTTTCTTAGTGACCCAGAACGAAATATCTGATTATATTGGCTTGTCCAGATAACAAATTCAATGAGAGTATGACCTATCAACTGTCGACTGTGGTGTATCTGATCACAGTGGTGTTCACGGGTAACGGAGAATCTGGGTTCGGTTCCGGAGAGGGAGCCTTAGAAACGGCTACCACATCCAAGGAA	Unclassified Eukaryota			12	66	62	64	96	85	120	40	81	96	88	115	56	45	61	33	35	27	19	72	41	35	25	17	68	72	35	43	0	33	108	70	9	10	13	52	65	0	61	0	68	21	19	34
216	TCTCAAAGATTAAGCCATGCATGTCTAAGTATAAACTTTTATACGGTGAAACTGCGAATGGCTCATTAAATCAGTTATAGTTTATTTGATAATACCTTACTACTTGGATAACCGTGGTAATTCTAGAGCTAATACATGCTAAAAACCCCGACTTCTGGAAGGGGTGTATTTATTAGATAAAAAACCAATCGGGGCAACCCGTCTACTGGTGAATCATGATAACTATTCGAATCGCATGACTTTGTCGGCGATGGTTCATTCAAATTTCTGCCCTATCAACTTTCGATGGTAGGATAGAGGCCTACCATGGTTTTAACGGGTAACGGAGAATTAGGGTTCGATTCCGGAGAGGGAGCCTGAGAAACGGCTACCACATCCAAGGAA	Eukaryota/Chytridiomycota/Incertae_Sedis/Rhizophydiales	Eukaryota/Opisthokonta/Fungi/Fungi incertae sedis/Chytridiomycota/Chytridiomycetes/Rhizophydiales/environmental samples <Rhizophydiales>/uncultured Rhizophydiales/	99.219	10	0	0	0	0	0	0	0	0	0	0	0	0	0	40	107	579	455	238	118	116	21	45	0	0	29	77	19	70	244	0	0	0	0	0	0	0	0	0	0	0	0	0	0
217	TCTCAAAGATTAAGCCATGCATGTCTCAGTATAAGCTATTATACGGTGAAACTGCGTACGGCTCATTACAACAGTAATAATATACATGATAGTTAAATATCTACATGGATACTTGTGGCAAATCTAGAAACAATACATGCGTACAGACGTGACTTTTGCGGGAGCGTCGCATTTATTGGATTTAAACCAATACCCTCTGGGTTGTTTTGGTGATTCATAATAACTAAGCGAATCGCAGTGCTTTCGGGCGGCGATGAATCATTCTAGTTTCTGCCCCATCAGTTGTCGATGGTAGGGTATTGGCCTACCATGACTGTAACGGGTGACGGAGAATTAGGGTTCGGTTCCGGAGAGGGAGCCTGAGAGACGGCTACCACATCCAAGGAA	Eukaryota/Labyrinthulomycetes/Labyrinthulomycetes_cl/Labyrinthulomycetes_or/Thraustochytriaceae/Ulkenia	Eukaryota/Stramenopiles/Labyrinthulomycetes/Thraustochytriaceae/Labyrinthulochytrium/Labyrinthulochytrium arktikum/	99.738	0	0	0	0	8	7	19	10	26	46	39	112	32	6	0	18	0	0	0	13	10	8	20	10	38	12	4	0	25	4	67	130	14	148	277	91	171	92	167	38	148	107	87	129
218	TCTCAAAGATTAAGCCATGCATGTCTCTGTATATGCCTATATTTGGTGAAACTGCGGCTGGCTCATTATAACAGTTATAGTTCACTTGTTGGTCCACCGCTACATGGATAACTGTGGTAATTCCAGAGCTAATACATGCACTGAAACCTGACTCCGTAGAAGGGTTGTGTCTGTTAGCTTTAAAATCAATGCAGGCTTCGCTTGTTGTTCGGTGATTCATAATATGATCATGAATTGCATGGCATTCGCTGGCAATGCGGCAATTAAGTCTCTGACCTATCAGCTATCGACGGTAGGATATTGGCCTAACGTGGCAATGACGGGTAACGGAGAATTAGGGTTTGATTCCGGAGAGGGAGCCTGAGAAATGGCTACCACATCTAAGGAA	Eukaryota/Dinoflagellata/Dinophyceae/Peridiniphycidae	Eukaryota/Alveolata/Dinophyceae/Gonyaulacales/Gonyaulacaceae/Amylax/Amylax triacantha/	100	172	48	111	15	38	82	13	8	25	35	26	32	0	32	0	106	75	203	45	129	40	45	27	53	0	225	20	100	19	38	152	21	3	94	15	10	66	0	0	0	0	0	0	0
219	TCTCAAAGATTAAGCCATGCATGTCTAAGTACACACTGTGGCACAGTGAAACCGCGAATGGCTCATTAAATCAGTTATGGTTTATTAGATCGTGCGTTCTATGTGGATAACTGTGGTAATTCTAGAGCTAATACATGCAACTGGCCCTGACTTACGGAGGGGCGCTTTTATTAGATCAAAACCAATCACACTTCGGTGTGTTGTTGTGATGACTCTGGATAACTTTGTGCCGACCGCATGGCCTTGAGCCGGCGGCGTATCTTTCAAATGTCTGCCCTATCAACTTTCGATGTTAGGTGATATGCCTACCATGGTTGTAACGGGTAACGGAGAATCAGGGTTCGATTCCGGAGAGGGAGCCTGAGAAACGGCTACCACATCCAAGGAA	Unclassified Eukaryota			46	0	0	0	0	29	0	0	15	0	0	0	0	0	18	0	80	462	64	94	33	129	41	76	0	32	724	143	11	124	0	0	0	0	0	0	0	0	0	0	0	0	0	0
220	TCTCAAAGATTAAGCCATGCATGTCTAAGTATAAGTTCTGTACTGCGAAACTGTGAATGGCTCATTATAACAGTTATTATTCCCTGGCCGGTCAGTGATTCCTTGGATACCCATGGTAATTCTAGAGCTAATACATGCTTAAAAACCCGACTTCTTGAAGGGTTGCGCTTATTAGATACCGAACCAACCCAGGCTCTGTCTGGTTTTCGTTGATTCATAGTGTTCTGGCGAATCGACTCGCAAGAGTCGATGAGGCTATCAAGTTTCTGACCTATCAGCTTCCGACGGTAGGATATTGGCCTACCGTGGCTTTGACGGGTAACGGAGAATTAGGGTTCGATTCCGGAGAGGGAGCCTGAGAAACGGCTACCACATCTAAGGAA	Eukaryota/Dinoflagellata/Dinophyceae/Gymnodiniphycidae/Kareniaceae/Takayama	Eukaryota/Alveolata/environmental samples <Alveolata>/uncultured alveolate/	100	8	40	12	0	16	46	0	10	10	16	16	29	10	58	48	48	70	129	85	55	32	37	42	23	26	76	29	11	27	70	14	65	77	103	124	54	106	40	90	24	62	153	13	105
221	TCTCAAAGATTAAGCCATGCACGTTTAAATACAAGCCTTAAAATGGTGAAATCGCGAATAGCTCATTACAACAGCCATTGTTTCTTGGATCTTACATTCTACTTGGATAACTGTGGTAATTCTAGAGCTAATACACGCATACAAGTTCCGACGCAAGAAGGAATGCATTTATTAGAACTAAACCAATCGGGCTTGCCCGTTGTTTGGTGAATCTGAATAACTCTGCAGATTGCACGGTCTAGCACCGGCGACATATCTTTCAAGTGTCTGCCTTATCAACTTTCGATGGTAGTTTATGTGACTACCATGGTTGTAACGGGTAACGGAGAATTAGGGTTCGACTCCGGAGAGGGAGCCTGAGAAACGGCTACCACATCCAAGGAA	Eukaryota/Nematoda/Chromadorea/Chromadorida	Eukaryota/Opisthokonta/Metazoa/Eumetazoa/Bilateria/Protostomia/Ecdysozoa/Nematoda/Chromadorea/Desmodorida/Richtersioidea/Microlaimidae/Microlaimus/Microlaimus sp. 46L25C15/	97.409	0	0	0	0	0	0	0	0	0	0	0	0	0	0	0	0	0	0	0	0	0	0	0	0	0	0	0	0	0	0	0	0	0	46	99	0	55	126	0	0	96	378	265	969
222	TCTCAAAGATTAAGCCATGCATGTCTAAGTATAAAAACTTTTTACACTTGAAACTGCGAATGGCTCATTATATCAGTTATAGTTTATTTGATAGTCCCTTACTACTTGGATACCTGTAGTAATTCTAGAGCTAATACATGACTAAATGCCTGATCTCACGAAAAGGCAGTATTTATTAGATAGAAACCAACCAATTTCGATTGTGTTTTGGTGATTCACAATAACTTTGCGAATCGCATGGCTTTGCCGGCGATGGATCATTCAAGTTTCTGCCCTATCAGCTCTGATGGTAATGTATTGGATTACCATGGCTATAACGGGTCACGGGAGATTAGGGTTTGATTCCGGAGAGGGGGCCTGAGAGACGGCCACCACATCCAAGGAA	Eukaryota/Ochrophyta/Diatomea/Bacillariophytina/Mediophyceae/Chaetoceros	Eukaryota/environmental samples <Eukaryotae>/uncultured eukaryote/	99.731	25	25	8	0	0	0	0	0	0	0	0	21	0	19	7	18	15	33	13	464	6	0	23	5	11	0	0	0	8	52	8	15	67	195	175	152	70	9	39	108	29	137	16	224
223	TCTCAAAGATTAAGCCATGCATGTCTAAGCACGAGCCTAAATAAGGTGAAGCCGCGAATTGCTCATTACAACAGCCATTGTTTACTGGATCTTAACTATCCTACTTGGATAACTGTGGTAATTCTAGAGCTAATACACGCACCAAGCTCCGACTGTAAGGGACGAGCGCATTTATTAGAACAAAAACCAATCAGACTCTGTCTGTCTTTGGTGGATCTGAATAACTCAGCTGATCGCATGGTCCTGTACCGGCGACGTATCTTCCAAGTGTCTGCCTTATCAACTTTTGATGGTAGTTTATGCGACTACCATGGTTGTAACGGGTAACGGAGAATAAGGGTTCGACTCCGGAGAGGGAGCCTGAGAAACGGCTACCACATCCAAGGAA	Eukaryota/Nematoda/Chromadorea	Eukaryota/Opisthokonta/Metazoa/Eumetazoa/Bilateria/Protostomia/Ecdysozoa/Nematoda/Chromadorea/Araeolaimida/Axonolaimoidea/Axonolaimidae/Axonolaimus/Axonolaimus sp. 1088/	97.554	127	67	0	0	0	46	0	0	0	0	121	0	0	0	154	0	136	0	63	0	0	201	63	44	0	205	301	0	120	215	0	41	0	0	0	0	0	0	0	0	83	0	0	0
224	TCTCAAAGATTAAGCCATGCATGTCTAAGTGTAAACAAATTTATACTGTGAAACTGCGAATGGCTCATTAAATCAGTTATAGTTCATTTGATAGTAACTTGCTACTTGGATATCCGTGGTAATTCTGCAGCTAATACATGCGTTAAACCCCGACTTACGAAGGGGCGTACTTATTAGATTTAAGCCAACCCGGGCGACCGGTTTATGGTTGATTCATGATAATTTTTCGAATCGTATGGCTTTTCGCCGACGATGGTTCATTCAAATTTCTGCCCTATCAACTTTCGATGGTAGGATAGAGGCCTACCATGGTTTTAACGGGTAACGGAGAATTAGGGTTCGATTCCGGAGAGGGAGCCTGAGAAACGGCTACCACATCCAAGGAA	Eukaryota/Chytridiomycota/Incertae_Sedis/Lobulomycetales/Lobulomycetaceae	Eukaryota/Opisthokonta/Fungi/Fungi incertae sedis/Chytridiomycota/environmental samples <Chytridiomycota>/uncultured Chytridiomycota/	97.158	113	86	37	28	0	61	16	23	0	10	20	22	62	0	59	19	37	176	62	41	18	16	146	104	36	20	37	20	97	63	0	20	0	9	0	8	0	0	40	0	19	117	10	317
225	TCTCAAAGATTAAGCCATGCATGTATAAGTACACACCTTTATACGGTGAGACCGCGAATGGCTCATTAAATCAGCTATTATTTCTTAGATCTTACACAATTACTTGGATAACTGTAGTAATTCTAGAGCTAATACATGAAACAGTGCCTCAGTCTCTGACTGGGTGCGGATTTATTAGAACAAAACCAACCGACTTCGGTCGCTTGTTTGGTGACTCTGGATAACTTTCCTGATCGCATAGCCTTGCGCTGGCGACGTATCTTTCAAGTGTCTGCCCTATCAACTGACGTTGGTGAGTTACATGCTCACCATGGTGATAACGGGTAACGGGGAATCAGGGTTCGACACCGGAGAGGGAGCCTTAGAAATGGCTACCACATCTAAGGAA	Eukaryota/Platyhelminthes/Rhabditophora/Rhabdocoela	Eukaryota/Opisthokonta/Metazoa/Eumetazoa/Bilateria/Platyhelminthes/Rhabditophora/Rhabdocoela/Neodalyellida/Promesostomidae/Coronhelmis/Coronhelmis multispinosus/	97.938	0	0	0	0	0	0	0	0	0	0	0	0	0	0	0	0	0	0	0	0	0	0	0	0	0	0	0	0	0	0	0	0	0	0	0	0	0	0	533	1410	0	0	0	0
226	TCTCAAAGATTAAGCCATGCATGCCGAGTTCACACCCTTGTACGGTGAAACCACAAATGGCTCATTAAATCAGCTATAATTTCTTAGATCTTACACAGCTACTTGGATAACTGTAGTAATTCTAGAGCTAATACATGCCCATTATGCCGTAGCTTTTTGTTATGGTGGGTTTATCAGTTCAAATCCAACACGGTTTCGGCCGGTTAATTTGATGACTCTGGATAAATACTCTAATCGAATGGCTTTACGCCGTCGATGTATCTTTCAAGTGTCTGACCTATCAACTTTCGATGGTGAGGGATATGCTCACCATGGTTGTTACGGGTAACGGGGGATCAGGGTCCGATTCCGGAGAGGGAGCCTTAGAAATGGCTACCACATCTAAGGAA	Eukaryota/Platyhelminthes/Rhabditophora/Rhabdocoela	Eukaryota/Opisthokonta/Metazoa/Eumetazoa/Bilateria/Platyhelminthes/Rhabditophora/Rhabdocoela/Dalyellioida/Provorticidae/Provortex/Provortex balticus/	98.718	0	0	0	0	0	0	0	0	0	0	0	0	0	0	0	0	0	1459	0	0	0	0	0	0	0	0	452	0	0	0	0	0	0	0	0	0	0	0	0	0	0	0	0	0
227	TCTCAAAGATTAAGCCATGCATGTCTAAGTATAAATAGTATACAGTGAAACTGCGAATGGCTCATTAAAACAGTTATAGTTTATTTGATAATTGAATTATACATGGATAACCGTGGTAATTCTAGAGCTAATACATGCAGTAAAACCTGACTTTTTGGAAAGGTTGTATTTATTAGATATCAAACCAATATTCCTTCGGGTCTATTGTGATGATTCATAATAACTGATCGAAGCTTAGCTAGGCTAAGCTAAATCATTCAAGTTTCTGCCCTATCAGCTTTCGATGGTAGTGTATTGGACTACCATGGCAGTCACGGGTAACGGGGAATTAGGGTTCGATTCCGGAGAGGGAGCCTGAGAAACGGCTACCACATCTAAGGAA	Eukaryota/Ciliophora/Intramacronucleata/Conthreep/Prostomatea	Eukaryota/environmental samples <Eukaryotae>/uncultured eukaryote/	99.738	89	20	27	45	40	46	0	24	11	55	17	15	0	0	84	64	43	52	74	118	71	39	258	48	0	31	43	75	219	0	0	0	0	22	6	12	8	35	0	0	32	51	55	75
228	TCTCAAAGATTAAGCCATGCATGCCTCAGTATAAGTGTTTTACTGCGAAACTGCGAATGGCTCATTAAAACAGTTATAGTTTCTTTGACGATCACTTGATATTTGGATACCTATGGTAATTCTAGAGCTAATACATGCTTTCGAACCCGACTTCGCGGTAGGGTTGTGCTTATTAGATACCGAACCAACCCAGGTCTCCTGGTCTTTTAGTTGATTCATAATAAGTCAGCGAATCGCCTTTATTGACGATGAGTCTTTCAAGTTTCTGACCTATCAGCTTCCGACGGTAGGATATGGGCCTACCGTGGCTTTGACGGGTAACGGAGAATTAGGGTTCTGTTCCGGAGAGGGAGCCTGAGAAACGGCTACCACATCTAAGGAA	Eukaryota/Protalveolata/Syndiniales/Syndiniales_or/Syndiniales_Group_I	Eukaryota/environmental samples <Eukaryotae>/uncultured eukaryote/	97.656	0	0	0	0	0	0	0	0	0	0	0	72	80	505	0	7	0	13	0	0	0	0	0	0	71	0	0	0	0	0	12	27	840	68	49	74	79	0	0	0	0	0	0	0
229	TCTCAAAGATTAAGCCATGCACGTCTGAGAATAAAGAGTTTTCTCTGAATCTGCGAATGGCTCATTATATCAGTTATAGTTTATTTGATAGTCCCTTACTACTTGGATAACCGTAGTAATTCTAGAGCTAATACATGCATCAAATCCCAACTGCTTGTCGGACGGGATGTATTTATTAGATAGAAACCAATGCGGGGCAACCCGGTATTGTGGTGAATCATGATAACTTTGCGGATCGCAGACCTCGTGTCGGCGACGAATCATTCAAGTTTCTGCCCTATCAGCTTTGGATGGTAGGGTATTGGCCTACCATGGCTCTAACGGGTAACGGAGAATTGGGGTTCGATTCCGGAGAGGGAGCCTGAGAGACGGCTACCACATCCAAGGAA	Eukaryota/Ochrophyta/Eustigmatophyceae/Eustigmatales/Eustigmatales_fannochloropsis	Eukaryota/environmental samples <Eukaryotae>/uncultured eukaryote/	100	0	0	0	0	0	0	0	0	0	0	0	0	0	0	32	44	31	116	45	71	11	19	0	7	0	0	102	13	0	0	0	0	0	43	43	51	39	64	272	59	247	87	203	292
230	TCTCAAAGATTAAGCCATGCATGTCTATGCACAAGCCTAACTAAGGTGAAGCCGCGAATTGCTCATTACAACAGCCATTGTTTACTGGATCTTAATATCCTACTTGGATAACTGTGGTAATTCTAGAGCTAATACACGCAAACAGCTCTGACCGTAAGGGACGAGCGCATTTATTAGAACAAAACCAATCGGGCTTGCCCGTCTTTGGTGGATCTGAATAACTCAGTTGATCGCATGGTCTTGCACCGGCGACGTATCTTCCAAGTGTCTGCCTTATCAACTTTTGATGGTAGTTTATGCGACTACCATGGTTGTAACGGGTAACGGAGAATAAGGGTTCGACTCCGGAGAGGGAGCCTGAGAAATGGCTACCACATCCAAGGAA	Eukaryota/Nematoda/Chromadorea	Eukaryota/Opisthokonta/Metazoa/Eumetazoa/Bilateria/Protostomia/Ecdysozoa/Nematoda/Chromadorea/Araeolaimida/Axonolaimoidea/Axonolaimidae/Axonolaimus/Axonolaimus helgolandicus/	98.961	0	0	0	0	153	258	224	0	0	0	0	0	0	0	0	0	0	0	0	0	0	0	76	277	0	128	0	0	770	0	0	0	0	0	0	0	0	0	0	0	0	0	0	0
231	TCTCAAAGATTAAGCCATGCACGTCTAAGCACAAACTATTAAATTGTGAAGCCGCGAATGGCTCATTACAACAGCCATTGTTTACTGGATATATTTTTACTACATGGATAACTGTGGTAATTCTACAGCTAATACACGCTTCGAAACCCCAACTTTACGAAGGGGTGCGTTTGTTAATTCAAATCAATTGGGCTTCGGTCTGGTTACAAATGAGATTGAACAATTTAGCTGATCGCACGGTCTTGTACCGGCGACATATCCTTCAAATGTCTGCCTTATCAACTTTCGATGGTAGATTATACGCCTACCATGGTTGTAACGGGTAACGGAGAATCAGGGTTTGATTCCGGAGAGGGAGCCTGAGAAATGGCTACCACATCCAAGGAA	Unclassified Eukaryota			0	0	0	0	0	0	0	0	0	0	0	0	0	0	0	0	0	0	0	0	0	0	0	0	0	0	0	0	0	0	0	0	0	0	0	0	0	0	0	0	0	0	0	1882
232	TCTCAAAGATTAAGCCATGCATGTCTAAGCATAAGCCGATTAATGGTGAAGCCGCGAATAGCTCATTACAACAGCCATAGTTTATTGGATCTTCTCTCATACTTGGATACCTGTGGTAATTCTAGAGCTAATACACGCAAGAAAACCCTGACTTCGGAAGGGGTGCATTTATTAGAACAAAACCAATCGGACTTGTCCGTAGTTTGGTGAATCTGAATAACTCAGCTGATCGCACAGTCCTCGCACTGGCGACGTATCTTTCAAGTGTCTGCCTTATCAACTTTCGATGGTAGTTTATATGACTACCATGGTTGTAACGGGTAACGGAGAATAAGGGTTCGACTCCGGAGAGGGAGCCTGAGAAACGGCTACCACATCCAAGGAA	Eukaryota/Nematoda/Chromadorea/Chromadorida	Eukaryota/Opisthokonta/Metazoa/Eumetazoa/Bilateria/Protostomia/Ecdysozoa/Nematoda/Chromadorea/Chromadorida/Cyatholaimidae/Cyatholaimus/Cyatholaimus sp. BHMM-2005/	99.481	0	0	0	0	0	0	0	0	0	0	0	0	0	0	0	0	0	0	0	0	0	0	0	0	0	0	0	0	0	0	0	0	0	398	815	666	0	0	0	0	0	0	0	0
233	TCTCAAAGATTAAGCCATGCATGTCTAAGTATAAATAGTATACAGTGAAACTGCGAATGGCTCATTAAAACAGTTATAGTTTATTTGATAATTGAATTATACATGGATAACCGTGGTAATTCTAGAGCTAATACATGCAGTAAAACCTGACTTTTTGGAAAGGTTGTATTTATTAGATATCAAACCAATATTCCTTCGGGTCTATTGTGATGATTCATAATAACTGATCGAAGCAAAGCTCGGCTTTGCTAAATCATTCAAGTTTCTGCCCTATCAGCTTTCGATGGTAGTGTATTGGACTACCATGGCAGTCACGGGTAACGGGGAATTAGGGTTCGATTCCGGAGAGGGAGCCTGAGAAACGGCTACCACATCTAAGGAA	Eukaryota/Ciliophora/Intramacronucleata/Conthreep/Prostomatea/Cryptocaryon	Eukaryota/environmental samples <Eukaryotae>/uncultured eukaryote/	98.691	31	20	8	19	12	24	21	23	7	0	8	0	0	0	78	22	68	79	79	138	85	23	265	39	0	53	42	81	452	24	0	0	0	14	11	7	0	35	12	0	32	0	10	16
234	TCTCAAAGATTAAGCCATGCAAGTCTAAGTATTAGTTTTCATACAACGAAACTGCGAATGGCTCATTAAAACAGTTATAGTTTCTGTGAAGCTTATTACTACACGGATACCTGTGGTAATTCTGGAGCTAATACGTGCAAAACGCCCCACAAGGCGGCATCTATTAGATTGAGAACTAACCTATGCTTGCATAGTCGTTGGATGATCCATAATAGGCTGGTGAATCGCATGGCTTCGGCTAGCGATGGTTCACTTAAGTTTCTGACCTATCAGCTTTCGACGGTAGAGTATTGGCCTACCGTGGCGATGACGGGTAACGGAGGATTAGGGTCTGATTCCGGAGAGGAAGCCTGAGAAACGGCTACCACATCTAAGGAA	Eukaryota/Apicomplexa/Conoidasida/Gregarinasina/Neogregarinorida	Eukaryota/Alveolata/Apicomplexa/Conoidasida/Gregarinasina/Eugregarinorida/Lecudinidae/Ascogregarina/Ascogregarina taiwanensis/	91.192	93	84	75	0	0	9	0	0	0	0	0	0	0	5	152	105	45	325	0	136	17	71	62	0	0	55	534	36	0	0	0	0	6	0	0	0	0	0	0	0	0	0	0	23
235	TCTCAAAGATTAAGCCATGCACGTCTAAGTACTAACAAGCTAAAGTGAAACCGCGAATGGCTCATTACAACATACACAATCTATTGAATGTTAAAATACTTGGATAACTGAGGTAATTCTTGAGCTAATACATATTGCAAATTTCCAACTTACGAAGGAAAGCATTCGTTAGCTAAAGATCAAACTCACTCGTGAGTTTCCTAGTGATTCAGAACGAAAAATCTGAATATATTGGCTTGTCCAGATAACAAATTCAATGAGAGTATGACCTATCAACTGTCGACTGTGGTGTATTTGATCACAGTGGTGTTAACGGGTAATGGAGAATCTGGGTTCGATTCCGTAGAGGGAGCCTTAGAAACGGCTACCACATCCAAGGAA	Unclassified Eukaryota			25	43	42	58	61	78	100	39	68	121	77	81	0	28	44	29	42	26	0	42	37	0	28	31	76	70	0	42	12	49	75	72	0	0	0	78	70	0	52	0	73	48	0	0
236	TCTCAAAGATTAAGCCATGCATGTCTAAGTATAAGCGTTATACTGTGAAACTGCGAATGGCTCATTAAATCAGCAATAGTTTCTTTGGTGGTGTTTACTACTTGGATAACCGTAGTAATTCTAGAGCTAATACATGCGTAAATCCCGACTTCGGAAGGGACGTATTTATTAGATAAAGACCGACCTCGTTCTGCGGTGAATCATGATAACTTCACGGATCGCATGGGCTCGTCCCGGCGATGTTCCATTCAAATTTCTGCCCTATCAACTTTCGACGGTAGGATAGAGGCCTACCGTGGTGTTCACGGGTGACGGAGAATTAGGGTTCGATTCCGGAGAGGGAGCCTGAGAAACGGCTACCACATCCAAGGAA	Eukaryota/Chlorophyta_ph/Mamiellophyceae/Mamiellales/Mamiellales_fa/Micromonas	Eukaryota/Viridiplantae/Chlorophyta/environmental samples <Chlorophyta>/uncultured Chlorophyta/	98.66	27	134	59	0	9	13	16	11	0	7	10	27	12	97	34	43	48	125	51	170	8	20	55	4	34	47	52	0	24	39	10	20	218	83	79	37	14	19	22	0	24	23	21	61
237	TCTCAAAGATTAAGCCATGTCTAAGTACAAGCCGCTAGTACGGCGAAACTGCGAATGGCTCAATAAATCAGTTATGGTTCCTTAAAACAGTTCAATCCTACTTGGATAACTGTGGTTATTCTAGAGGTAAAATATGCACTCGAGAGTGCTCTCGTACAAGTTTGGTGACTTGATAATTTCACGATGATCGCACGGCCCCCGCGCCGGCGACGCTTCTTTTAAAATGTCTGTCTTATCAACTGTCGATGGTAGGTTACGCGCTTACCATGGCTGCAACGGGTCACAGGAATTCAGGGTTTGATTCCGGAGAGGGAGCCTGAGAAACGGCTACTGCATCCAAGGAA	Eukaryota/Arthropoda/Branchiopoda	Eukaryota/environmental samples <Eukaryotae>/uncultured eukaryote/	88.442	62	12	11	11	7	0	9	12	0	0	0	37	63	102	51	0	9	0	0	0	11	4	31	10	58	10	0	0	15	12	36	38	22	64	140	136	164	83	180	14	137	17	89	149
238	TCTCAAAGATTAAGCCATGCATGTCTATGCATAAGCCAATTTATGGTGAAGCCGCGAATGGCTCATTACAACAGCTTTCATTTCTTGGGTGTCTCTCTTACTTGGATAACTCTGTCAACCCAGAGCTAATACATGCACAAAAGCCCTGACTTATGGAAGGGCGCATTTATTTGATCAAAACCAATCAGGCTTGCCTGAATTTGATGACTCTGAGTAAATTCGTGGATCGCACAGTCCTAGTACTGGCGACAAACTCTTCAAGTGTCTGCCTTATCAACTTTCGATGGTAGTTTAAGTGCCTACCATGGTTACAACGGGTAACGGAGAATAAGGGTTCGACTCCGGAGAGGGAGCCTGAGAAACGGCTACCACATCCAAGGAA	Eukaryota/Nematoda/Chromadorea	Eukaryota/environmental samples <Eukaryotae>/uncultured eukaryote/	95.796	0	122	401	0	0	0	0	0	219	0	0	0	0	0	0	0	0	0	0	0	178	0	0	0	0	0	0	487	0	0	0	0	0	0	0	0	0	174	0	0	0	202	0	0
239	TCTCAAAGATTAAGCCATGCACGTCTAAGTACTAACAGGCTAAAGTGAAACCGCGAATGGCTCATTACAACATACACAATCTATTGAATGTTAGAATAGTTGGATAACTGAGGTAATTCTTGAGCTAATACATATTGCAAGTTCTCAACTCTGGAGGAGAAGGGAAGCATTCGTTAGCTAAAGATCAAACTCACTTGTGAGTTTATTAGTGACTCAGAACGAAATATCTGATTATATTGGCTTGTCCAGATAACAAATTCAATGAGAGTATGACCTATCAACTGTCGACTGTGGTGTATTTGATCACAGTGGTGTTAACGGGTAACGGAGAATCTGGGTTCGATTCCGGAGAGGGAGCCTTACAAACGGCTACCACATCCAAGGAA	Unclassified Eukaryota			8	46	67	44	46	79	94	30	80	100	69	105	17	33	42	0	36	13	21	42	28	35	17	32	65	83	24	17	0	73	95	54	0	0	0	76	41	0	34	0	43	36	27	29
240	TCTCAAAGATTAAGCCATGCATGTCTAAGTATAAGCACTTTATACTGTGAAACTGCGAATGGCTCATTATATCAGTTATAGTCTATTCGATAGTACCTTACTACTTGGATAACCGTAGTAATTCTAGAGCTAATACATGCCTAAATACCCAACTGCTTGTCGGAAGGGTTGCATTTATTAGATTGAAACCAATGCAGACTTCGGTCTGGTATTCGTTGAATCATGATAACTGTGCGGATCGCGTATTAACGCGATGAATCGAATGAGTTTCTGCCCTATCAGCTTTGGATGGTAGGATATGGGCCTACCATGGCGTTAACGGGTAACGGGGAATTAGGGTTTGATTCCGGAGAGGGAGCCTTAGAAACGGCTACCACATCCAAGGAA	Eukaryota/Peronosporomycetes	Eukaryota/environmental samples <Eukaryotae>/uncultured microeukaryote/	100	121	1043	6	0	0	0	14	6	179	0	7	0	0	0	0	8	11	14	4	6	21	0	121	7	0	26	11	6	94	0	0	0	0	0	49	27	0	0	0	0	0	0	0	0
241	TCTCAAAGATTAAGCCATGCATGTCTATGCACAAGCCAAATTATGGTGAAGCCGCGAATGGCTCATTACAACAGCTGTAGTTTATTGGATGTTCCTCTTACTTGGATAACTTTGTCAACCCAGAGCTAATACATGCACAAAAGCCCTAACTTACGTAAGGGCGCATTTATTTGACTAAAACCAATGGGTTTCGGCCCTATTTTGGTGAATCTGAATAAATTTGCTGATCGCACAGTCTAGTACTGGCGACAAATCCTTCAAGTGTCTGCCTTATCAACTTTAGATGGTAGTTTATGTGACTACCATGGTTATAACGGGTAACGGAGAATTAGGGTTCGACTCCGGAGAGGGAGCCTGAGAAATGGCTACCACATCCAAGGAA	Eukaryota/Nematoda/Chromadorea	Eukaryota/Opisthokonta/Metazoa/Eumetazoa/Bilateria/Protostomia/Ecdysozoa/Nematoda/environmental samples <Nematoda>/Nematoda environmental sample/	96.667	0	119	509	0	0	12	8	150	63	34	24	0	0	0	0	0	405	0	99	0	12	61	104	81	0	0	0	0	60	0	0	0	0	0	0	0	0	0	0	0	0	0	0	0
242	TCTCAAAGATTAAGCCATGCATGTATGACTTTAAATGTGTTGATTGTGAGGCTGCAAATGGCTCATTAATTCAATTATAATTTACATGGTGGTTGCAGCTGACATGGATAAACTCGGTAATTCTGCAGCTAATGCATGCGCACAGCTTGACTTTGAATTGCAAAGTTGTGGTCATGTGCTATAGAATCAACCCAAGCCATGCTTGGATTCATGATGACTTACATTGGCACGATGAATTACATAGCATGTGTTGGTGATGCACCATTTAAGTGTCTGACCTATCAGCTTTCGATGGTAGGGTATTGGCTTACCATGGCAACGACGGGTAACTGGGGATTAGGGTTTGATTCCGGAGAGGAACCTGGGAAATGGCTACCACATCTAAGGAA	Eukaryota/Dinoflagellata/Dinophyceae/Peridiniphycidae/Gonyaulacales	Eukaryota/Alveolata/Dinophyceae/Gonyaulacales/Pyrophacaceae/Fragilidium/Fragilidium duplocampanaeforme/	92.051	0	0	21	2	0	13	0	5	99	39	37	74	0	290	0	113	0	0	0	14	30	0	16	0	0	77	0	40	0	0	413	9	29	136	120	79	76	0	0	0	0	0	0	0
243	TCTCAAAGATTAAGCCATGCATGTCTAAGCATAAGCCGATTAATGGTGAAGCCGCGAATAGCTCATTACAACAGCCATAGTTTATTGGATCTTCTCTCATACTTGGATACCTGTGGTAATTCTAGAGCTAATACACGCAACAAAACCCTGACTTCGGAAGGGGTGCATTTATTAGAACAAAACCAATCGGACTTGTCCGTAGTTTGGTGAATCTGAATAACTCAGTTGATCGCACAGTCCCCGCACTGGCGACGTATCTTTCAAGTGTCTGCCTTATCAACTTTCGATGGTAGTTTATATGACTACCATGGTTGTAACGGGTAACGGAGAATAAGGGTTCGACTCCGGAGAGGGAGCCTGAGAAACGGCTACCACATCCAAGGAA	Eukaryota/Nematoda/Chromadorea/Chromadorida	Eukaryota/Opisthokonta/Metazoa/Eumetazoa/Bilateria/Protostomia/Ecdysozoa/Nematoda/Chromadorea/Chromadorida/Cyatholaimidae/Cyatholaimus/Cyatholaimus sp. BHMM-2005/	99.74	268	0	0	0	91	123	0	0	0	0	0	0	0	0	275	0	141	0	0	0	0	0	95	155	0	0	0	0	247	252	0	83	0	0	0	0	0	0	0	0	0	0	0	0
244	TCTCAAAGATTAAGCCATGCACGTTTATATACAAACCTTCAAATGGTGAAATCGCGAATAGCTCATTACAACAGCCATTGTTTCTTGGATCTTACTTTCTACTTGGATAACTGTGGTAATTCTAGAGCTAATACACGCATCAAGTTCCAACGCAAGAAGGAACGCATTTATTAGAACTAAACCAATCGGGCTTGCCCGTTGTTTGGTGAATCTGAATAACTCTGCAGATCGCATGGTCTAGTACCGGCGACATATCTTTCAAGTGTCTGCCTTATCAACTTTCGATGGTAGTTTATATGACTACCATGGTTGTAACGGGTAACGGAGAATTAGGGTTCGACTCCGGAGAGGGAGCCTGAGAAACGGCTACCACATCCAAGGAA	Eukaryota/Nematoda/Chromadorea/Chromadorida	Eukaryota/Opisthokonta/Metazoa/Eumetazoa/Bilateria/Protostomia/Ecdysozoa/Nematoda/Chromadorea/Desmodorida/Richtersioidea/Microlaimidae/Molgolaimus/Molgolaimus demani/	99.739	0	0	0	0	0	0	0	0	0	0	0	0	0	0	0	0	0	0	0	0	0	0	0	0	0	0	0	0	0	0	0	0	0	140	440	123	473	193	0	0	248	0	100	0
245	TCTCAAAGATTAAGCCATGCATGTCTAAGTACAAGCCTCATTAAGGTGAAACCGCGAATGGCTCATTAAATCACACCTAATATACTGGATAGTGTCAGTTACTTGGATAACTGCGGTAATTCTGGAGCTAATACATGCAACCTAGCCCCGAACTTACGTGAGGGGCGCTTTTATTAGATCAAAACCAAACGGCTTCGGTCGTCCTCTTGGTGATTCTGAATAACTTTTCGCTGATCGCGTGGCTTTATGCCGGCGACGTATCTTTCTAAGGTGTGCCCTATCAACTGTCGACTGTGGCATAGACGCCCACAGTGGTTTTGACGGGTAACGGGGAATCAGGGTTCGATTCCGGAGAGGGAGCCTGAGAAACGGCTACCACTTCTAAGGAA	Eukaryota/Arthropoda/Maxillopoda/Harpacticoida	Eukaryota/Opisthokonta/Metazoa/Eumetazoa/Bilateria/Protostomia/Ecdysozoa/Panarthropoda/Arthropoda/Mandibulata/Pancrustacea/Crustacea/Multicrustacea/Hexanauplia/Copepoda/Neocopepoda/Podoplea/Harpacticoida/Aegisthidae/Cerviniella/Cerviniella sp. DZMB428/	96.658	0	0	0	0	0	0	0	0	0	0	0	0	0	0	0	0	0	0	0	0	0	0	0	0	0	0	0	0	0	0	0	0	0	0	0	0	837	36	0	0	31	22	609	172
246	TCTCAAAGATTAAGCCATGCATGTCTAAGTATAAACAAATTTGTACTGTGAAACTGCGAATGGCTCATTATATCAGTTATAGTCTACTCGATAGTACCTTACTACTTGGATAACCGTAGTAATTCTAGAGCTAATACATGCGCAAATACCCAACTGCTTGTCGGGCGGGTAGCATTTATTAGATTGAAACCAATGCAGCTTCGGCTGGTATTGTGTTGAGTCATAATAACTGTGCGGATCGCGTTTCATTACGCGATAAGTCGATTGAGTTTCTGCCCTATCAGCTTTGGATGGTAGGATATGGGCCTACCATGGCGTTAACGGGTAACGGGGAATTAGGGTTTGATTCCGGAGAGGGAGCCTTAGAAACGGCTACCACATCCAAGGAA	Eukaryota/Peronosporomycetes	Eukaryota/Stramenopiles/environmental samples <stramenopiles>/uncultured stramenopile/	98.972	0	0	0	27	25	108	21	56	0	0	0	0	0	0	246	0	0	668	67	0	30	246	16	0	0	20	21	0	0	0	0	0	0	0	0	0	0	0	54	0	0	96	0	0
247	TCTCAAAGATTAAGCCATGCATGTCTAAGTATAAATAGCTACACAGTAAAACTGCGAATGGCTCATTAAAACAGTTATAGTTTATTTGATACATTAAATGGATAACTGTAGAAACACTAGAGCTAATACATGCCAAAACCGCAAGGTTGTATTTATTAGATATTCCAGGTTGGTGAATCATAATAACTTCGCAAATCGCAACTATGTTGTGATAAATCATTCAAGTTTCTGCCCTATCATGCTTTCGATGGTAGTGTATTGGACTACCATGGCTCTCACGGGTAACGGGGAATTAGGGTTCGATTCCGGAGAAGGAGCCTGAGAAACGGCTACTACATCTAAGGAA	Eukaryota/Ciliophora/Intramacronucleata/Litostomatea/Haptoria	Eukaryota/environmental samples <Eukaryotae>/uncultured eukaryote/	97.977	72	0	0	0	58	0	0	0	0	0	0	0	44	0	0	33	268	183	84	248	0	67	0	0	0	0	183	121	69	40	0	0	0	0	0	0	0	0	224	0	0	0	0	0
248	TCTCAAAGATTAAGCCATGCATGTATAAGCACAACGATTACATCGAAAGCCGCGAATAGCTCATTACAACAGTCGCAGTTTACTTGAACGTTCCACTGGATAACTGTGGTAATTCTAGAGCTAATACATTTGACAAAGCCTAACTTATGGAAGGCTGAATTTATTAGACCAAAGCCAATCAGACGCAAGTCTGTCTCAGGTTGACTCTAAATAACTTTTCTAATCGCACGGTCTCGTACTGGCGATGTATCATTCAAATGTCTGCCTTATCAACTGTTGATGGTAGATTATGCGCCTACCATGGTTGTTACGGGTAACGGAGAATCAGGGTTTGATTCCGGAGAGGGAGCCTGAGAAACAGCTACCACATCCAAGGAA	Eukaryota/Arthropoda	Eukaryota/Opisthokonta/Metazoa/Eumetazoa/Bilateria/Protostomia/Ecdysozoa/Nematoda/Enoplea/Enoplia/Enoplida/Ironina/Ironoidea/Oxystominidae/Halalaiminae/Halalaimus/Halalaimus sp. 39L15G15/	92.932	181	21	159	0	0	0	0	78	85	0	61	0	0	0	111	68	158	70	76	24	49	0	97	0	0	0	154	71	96	74	0	0	0	0	0	0	0	0	0	0	0	0	0	0
249	TCTCAAAGATTAAGCCATGCATGTCTAAGTATAAACTGCTTTATACTGTGAAACTGCGAATGGCTCATTAAATCAGTTATAGTTTATTTGATGGTACCTTACTACTCGGATAACCGTAGTAATTCTAGAGCTAATACGTGCGTAAATCCCGACTTCTGGAAGGGACGTATTTATTAGATAAAAGGCCGACCGGGCTTGCCCGACTCGCGGTGAATCATGATAACTTCACGAATCGCATGGCCTTGTGCCGGCGATGTTTCATTCAAATTTCTGCCCTATCAACTTTCAACCGTAAGGTAGTGGCCTACGGTGGTGGTAACGGGTGACGGAGGATTAGGGTTCGATTCCGGAGAGGGAGCCTGAGAAACGGCTACCACATCCAAGGAA	Eukaryota/Chlorophyta_ph/Trebouxiophyceae	Eukaryota/Viridiplantae/Chlorophyta/Trebouxiophyceae/Trebouxiophyceae incertae sedis/Choricystis/Choricystis parasitica/	100	0	58	0	0	0	0	0	0	0	0	0	19	30	152	0	39	0	67	0	41	11	0	46	0	63	0	100	0	53	17	19	50	118	78	38	96	72	34	60	34	85	66	44	135
250	TCTCAAAGATTAAGCCATGCATGTCTCAGTGTAAACTTTTATATGGTAAAACTGCGAATGGCTCATTAAAACAGTTATAATTTATATGATGATCATTATTACATGGATACCTGTGGTAATTCTAGAGCTAATACATGCATACAAATCCGACTTCTAGGAAGGGTTGTGCTTATTAGCTTTCAAAACTGACTCAAGCCTTGCTTGGTTCTTTGGTGATTCATAATGTGGATCTAATCGCATAGCATTTGCTGGCGATGAATCATTTAAGTTTCTGACCTATCAGCTTTTGACGGTAAGGTATTGGCTTACCGTGGCCATGACGGGTAACGGAGAATTAGGGTTCGATTCCGGAGAGGGAGCCTGAGAAACGGCTACCACATCTAAGGAA	Eukaryota/Dinoflagellata/Dinophyceae/Dinophysiales/Dinophysiales_fa/Sinophysis	Eukaryota/environmental samples <Eukaryotae>/uncultured marine eukaryote/	99.742	82	67	35	0	6	21	16	9	4	8	7	15	0	60	35	43	20	43	51	35	17	0	7	15	25	15	15	8	5	21	19	31	509	142	49	42	31	12	8	18	11	7	18	40
251	TCTCAAAGATTAAGCCATGCATGTCTAAGTATAAACTACTTTATACAGTGAAACTGCGATGGCTCATTAAATCAGTTATAGTTTATTTGATATTAACTTACTACTTGGATAACCGTGGTAATTCTGCAGCTAATACATGCGTTAAAGCCCGACTTCTGGAAGGGCCGTACTTATTAGATTTAAGCCAACTCTAGCAATAGATTTAAGGTTGATTCATGATAATTTTTCGAATCGTATGACTTTTTGTCGACGATGGTTCATTCAAATTTCTGCCCTATCAACTTTCGATTGTAGTGTATTGGACTACAATGGTTTCAACGGGTAACGGAGAATTAGGGTTCGATTCCGGAGAGGGAGCCTGAGAAACGGCTACCACATCCAAGGAA	Eukaryota/Chytridiomycota/Incertae_Sedis/Lobulomycetales/Lobulomycetaceae	Eukaryota/Opisthokonta/Fungi/environmental samples <Fungi>/uncultured fungus/	99.476	48	63	42	10	0	25	21	24	11	0	11	0	0	0	109	126	98	138	123	62	0	52	206	41	0	57	127	77	58	0	0	11	0	26	16	9	9	0	0	0	0	0	0	0
252	TCTCAAAGATTAAGCCATGCATGTCTAAGTATAAGCCTTTGTACGGCGAAACTGCGAATGGCTCATTAAAACAGTTATAGTTTATTTGATAATCAATTACTACATGGATAACTGTAGTAATTCTAGAGCTAATACATGCATCAGAACCTGACTTTACGGAAGGGTCGTGTTTATTAGATACAAAACCAACTTATCTGTTGGTGATTCATAATAACCAAACGAATCGGTAGTTTACTGCCGATAGATCATTCAAGTTTCTGACCTATCAGCTTTCGACGGTAGTGTATTGGACTACCGTGGCATTGACGGGTAACGGAGAATTAGGGTTCGATTCCGGAGAGGGAGCCTGAGAAACGGCTACCACGTCTAAGGAA	Eukaryota/Protalveolata/Perkinsidae/A31	Eukaryota/environmental samples <Eukaryotae>/uncultured marine eukaryote/	97.594	0	74	0	0	0	0	0	0	0	0	0	0	0	0	16	71	138	852	83	17	8	42	0	8	0	11	70	0	27	19	0	0	0	0	0	0	0	20	24	0	55	0	48	15
253	TCTCAAAGATTAAGCCATGCATGTCTAAGCATGAGCCTAAATAAGGTGAAGCCGCGAATTGCTCATTACAACAGCCATTGTTTACTGGATCATAACTATCCTACTTGGATAACTGTGGTAATTCTAGAGCTAATACACGCACCAAGCTCAGACCGTAAGGGACGAGCGCATTTATTAGAACAAAAACCAATCAGACTCTGTCTGTCTTTGGTGGATCTGAATAACTCAGCTGATCGCATGGTCCTGTACCGGCGACGTATCTTCCAAGTGTCTGCCTTATCAACTTTTGATGGTAGTTTATGCGACTACCATGGTTGTAACGGGTAACGGAGAATAAGGGTTCGACTCCGGAGAGGGAGCCTGAGAAACGGCTACCACATCCAAGGAA	Eukaryota/Nematoda	Eukaryota/Opisthokonta/Metazoa/Eumetazoa/Bilateria/Protostomia/Ecdysozoa/Nematoda/Chromadorea/Araeolaimida/Axonolaimoidea/Axonolaimidae/Axonolaimus/Axonolaimus sp. 1088/	97.283	67	172	54	0	87	140	82	70	85	107	61	0	0	0	107	0	33	40	65	0	0	43	27	0	0	111	92	19	52	71	0	0	0	0	0	0	0	0	0	0	0	0	0	0
254	TCTCAAAGATTAAGCCATGCATGTCTAAGTGTAAATAACTTTATACTGTGAAACTGCGAATGGCTCATTAAATCAGTTATCGTTTATTTGATGGTCTCTTACTACTTGGATAACCGTAGTAATTCTAGAGCTAATACATGCACAAAAACCCGACTTCTGGAAGGGTTGTATTTATTAGATACAGAACCAACCCACTCCGGTGGTTTTTGGTGATTCATAATAACTTCGCGAATCGCATTGCTTTACGCTGGCGATGATTCATTCAAATTTCTGCCCTATCAACTTTCGATGGTAGGATAGAGGCCTACCATGGTGGTAACGGGTAACGGAGAATTAGGGTTCGATTCCGGAGAGGGAGCCTGAGAGACGGCTACCACATCCAAGGAA	Unclassified Eukaryota			44	81	25	8	20	191	31	12	11	47	35	0	0	5	45	41	53	79	130	38	34	11	192	66	6	25	9	16	141	76	0	0	0	19	0	13	0	4	5	0	0	35	0	30
255	TCTCAAAGATTAAGCCATGCATGTCTAAGTACAAGCCTCATTAAGGTGAAACCGCGAATGGCTCATTAAATCACACCTAATATACTGGATAGTATACAGTTACTTGGATAACTGCGGTAATTCTGGAGCTAATACATGCGTTGAGCCCCGAACTTACGTGAGGGGCGCTTTTATTAGATCAAAACCAAACGGCCTCGGTCGTACCTCTGGTGATTCTGAATAACTTTGGGCTGATCGCACGGCTTCACGCCGGCGACGTATCTTTCTAAGGTGTGCCCTATCAACTGTCGACTGTGGCATAGACGCCCACAGTGGTTCTGACGGGTAACGGGGAATCAGGGTTCGATTCCGGAGAGGGAGCCTGAGAGACGGCTACCACTTCTAAGGAA	Eukaryota/Arthropoda/Maxillopoda/Harpacticoida	Eukaryota/Opisthokonta/Metazoa/Eumetazoa/Bilateria/Protostomia/Ecdysozoa/Panarthropoda/Arthropoda/Mandibulata/Pancrustacea/Crustacea/Multicrustacea/Hexanauplia/Copepoda/Neocopepoda/Podoplea/Harpacticoida/Ectinosomatidae/Parabradya/Parabradya dilatata/	98.465	193	15	0	0	96	86	0	86	0	0	108	0	0	0	17	0	55	0	14	0	11	0	348	0	0	10	41	11	0	169	0	0	0	0	0	0	0	0	0	0	275	0	0	29
256	TCTCAAAGATTAAGCCATGCATGTCTAAGTATAAGCGATTTATACTGTGAAACTGCGAATGGCTCATTAAATCAGTTATAGTTTATTTGATAATACCTTACTACTTGGATAACCGTGGTAATTCTAGGGCTAATACATGCATCAAACCCCGACTTCTGGAAGGGGTGTATTTATTAGATAAAAAACCAATCGGGGCAACCCGTCTATTGGTGAATCATGATAACTTTTCGAATCGCATGACTTTGTCGGCGATGGTTCATTCAAATTTCTGCCCTATCAACTTTCGATGGTAGTATAGAGGACTACCATGGTTTTAACGGGTAACGGAGAATTAGGGTTCGATTCCGGAGAGGGAGCCTGAGAAACGGCTACCACATCCAAGGAA	Eukaryota/Chytridiomycota/Incertae_Sedis/Rhizophydiales	Eukaryota/Opisthokonta/Fungi/Fungi incertae sedis/Chytridiomycota/environmental samples <Chytridiomycota>/uncultured Chytridiomycota/	97.416	0	0	0	0	0	0	0	0	0	0	0	0	0	0	0	32	366	45	974	28	107	0	0	0	0	0	0	0	0	0	0	0	0	0	0	0	0	0	0	0	0	0	0	0
257	TCTCAAAGATTAAGCCATGCATGTCTAAGTATAAACTACTTTATACAGTGAAACTGCGATGGCTCATTAAATCAGTTATAGTTTATTTGATATTAACTTACTACTTGGATAACCGTGGTAATTCTGCAGCTAATACATGCGTTAAAGCCCGACTTCTGGAAGGGCCGTACTTATTAGATTTAAGCCAACCCTAGCAATAGGATTAAGGTTGATTCATGATAATTTTTCGAATCGTATGACTTTGTGTCGACGATGGTTCATTCAAATTTCTGCCCTATCAACTTTCGATTGTAGTGTATTGGACTACAATGGTTTCAACGGGTAACGGAGAATTAGGGTTCGATTCCGGAGAGGGAGCCTGAGAAACGGCTACCACATCCAAGGAA	Eukaryota/Chytridiomycota/Incertae_Sedis/Lobulomycetales/Lobulomycetaceae	Eukaryota/Opisthokonta/Fungi/environmental samples <Fungi>/uncultured fungus/	100	0	0	0	0	0	0	0	0	0	0	0	16	0	9	0	63	83	96	106	795	0	70	102	13	0	40	52	31	33	0	0	0	0	0	0	0	0	0	0	0	19	0	11	0
258	TCTCAAAGATTAAGCCATGCATGTCTAAGCACGAGCCTAAATAAGGTGAAGCCGCGAATTGCTCATTACAACAGCCATTGTTTACTGGATCTTAACTATCCTACTTGGATAACTGTGGTAATTCTAGAGCTAATACACGCACCAAGCTCTGACTGCAAGGGATGAGCGCATTTATTAGAACAAAAACCAATCAGACTCTGTCTGTCTTTGGTGGATCTGAATAACTCAGCTGATCGCATGGTCCTGTACCGGCGACGTATCTTCCAAGTGTCTGCCTTATCAACTTTTGATGGTAGTTTATGCGACTACCATGGTTGTAACGGGTAACGGAGAATAAGGGTTCGACTCCGGAGAGGGAGCCTGAGAAACGGCTACCACATCCAAGGAA	Eukaryota/Nematoda/Chromadorea	Eukaryota/Opisthokonta/Metazoa/Eumetazoa/Bilateria/Protostomia/Ecdysozoa/Nematoda/Chromadorea/Araeolaimida/Axonolaimoidea/Axonolaimidae/Axonolaimus/Axonolaimus sp. 1088/	98.37	135	113	13	23	56	99	38	66	61	52	77	21	0	0	68	0	47	28	32	0	0	71	20	0	0	86	155	0	98	97	0	26	0	0	0	0	0	12	0	0	40	0	0	0
259	TCTCAAAGATTAAGCCATGCATGTCTAAGTGTAAACAAATTTATACTGTGAAACTGCGAATGGCTCATTAAATCAGTTATAGTTTATTTGATAGTAACTTACTACTTGGATAACCGTGGTAATTCTGCAGCTAATACATGCGTTAAATCCCGACTTCTGGAAGGGATGTACTTATTAGATTTAAGCCAACCCGGGCAACCGGTTTACTGGTGATTCATGATAATTTTTCGAATCGTATGGCCTTGTGCCGACGATGGTTCATTCAAATTTCTGCCCTATCAACTTTCGATGGTAGGATAGAGGCCTACCATGGTTTTAACGGGTAACGGAGAATTAGGGTTCGATTCCGGAGAGGGAGCCTGAGAAACGGCTACCACATCCAAGGAA	Eukaryota/Chytridiomycota/Incertae_Sedis/Lobulomycetales/Lobulomycetaceae	Eukaryota/environmental samples <Eukaryotae>/uncultured eukaryote/	99.483	76	261	43	0	0	134	65	91	64	39	116	0	0	0	51	76	54	87	75	44	0	38	0	0	0	24	143	0	40	0	0	0	0	0	0	0	0	0	0	0	0	0	0	0
260	TCTCAAAGATTAAGCCATGCACGTCTAAGTACTAACAGGCTAAAGTGAAACCGCGAATGGCTCATTACAACATACACAATCTATTGAATGTTAGAATAGTTGGATAACTGAGGTAATTCTTGAGCTAATACATATTGCAAATTCTCAACTCTGGAGGAGAAGAGAAGCATTCGTTAGCTAAAGATCAAACTCACTTGTGAGTTTATTAGTGACTCAGAACGAAATATCTGATTATATTGGCTTGTCCAGATAACAAATTCAATGAGAGTATGACCTATCAACTTTCGACTGTGGTGTATTTGATCACAGTGGTGTTAACGGGTAACGGAGAATCTGGGTTCGATTCCGGAGAGGGAGCCTTACAAACGGCTACCACATCCAAGGAA	Unclassified Eukaryota			0	28	30	44	62	51	93	51	40	55	49	71	19	26	19	8	46	0	18	63	17	15	26	0	50	77	10	17	15	57	50	39	0	0	3	67	64	23	27	0	37	62	9	50
261	TCTCAAAGATTAAGCCATGCATGTCTAAGTATAAACGACTCTATACTGTGAAACTGCGTACGGCTCATTAAACCAGTTATAGTTTATTTGATATTCCCCTACTACTCGGATACCCGTAGTAATTCTAGAGCTAATACGTGCGTCAAACGGCATATGTCGTGTCATTATTAGATAGAAACCAATGCGGCTTCTGCCGGAATTGTGGTGAGTCATGATAATTTAGCGGATCGCATGGTCTTGCACCGGCGATGGATCATTCAAGTTTCTGCCCTATCAGCTTTGGATGGTAGGGTATTGGCCTACCATGGCTTTAACGGGTAACGGAGAATTAGGGTTCGATTCCGGAGAGGGAGCCTGAGAGACGGCTACCACATCCAAGGAA	Eukaryota/Ochrophyta/Dictyochophyceae/Pedinellales	Eukaryota/environmental samples <Eukaryotae>/uncultured eukaryote/	99.738	0	0	0	41	33	24	0	0	0	0	0	0	86	250	92	49	45	150	59	140	31	22	17	0	86	0	0	0	0	98	0	33	212	0	0	0	17	0	0	0	0	0	0	0
262	TCTCAAAGATTAAGCCATGCATGTCTATGCATAAGCCAATTTATGGTGAAGCCGCGAATGGCTCATTACAACAGCTTTCATTTCTTGGGTGTCTCTCTTACTTGGATAACTTTGTCAACCCAGAGCTAATACATGCACAAAAGCCCTGACTTATGGAGGGGCGCATTTATTTGATCAAAACCAATCAGGCTTGCCTGAACTTGATGACTCTGAGTAAATTCGTTGATCGCACAGTCCTAGTACTGGCGACAAACTCTTCAAGTGTCTGCCTTATCAACTTTCGATGGTAGTTTAAGTGCCTACCATGGTTACAACGGGTAACGGAGAATAAGGGTTCGACTCCGGAGAGGGAGCCTGAGAAACGGCTACCACATCCAAGGAA	Eukaryota/Nematoda/Chromadorea	Eukaryota/Opisthokonta/Metazoa/Eumetazoa/Bilateria/Protostomia/Ecdysozoa/Nematoda/Chromadorea/Araeolaimida/Axonolaimoidea/Diplopeltidae/Campylaimus/Campylaimus sp. 97L22D15/	91.906	0	0	237	9	0	29	0	51	107	37	44	0	0	0	174	32	128	0	0	111	0	0	80	0	0	177	0	0	246	0	0	0	0	0	0	0	0	0	0	0	0	0	0	0
263	TCTCAAAGATTAAGCCATGCACGTCTAAGTACTAACAAGCTAAAGTGAAACCGGGAATGGCTCATTACAACATACACAATCTATTGAATGTTAAAATATTTGGATAACTGAGGTAATTCTTGAGCTAATACATATTGCAAATTTCCAACTCACGAAGGAAAGCATTCGTTAGCTAAAGATCAAACTCACTTGTGAGTTTTTTAGTGACTCAGAACGAAATATCCAAGTATATTGGCTTGTCCAGATAACACATTCAATGAGAGTATGACCTATCAACTGTCGACTGTGGTGTATTTGATCACAGTGGTGTTAACGGGTAACGGAGAATCTGGGTTCGATTCCGGAGAGGGAGCCTTAGAAACGGCTACCACATCCAAGGAA	Unclassified Eukaryota			0	41	45	47	65	58	65	58	44	56	43	75	18	22	35	19	0	0	28	34	45	24	30	25	52	50	43	35	0	44	44	51	0	0	0	53	32	19	36	0	30	24	39	20
264	TCTCAAAGATTAAGCCATGCATGTCTAAGCATAAGCCGATCAATGGTGAAGCCGCGAATAGCTCATTACAACAGCCATAGTTTATTGGATCTTCTCTCATACTTGGATACCTGTGGTAATTCTAGAGCTAATACACGCAACAAAACCTTGACTTCGGAAAAGGTGCATTTATTAGATCAAAAACTAATCGGGCTTGCCCGTAGTTTGGTGAATCTGAATAACTCAGCTGATCGCACAGTCCTCGCACTGGCGACGTATCTTTCAAGTGTCTGCCTTATCAACTTTCGTTGGTAGTTTATATGACTACCAAGGTTGTAACGGGTAACGGAGAATAAGGGTTCGACTCCGGAGAGGGAGCCTGAGAAACGGCTACCACATCCAAGGAA	Eukaryota/Nematoda/Chromadorea/Chromadorida	Eukaryota/Opisthokonta/Metazoa/Eumetazoa/Bilateria/Protostomia/Ecdysozoa/Nematoda/Chromadorea/Chromadorida/Cyatholaimidae/Cyatholaimus/Cyatholaimus sp. BHMM-2005/	96.891	39	0	0	0	34	41	0	84	60	55	35	0	0	0	0	30	682	27	0	0	0	24	0	0	0	0	16	0	22	0	0	0	0	96	156	45	0	0	0	0	0	0	0	0
265	TCTCAAAGATTAAGCCATGCATGTCTAAGCATAAACCGAATATGGTAAAGCCGCGAATGGCTCATTACAACAGCCATAGTTTATTGGATCTTAATATCCTACTTGGATAACTGTGGTAATTCTAGAGCTAATACACGCAATCAAGCCCCAACCTGTCGGGAGGGGCGCATTTATTAGAACAAGACCAATTGGCTTCGGCCATCTATTGGTGAATCTGAATAACTACGCTGATCGCACACTCTCGTAGTGGCGACGTATCCTTCAAGTGTCTGCCTTATCAACTTTCGATGGTAGTTTATATGACTACCATGGTTGTAACGGGTAACGGAGAATAAGGGTTCGACTCCGGAGAGGGAGCCTGAGAAACGGCTACCACATCCAAGGAA	Eukaryota/Nematoda/Chromadorea/Chromadorida	Eukaryota/Opisthokonta/Metazoa/Eumetazoa/Bilateria/Protostomia/Ecdysozoa/Nematoda/Chromadorea/Chromadorida/Chromadoridae/Neochromadora/Neochromadora sp. WT2R09/	96.606	0	0	0	0	0	0	0	0	0	0	20	0	0	0	0	0	0	0	0	0	0	0	0	0	0	0	0	23	31	0	0	0	0	0	0	0	0	91	15	14	0	347	120	770
266	TCTCAAAGATTAAGCCATGCATGTCTAAGTATAAACAACTTTGTACTGTGAAACTGCGAATGGCTCATTATATCAGTTATAGTCTAATCGGCAGTACCTTACTACTTGGATAACCGTAGTAATTCTAGAGCTAATACATGCATAAATACCCAACTGCTTGTCGGACGGGTAGCATTTATTAGATTGAAACCAATTCCTTCGGGATTTTGTGTTGAATCATAATAACTGTGCTGATCGCTTTTAGCGATAAGTCGATTGAGTTTCTGCCCTATCAGCTTTGGATGGTAGGATATGGGCCTACCATGGCGTTAACGGGTAACGGGGAATTAGGGTTTGATTCCGGAGAGGGAGCCTTAGAAACGGCTACCACATCCAAGGAA	Eukaryota/Peronosporomycetes/Peronosporomycetes_cl/Peronosporomycetes_or/Peronosporomycetes_fa/Aphanomyces	Eukaryota/Stramenopiles/Oomycetes/Saprolegniales/Saprolegniaceae/Aphanomyces/Aphanomyces astaci/	98.429	32	0	0	0	0	0	0	26	0	10	0	0	0	0	35	16	41	35	39	984	0	0	0	0	0	0	158	0	0	0	0	14	0	0	0	0	0	0	0	0	0	0	0	0
267	TCTCAAAGATTAAGCCATGCACGTCTAAGTACTAACAAGCTAAAGTGAAACCGCGAATGGCTCATTACAACATACACAATCTATTGAATGTTAAAATAATTGGATAACTGAGGTAATTCTTGAGCTAATACATATTGCAAATTCTCAACTCACGAAGAGAAGCATTCGTTAGCTAAAGATCAAACTCACATGTGAGTTGAATAGTGATTCAGAACGAAATATCTGATTATATTGGCTTGTCCAGATAACAAATTCAATGGGAGTATGACCTATCAACTGTCGACTGTGGTGTATTTGATCACAGTGGTGTTAACGGGTAACGGAGAATCTGGGTTCGATTCCGGAGAGGGAGCCTTAGAAACGGCTACCACATCCAAGGAA	Unclassified Eukaryota			0	57	44	44	81	70	112	0	57	106	66	96	0	0	41	0	0	0	0	0	0	0	0	0	71	70	0	0	0	0	81	80	0	0	0	59	46	0	60	0	55	48	0	38
268	TCTCAAAGATTAAGCCATGCACGTCCAAGTACTAACAGGCTAAAGTGAAACCGCGAATGGCTCATTACAACATACACAATCTATTGAATGTTATAATAATTGGATAACTGAGGTAATTCTTGAGCTAATACATATTGCAAATTTCCAACTTACGAAGGAAAGCATTCGTTAGCTAAAGATCAAACTCACTTGTGAGTTTATTAGTGACCCAGAACGAAATATCTGATTATATTGGCTTGTCCAGATAACAAATTCAATGAGAGTATGACCTATCAACTTTCGACTGTGGTGTATTTGATCACAGTGGTGTTAACGGGTAACGGAGAATCTGGGTTCGATTCCGGAGAGGGAGCCTTAGAAACGGCTACCACATCCAAGGAA	Unclassified Eukaryota			0	0	0	0	110	156	103	0	0	84	62	132	0	0	0	0	199	0	0	0	0	0	0	0	79	105	0	0	0	0	134	0	0	0	0	212	0	0	0	0	0	0	0	0
269	TCTCAAAGATTAAGCCATGCATGTCTAAGTACAAGCCTCATTAAGGTGAAACCGCGAATGGCTCATTAAATCGCACCTAATATACTGGATAGTATCAGTTACTTGGATAACTGCGGTAATTCTGGAGCTAATACATGCAACTTAGCCCTGAACTTTGGTGAGGGGCGCTTTTATTAGATCAAAACCAAACGGCTTTGGTCGTTAATCTGGTGATTCTGAATAACTTTTAGCTGATCGCGTGGCTATATGCCGGCGACGTATCTTTCTAAGGTGTGCCCTATCAACTGTCGACTGTGGCATAGACGCCCACAGTGGTTTTGACGGGTAACGGGGAATCAGGGTTCGATTCCGGAGAGGGAGCCTGAGAAACGGCTACCACTTCTAAGGAA	Eukaryota/Arthropoda/Maxillopoda/Harpacticoida	Eukaryota/Opisthokonta/Metazoa/Eumetazoa/Bilateria/Protostomia/Ecdysozoa/Panarthropoda/Arthropoda/Mandibulata/Pancrustacea/Crustacea/Multicrustacea/Hexanauplia/Copepoda/Neocopepoda/Podoplea/Harpacticoida/Dactylopusiidae/Sewellia/Sewellia tropica/	95.128	0	0	0	0	0	0	0	0	0	0	0	0	0	0	0	0	0	0	0	0	0	0	0	0	0	0	0	0	0	0	0	0	0	0	0	0	334	45	0	0	0	0	815	165
270	TCTCAAAGATTAAGCCATGCATGTGTCAGCATGAACTGATTAAAGTGAAGCCGCGAACAGCTCATTACAACAGCCGTAGTTTCTTGGATCTTTCTTCAGTACTTGGATAACTGTGGTAATTCTAGAGCTAATACGTGCAAGTCAGCTCCGACTTCGGAAGGAGCGCATTTATTAGACTAAAACCAATCGGCCTCGGCCGTAGTTTGGTGACTCTGAATAACTGAGCCTAGCGCACAGTCTCGCACTGGCGCAGCATCTTTCAAGTGTCTGCCCTATCAACTTTCGATGGTAGTGTATTGGACTACCATGGTCGTAACGGGTAACGGAGAGTCAGGGCTCGACTCCGGAGAGGGAGCCTGAGAAACGGCTACCACATCCAAGGAA	Eukaryota/Nematoda/Chromadorea	Eukaryota/Opisthokonta/Metazoa/Eumetazoa/Bilateria/Protostomia/Ecdysozoa/Nematoda/Chromadorea/Plectida/Ceramonematoidea/Ceramonematidae/Pselionema/Pselionema sp. 52L04E15/	87.98	0	0	0	0	0	0	0	0	0	4	0	0	0	0	0	0	0	0	0	0	0	0	78	49	0	0	0	351	114	0	0	0	0	11	0	0	0	102	225	170	89	43	117	0
271	TCTCAAAGATTAAGCCATGCATGTTTAAGCAGAAGCCGCACAACGGTAAAGCCGCGAATGGCTCATTACAACAGCCGTCGTTTCTTGGATCTCTAAATTTACTTGGATAACTGTGGTAATTCTAGAGCTAATACACGCACTAAAGCTCTGACCTTACGGGACGAGCGCATTTATTAGAACAAAACCAATCGGGTTTCGGCCCGTTCGTTGGTGACTCTGAATAACTCTGCCGATCGCACGGTCTCGCACTGGCGACGTATCTTTCAAGTGTCTGCCTTATCAACTTTCGATGGTAGTTTATGTGCCTACCATGGTTGTAACGGGTAACGGAGAATAAGGGTTCGACTCCGGAGAGGGAGCCTGAGAAACGGCTACCACATCCAAGGAA	Eukaryota/Nematoda/Chromadorea	Eukaryota/Opisthokonta/Metazoa/Eumetazoa/Bilateria/Protostomia/Ecdysozoa/Nematoda/Chromadorea/Monhysterida/Comesomatidae/Sabatieria/Sabatieria pulchra/	99.74	0	0	0	0	0	0	0	0	0	0	0	0	0	0	146	0	0	0	0	0	1006	0	0	0	0	0	0	0	0	179	0	0	0	0	0	0	0	0	0	0	0	0	0	0
272	TCTCAAAGATTAAGCCATGCATGTATAAGCACAACGATTACATCGAAAGCCGCGAATAGCTCATTACAACAGTCGCAGTTTACTTGAACGTTCCACTGGATAACTGTGGTAATTCTAGAGCTAATACATTTGACAAAGCCTAACTTATGGAAGGCTGAATTTATTAGACCAAATCCAATCAGACGCAAGTCTGTCTCAGGTTGACTCTAAATAACTTTTCTAATCGCACGGTCTCGTACTGGCGATGTATCATTCAAATGTCTGCCTTATCAACTGTTGATGGTAGATTATGCGCCTACCATGGTTGTTACGGGTAACGGAGAATCAGGGTTTGATTCCGGAGAGGGAGCCTGAGAAACAGCTACCACATCCAAGGAA	Eukaryota/Arthropoda	Eukaryota/Opisthokonta/Metazoa/Eumetazoa/Bilateria/Protostomia/Ecdysozoa/Nematoda/Enoplea/Enoplia/Enoplida/Ironina/Ironoidea/Oxystominidae/Halalaiminae/Halalaimus/Halalaimus sp. 39L15G15/	92.67	209	0	84	34	0	22	0	0	0	0	0	0	0	0	124	33	89	45	0	0	0	121	110	34	0	60	93	93	72	81	0	0	0	0	0	0	0	25	0	0	0	0	0	0
273	TCTCAAAGATTAAGCCATGCACGTTTAAATACAAGCCTTAAAACGGTGAAATCGCGAATAGCTCATTACAACAGCCATTGTTTCTTGGATCTTACTTTCTACTTGGATAACTGTGGTAATTCTAGAGCTAATACACGCATTCAAGTTCCGACGCAAGAAGGAACGCATTTATTAGAACTAAACCAATCGGGCTTGCCCGTTGTTTGGTGAATCTGAATAACTCCGCAGATCGCATGGTCTAGCACCGGCGACATATCTTTCAAGTGTCTGCCTTATCAACTTTCGATGGTAGTTTATGTGACTACCATGGTTGTTACGGGTAACGGAGAATTAGGGTTCGACTCCGGAGAGGGAGCCTGAGAAACGGCTACCACATCCAAGGAA	Eukaryota/Nematoda/Chromadorea	Eukaryota/Opisthokonta/Metazoa/Eumetazoa/Bilateria/Protostomia/Ecdysozoa/Nematoda/Chromadorea/Desmodorida/Richtersioidea/Microlaimidae/Microlaimus/Microlaimus sp. 12L13G15/	98.438	0	0	0	0	0	0	0	0	0	0	0	0	0	0	0	0	0	0	0	0	0	0	0	0	0	0	0	0	0	0	0	0	0	0	0	0	0	61	0	0	0	327	117	815
274	TCTCAAAGATTAAGCCATGCATGTCTAAGTATAAATGCTATACAATGAAACTGCGAATGGCTCATTAAAACAGTTATAGTTTATTTGGTAATCGAATTTACATGGATAACCGTGGTAATTCTAGAGCTAATACATGCTGTTAAGCCTAACTTACGAAGGGCTGTATTTATTAGATAACAGACCAATATTCCTCGTGTCTATTGTGGTGACTCATAGTAACTGATCGGATCGCATGGGCGTGCCCGCGACAAACCATTCAAGTTTCTGCCCCATCAGCTTTCGATGGTAGTGTATTGGACTACCATGGCTTTTACGGGTAACGGAGGATTAGGGTTCGATTCCGGAGAGGGAGCCTGAGAAACGGCTACCACATCTAAGGAA	Eukaryota/Ciliophora/Intramacronucleata/Spirotrichea/Choreotrichia	Eukaryota/Alveolata/environmental samples <Alveolata>/uncultured alveolate/	98.953	0	0	0	0	0	0	0	0	0	0	0	35	16	66	57	13	21	47	12	137	0	0	0	0	57	0	0	0	0	94	27	17	48	201	124	63	14	0	54	37	0	53	0	120
275	TCTCAAAGATTAAGCCATGCATGTATAAGTTCACACCTTCATATGGTGAAACCGCGAATGGCTCATTAAATCAGCTATGGTTCCTTAGATCTTACATCCATACTTGGATAACTGTGGTAATTCTAGAGCTAATACATGCCTAAAAGCCCTGACTTTACAGAAAGGGTGGATTTATTAGAACAAAACCTACCGATTTCGGTCGTTGGTTTGATGACTCTGGATAACTTTTCTGATCGCATGGCCTCGAGCCAGCGACGTATCTATCAAATGACTGCCCTATCAACTATCGATGGTAGGTGATATGCCTACCATGGTTATGACGGGTAACGGGGAATCAGGGTTCGATTCCGGAGAGGGAGCCTTAGAAATGGCTACCACATCTAAGGAA	Eukaryota/Platyhelminthes/Rhabditophora/Rhabdocoela	Eukaryota/Opisthokonta/Metazoa/Eumetazoa/Bilateria/Platyhelminthes/Rhabditophora/Rhabdocoela/Kalyptorhynchia/Eukalyptorhynchia/Gnathorhynchidae/Odontorhynchus/Odontorhynchus aculeatus/	98.458	0	0	257	0	0	0	551	0	0	0	0	0	0	0	0	0	0	0	0	0	0	0	0	0	0	0	0	441	0	0	0	63	0	0	0	0	0	0	0	0	0	0	0	0
276	TCTCAAAGATTAAGCCATGCATGTCTAAGTACAAGCCTAAGTAAGGTGAAACCGCGAATGGCTCATTAAATCACACCTAATCTACTGGAATGTTAGCAGTTACTTGGATAACTGAGGTAATTCTTGAGCTAATACATGCGAAAAATCTCGACTCACGGAGAGATGCTTTTATTAGATCAAAACCAAACGGCTTCGGCTGTTTAATCTTGATGACTCTGAATAACTTTGGGCTGATTGTATTGCCTTGTGCAGACAACGTTTCCTTCGAAGGTGTGCCCTATCAACTGTCGACTGTGATATAGACGCTCACAGTGGTTTTGACGGGTAACGGGGAATCAGGGTTCGATTCCGGAGAGGGAGCATGAGAAATGGCTACCACATCTACGGAA	Eukaryota/Arthropoda/Maxillopoda/Calanoida	Eukaryota/Opisthokonta/Metazoa/Eumetazoa/Bilateria/Protostomia/Ecdysozoa/Panarthropoda/Arthropoda/Mandibulata/Pancrustacea/Crustacea/Multicrustacea/Hexanauplia/Copepoda/Neocopepoda/Gymnoplea/Calanoida/Temoridae/Eurytemora/Eurytemora affinis/	98.458	18	33	0	43	24	28	21	32	23	13	13	0	0	0	218	48	114	43	63	147	92	56	90	26	0	18	0	15	46	81	0	0	0	0	0	0	0	0	0	0	0	0	0	0
277	TCTCAAAGATTAAGCCATGCATGTGCAAGCACAAACTGAACTAAGGTGAAGCCGCGAATGGCTCATTACAACAGCCATGTGTTTCTTGGATCTCAATCTTACTTGGATAACTGTGGTAATTCTAGAGCTAATACATGCAAGAAGCCCTGACCGTCCGGGATGGGTGCACTTATTAGAGCAAAACCGATAGACTATGTCTTTCATTGGTGAATCTGAATAACTGAGCGGATCGCACGGTCTTGTACCGGCGACATATCCTTCAAGTGTCTGCCTTATCAACTTTCGATGGTAGTTTATATGCCTACCATGGTTGTAACGGGTAACGGAAAATCAGGGTTTGATTCCGGAGAGGGCGCCTGAGAAATGGCGACCACTTCTAAGGAA	Eukaryota/Nematoda/Chromadorea	Eukaryota/Opisthokonta/Metazoa/Eumetazoa/Bilateria/Protostomia/Ecdysozoa/Nematoda/Chromadorea/Monhysterida/Sphaerolaimidae/Sphaerolaimus/Sphaerolaimus hirsutus/	92.545	0	0	0	0	0	0	0	0	0	0	0	0	0	0	0	0	0	0	0	0	280	0	0	699	0	0	36	169	59	54	0	0	0	0	0	0	0	0	0	0	0	0	0	0
278	TCTCAAAGATTAAGCCATGCACGTTTAAATACAAGCCTCAAAATGGTGAAATCGCGAATAGCTCATTACAACAGCCATTGTTTCTTGGATCTTACTTTTTACTTGGATAACTGTGGTAATTCTAGAGCTAATACACGCACACAAGTTCCGACGCAAGAAGGAACGCATTTATTAGAACTAAATCAATTGGGCTTGCCCGTTGTTTGGTGAATCTGAATAACTCTGCAGATTGCATGGTCTAGCACCGGTGACATATCTTTCAAGTGTCTGCCTTATCAACTTTCGATGGTAGTTTATGTGACTACCATGGTTGTTACGGGTAACGGAGAATTAGGGTTCGACTCCGGAGAGGGAGCCTGAGAAACGGCTACCACATCCAAGGAA	Eukaryota/Nematoda/Chromadorea/Chromadorida	Eukaryota/Opisthokonta/Metazoa/Eumetazoa/Bilateria/Protostomia/Ecdysozoa/Nematoda/Chromadorea/Desmodorida/Richtersioidea/Microlaimidae/Microlaimus/Microlaimus sp. 12L13G15/	97.917	0	27	108	51	0	0	0	124	23	0	18	0	0	0	0	75	337	86	20	0	0	28	51	45	0	0	0	115	151	0	0	0	0	0	0	0	0	13	0	0	23	0	0	0
279	TCTCAAAGATTAAGCCATGCATGTCTAAGTATAAACAATTTTGTACTGTGAAACTGCGAATGGCTCATTATATCAGTTATAGTCTACTTGATAGTACCTTACTACTTGGATAACCGTAGTAATTCTAGAGCTAATACATGCATAAATACCCAACTGCTTGTCGGGCGGGTAGCATTTATTAGATTAAAACCAATGCAGCTTCGGCTGGTATTGTGTTGAGTCATAATAACTGTGCGGATCGCGTTTCATTACGCGATAAATCAATTGAGTTTCTGCCCTATCAGCTTTGGATGGTAGGATATGGGCCTACCATGGCGTTAACGGGTAACGGGAAATTAGGGTTTGATTCCGGAGAGGGGGCAATAGTAATGGCCACCACATCCAAGGAA	Eukaryota/Peronosporomycetes	Eukaryota/Stramenopiles/Oomycetes/Leptomitales/Blastulidium/Blastulidium paedophthorum/	97.429	14	0	0	0	0	23	0	0	0	0	0	0	0	0	0	0	29	0	0	0	8	0	9	0	0	0	13	0	0	0	0	0	0	25	0	112	306	0	72	0	90	145	25	406
280	TCTCAAAGATTAAGCCATGCATGTCTCAGTATCAACTTTTATACGGTTAAACTGCGAATGGCTCATTAAAGCAGTTATAGTTTATTTGATGGTCACTGTTACATGGATAACTGTGGTAATTCTACAGCTAATACATGCATCAAAACCCAACTTCGCAGAAGGGTTGTGTTTATTAGATACAGAACCAACCCAGGCTCCGCCTGGTTTCCTGGTGACTCATAATAACTATATGAATCGTATGGCATCTGCCGACGATGCATCATTCAAGTTTCTGACCTATCAGCTTCCGACGGTAGGGTATTGGCCTACCGTGGCAATGACGGGTAACGGAGAATTAGGGTTTGATTCCGGAGAGGGAGCCTGAGAAACGGCTACCACATCTAAGGAA	Eukaryota/Dinoflagellata/Dinophyceae/Gymnodiniphycidae/Suessiaceae/Biecheleria	Eukaryota/Alveolata/Dinophyceae/Suessiales/Biecheleriaceae/Biecheleria/Biecheleria cincta/	99.742	0	0	0	0	0	0	0	0	0	0	0	65	0	401	0	0	0	0	0	0	0	0	0	0	107	0	0	0	0	0	58	52	398	68	54	61	0	0	0	0	0	0	0	0
281	TCTCAAAGATTAAGCCATGCATGTCTCAGTATAAGCTTCTACACGGCGAAACTGCGAATGGCTCATTAAAACAGTTATCGTTTATTTGGTGGTCATTCATTACATGGATAACCATGGTAATTCTAGAGCTAATACATGCGCCCAGACCCAACTTTTTGGACGGGTTGTGTTTATTAGGTACAGAACCAACCCAGGCTCTGCCTGGTCTTTTGGTGATTCATGATAACCGAACGAATCGCATGGCATCCGCTGGCGATGAATCATTCAAGTTTCTGACCTATCAGCTTCCGACGGTAGGGTATTGGCCTACCGTGGCAATGACGGGCAACGGAGAATTAGGGTTCGATTCCGGAGAGGGAGCCTGAGAAACGGCTTCCACATCTAAGGAA	Eukaryota/Dinoflagellata/Dinophyceae/Gymnodiniphycidae/Gymnodinium_clade	Eukaryota/environmental samples <Eukaryotae>/eukaryotic picoplankton environmental sample/	99.486	0	0	0	0	0	39	47	29	0	22	18	111	92	286	0	0	0	0	0	0	0	0	0	0	135	0	48	0	0	0	61	63	145	34	80	31	0	0	0	0	0	0	0	18
282	TCTCAAAGATTAAGCCATGCATGTCTAAGTATGAACTATCAATTGTGAAACCGCGAATGGCTCATTACAACAGCCATAGTTTACTGGATATATTCCATTACATGGATAACTGTGGAAATACTACAGCTAATACACGCAGCAAAGCTCCAACTTCGGAAGGAGTGCGTTAGTTACTTCAAACTGATCGGTCTTCGGACTGCCATCAAGTGAGATTGAACTATTTGGCTGATCGCACGGTCTAAGCACCGGCGACATATCCTTCAAATGTCTGCCTTATCAACTTTCGATGGTAGGTTATGCGCCTACCATGGTTGCTACGGGTAACGGGGAATCGGGGTTCGATTCCGGAGAGGGAGCCTGAGAAACGGCTACCACATCCAAGGAA	Eukaryota/Arthropoda	Eukaryota/Opisthokonta/Metazoa/Eumetazoa/Bilateria/Protostomia/Ecdysozoa/Nematoda/Enoplea/Enoplia/Enoplida/Oncholaimina/Oncholaimoidea/Oncholaimidae/Oncholaimus/Oncholaimus sp. BHMM-2005/	94.545	0	0	0	0	0	0	0	0	80	0	0	0	37	0	0	0	0	25	0	0	0	0	0	0	31	0	0	0	74	0	0	26	0	19	223	0	143	232	193	0	52	0	23	96
283	TCTCAAAGATTAAGCCATGCATGTCTAAGTATAAGCCTTTGTACGGCGAAACTGCGAATGGCTCATTAAAACAGTTATAGTTTATTCGATAATCAATTGCTACATGGATAACTGTAGTAATTCTAGAGCTAATACATGCGTAAATACCTGACTTCACGGAAGGGTAGTGTTTATTAGATACAAAATCAACATCTCTGTTGGTGATTCATAATAACCAAGCGAATCGCACGGGCAACCGGCGATAGATCGTTCAAGTTTCTGACCTATCAGCTTTTGACGGTAGTGTATTGGACTACCGTGGCAATGACGGGTAACGGAGAATTAGGGTTCGATTCCGGAGAGGGAGCCTGAGAAACGGCTACCACATCTAAGGAA	Eukaryota/Protalveolata/Perkinsidae/A31	Eukaryota/environmental samples <Eukaryotae>/uncultured eukaryote/	99.178	0	0	0	0	0	12	8	0	0	0	0	0	0	0	39	0	11	97	23	428	0	8	173	0	0	17	20	0	105	5	0	19	0	0	0	0	0	0	8	13	0	105	15	131
284	TCTCAAAGATTAAGCCATGCATGTGTAAGTTCAGCTATATTATAGTGAAACCGCGGACGGCTCATTAAATCAGTTATAGTTTGTTTCACAAGAGGGTTACATGGATAACTGCAGTAACTCTGCAGCCAATACATGCTATCTTCCCTGTTATGCAGGGAAACTTTTTTATGTGAGATTGGTCACCTTCCCAGGTGCGCTTTGTGAGTATATGTAATTGATTCACCTAATTGCCAATGTGCAATAGGGGTTTTAATAAAGTTTCTGCCCCATCAACTTTCGACGGTAGTGTATTTGACTACGGTGGTTGTAACGGGTAACGGGGAATCAGGGTTCGATTCCGGAGAGGGAGCTTGAGAGATGGCTACCACATCTAAGGAA	Unclassified Eukaryota			0	0	0	0	0	0	0	0	0	0	0	0	0	0	0	197	6	0	0	0	30	0	0	48	0	0	0	63	5	0	0	0	0	0	0	0	0	0	0	0	0	0	105	779
285	TCTCAAAGATTAAGCCATGCATGTATCAGCACAAGCCTCAGTATGGTGAAGCCGCGAATAGCTCATTACAACAGTCGTAGTTTATTAGAAAGTATGAAATGGATAACTGTGGTAATTCTAGAGCTAATACATGTTCCAATCCCCGACTTACGAAGGGGTGCATTTATTAGAACAAAGCCGATCAGACTATGTCTGTCTCAGGTTGACTCTGAATAACTTTGCTAATCGCACAGTCATTGAACTGGCGATGTATCTTTCAAATGTCTGCCTTATCAACTGTTGATGGTAGATTATGCGCCTACCATGGTTGTAACGGGTAACGGAGAATCAGGGTTTGATTCCGGAGAGGGAGCCTGAGAAACAGCTACCACATCCAAGGAA	Eukaryota/Nematoda/Chromadorea	Eukaryota/Opisthokonta/Metazoa/Eumetazoa/Bilateria/Protostomia/Ecdysozoa/Nematoda/Enoplea/Enoplia/Enoplida/Ironina/Ironoidea/Oxystominidae/Halalaiminae/Halalaimus/Halalaimus sp. 51L26C15/	97.638	0	0	0	0	0	0	0	0	0	0	0	0	0	0	0	0	0	0	0	0	0	0	0	0	0	0	0	0	0	0	0	0	0	0	0	0	0	123	0	0	173	0	292	639
286	TCTCAAAGATTAAGCCATGCATGTCTCAGCACAAGCCAAAATAAGGTGAAGCCGCGAATTGCTCATTACAACAGCCATTGTTTACTGGATCTTAACTATCCTACTTGGATAGCTGTGGTAATTCTAGAGCTAATACACGCACAAAGCTCTGACCGCAAGGGATGAGCGCATTTATTAGAACAAAACCAATCAGACTCTGTCTGTATTTGGTGGATCTGAATAACTCAGCTGATCGCATGGTCTCGTACCGGCGACGTATCTTCCAAGTGTCTGCCTTATCAACTTTTGATGGTAGTTTATGCGACTACCATGGTTGTAACGGGTAACGGAGAATAAGGGTTCGACTCCGGAGAGGGAGCCTGAGAAACGGCTACCACATCCAAGGAA	Eukaryota/Nematoda/Chromadorea	Eukaryota/Opisthokonta/Metazoa/Eumetazoa/Bilateria/Protostomia/Ecdysozoa/Nematoda/Chromadorea/Araeolaimida/Axonolaimoidea/Axonolaimidae/Axonolaimus/Axonolaimus sp. 1088/	97.826	0	0	0	0	0	0	0	0	0	0	0	0	0	0	0	0	0	0	0	0	0	0	0	0	0	0	0	0	0	0	0	0	0	67	365	180	122	113	0	0	231	0	0	145
287	TCTCAAAGATTAAGCCATGCATGTCTAAGTACAAGCCTCATTAAGGTGAAACCGCGAATGGCTCATTAAATCACACCTAATATACTGGATAGTGTCAGTTACTTGGATAACTGCGGTAATTCTGGAGCTAATACATGCAACCTAGCCCCGAACTAACGTGAGGGGTGCTTTTATTAGATCAAAACCAAACGGCTTCGGTCGTCCTCTTGGTGATTCTGAATAACTTTTCGCTGATCGCGTGGCTTTATGCCGGCGACGTATCTTTCTAAGGTGTGCCCTATCAACTGTCGACTGTGGCATAGACGCCCACAGTGGTTTTGACGGGTAACGGGGAATCAGGGTTCGATTCCGGAGAGGGAGCCTGAGAAACGGCTACCACTTCTAAGGAA	Eukaryota/Arthropoda/Maxillopoda/Harpacticoida	Eukaryota/Opisthokonta/Metazoa/Eumetazoa/Bilateria/Protostomia/Ecdysozoa/Panarthropoda/Arthropoda/Mandibulata/Pancrustacea/Crustacea/Multicrustacea/Hexanauplia/Copepoda/Neocopepoda/Podoplea/Harpacticoida/Aegisthidae/Cerviniella/Cerviniella sp. DZMB428/	96.144	0	0	0	0	0	0	0	0	0	0	0	0	0	0	0	0	0	0	0	0	0	0	0	0	0	0	0	0	0	0	0	0	0	0	0	0	699	41	0	0	0	0	356	118
288	TCTCAAAGATTAAGCCATGCATGTCTAAGTATAAGCACTTTATACTGTGAAACTGCGAATGGCTCATTATATCAGTTATAGTCTATTCGATAGTACCTTACTACTTGGATAACCGTAGTAATTCTAGAGCTAATACATGCTTAAACACCCAACTGCTTGTCGGAAGGGTTGCATTTATTAGATTGAAACCAATGCAGATCTCGGTCTGGTATTGAGTTGAGTCATAATAACTGTGCGGATCGCGTATTAACGCGATGAATCGAATGAGTTTCTGCCCTATCAGCTTTGGATGGTAGGATATGGGCCTACCATGGCGTTAACGGGTAACGGGGAATTAGGGTTTGATTCCGGAGAGGGAGCCTTAGAAACGGCTACCACATCCAAGGAA	Eukaryota/Peronosporomycetes	Eukaryota/environmental samples <Eukaryotae>/uncultured microeukaryote/	97.938	0	0	0	0	0	0	0	0	0	0	0	0	0	0	0	0	0	0	0	0	0	0	0	0	0	0	0	0	0	0	0	0	0	190	0	104	204	0	0	0	0	656	0	59
289	TCTCAAAGATTAAGCCATGCATGTCTCAGTATAAGCTTCTACATGGTGAAACTGCGAATGGCTCATTAAAGCAGTTATAGTTTATTTGATGGTCACTGTTATATGGATAACTGTGGTAATTCTAGAGCTAATACATGCACCAAAACCCAACTTCGCAGAAGGGTTGTGTTTATTAGATACAGAACCAACCCAGGTTCGCCTGGTTTTGTGGTGACTCATAATAACTCGATGAATCGTGTAGCTTCGCTGACGATGCATCATTCAAGTTTCTGACCTATCAGCTTCCGACGGTAGGGTATTGGCCTACCGTGGCAATGACGGGTAACGGAGAATTAGGGTTTGATTCCGGAGAGGGAGCCTGAGAAACGGCTACCACATCTAAGGAA	Eukaryota/Dinoflagellata/Dinophyceae/Gymnodiniphycidae/Suessiaceae/Pelagodinium	Eukaryota/Alveolata/Dinophyceae/Suessiales/Suessiaceae/Pelagodinium/Pelagodinium beii/	100	0	0	0	0	0	0	0	0	0	0	0	0	0	0	0	0	0	0	0	0	0	0	0	0	0	0	0	0	0	0	0	0	1076	0	0	0	0	51	0	0	73	0	0	0
290	TCTCAAAGATTAAGCCATGCACGTTTAAATACAAGCCTTAAAATGGTGAAATCGCGAATAGCTCATTACAACAGCCATTGTTTCTTAGATCTTTCAATTTACTTGGATAACTGTGGTAATTCTAGAGCTAATACACGCACTCAAGTCCCGACGCAAGAAGGGATGCATTTATTAGAACTAAACCAATCGGGCTTGCCCGTTGTTTGGTGAATCTGAATAACTCCGCAGATCGCACGGTCTAGCACCGGCGACATATCTTTCAAGTGTCTGCCTTATCAACTTTCGATGGTAGTTTATGTGACTACCATGGTTGTTACGGGTAACGGAGAATTAGGGTTCGACTCCGGAGAGGGAGCCTGAGAAACGGCTACCACATCCAAGGAA	Eukaryota/Nematoda/Chromadorea/Chromadorida	Eukaryota/Opisthokonta/Metazoa/Eumetazoa/Bilateria/Protostomia/Ecdysozoa/Nematoda/Chromadorea/Desmodorida/Richtersioidea/Microlaimidae/Microlaimus/Microlaimus sp. 12L13G15/	96.615	0	0	0	0	0	0	0	0	0	0	0	55	0	0	0	0	0	0	0	836	0	0	0	0	252	0	0	26	29	0	0	0	0	0	0	0	0	0	0	0	0	0	0	0
291	TCTCAAAGATTAAGCCATGCATGTCTAAGTATAAGCGCTTTATACTGTGAAACTGCGAATGGCTCATTATATCAGTCATAGTTTATTTGAAAGTCCCTTACTACATGGATAACCGTAGTAATTCTAGAGCTAATACATGCACGAAGGCCCAACTGCTTCGGCGGACGGGCTGCATTGATTAGACCGAAACCAATGCGTCTTCGGACGGTTTTGTGGTGAATCATAATCACTTGCGGATCGCACGCTTCGGCGGCGACGTTTCATTCAAGTTTCTGCCCTATCAGCTTTGGATGGTAGGGTATTGGCCTACCATGGCTTTAACGGGTAACGGGGAATTGGGGTTCGATTCCGGAGAGGGAGCCTGAGAGACGGCTACCACATCCAAGGAA	Eukaryota/Ochrophyta/Phaeophyceae/Fucales/Fucales_fa/Sargassum	Eukaryota/Stramenopiles/PX clade/Phaeophyceae/Laminariales/Halosiphonaceae/Halosiphon/Halosiphon tomentosus/	100	25	300	53	10	41	265	63	46	0	0	0	0	0	0	0	0	0	0	14	0	0	81	0	0	0	89	211	0	0	0	0	0	0	0	0	0	0	0	0	0	0	0	0	0
292	TCTCAAAGATTAAGCCATGCATGTCTAAGTATAAACGATTTATATTTGTGAAACTGCGTACGGCTCATTAAACCAGTTATAGTTTATTTGATATTCCCCTACTACTCGGATACCCGTAGTAATTCTAGAGCTAATACGTGCGTCAAACGACATATGTCGTGTCATTATTAGATAGAAACCAATGCGGTCTCGGCCGGAATTGTGGTGAGTCATGATAATTTAGCGGATCGCATGGCCTTGCGCCGGCGATGGATCATTCAAGTTTCTGCCCTATCAGCTTTGGATGGTAGGGTATTGGCCTACCATGGCTTTAACGGGTAACGGAGAATTAGGGTTCGATTCCGGAGAGGGAGCCTGAGAGACGGCTACCACATCCAAGGAA	Eukaryota/Ochrophyta/Dictyochophyceae/Pedinellales	Eukaryota/Stramenopiles/Dictyochophyceae/Pedinellales/Helicopedinella/Helicopedinella tricostata/	98.947	0	0	0	0	0	0	0	0	0	0	0	0	0	56	16	57	57	149	65	211	0	15	0	0	37	21	219	0	21	12	0	0	65	59	56	44	0	0	0	0	0	0	0	37
293	TCTCAAAGATTAAGCCATGCATGTCTCAGTATAAGCTTCTATACGGCGAAACTGCGAATGGCTCATTAAAACAGTTATAGTTGTTTTGATGGTCATTCCTTACATGGATAACCGTGGTAATTCTATGGCTAATACATGCGTACAAACCCGACTTCGTGGAAGGGTTGTGTTTATTAGTTACAGAACCAACCCAGGCTCTGCCTGGTCTTGTGGTGATTCATAATAACCGAACGAATCGCATGGCATCAGCTGGCGATGGATCATTCAAGTTTCTGACCTATCAGCTTCCGACGGTAGGGTATTGGCCTACCGTGGCAATGACGGGTAACGGAGAATTAGGGTTCGATTCCGGAGAGGGAGCCTGAGAAACGGCTACCACATCTAAGGAA	Eukaryota/Dinoflagellata/Dinophyceae/Peridiniphycidae	Eukaryota/Alveolata/environmental samples <Alveolata>/uncultured alveolate/	99.469	100	24	27	0	0	194	0	0	36	74	59	24	0	0	0	0	58	98	44	110	0	0	0	24	15	61	0	29	0	30	0	0	52	88	24	0	0	0	0	0	0	0	0	17
294	TCTCAAAGATTAAGCCATGCACGTCTAAGTACTAACAAGCTAAAGTGAAACCGCGAATGGCTCATTACAACATACACAATCTATTGAATGTTAGAATAATCGGATAACTGAGGTAATTCTTGAGCTAATACATATTGCAAATTCTCAACTCACGAAGAGAAGCATTCGTTAGCTAAAGATCAAACTCACTTGTGAGTTTATTAGTGACTCAAAACGAAATATCTGATTATATTGGCTTGTCCAGATAACAAATTCAATGAGAGTATGACCTATCAACTTTCGACTGTGGTGTATTTGATCACAGTGGTGTTAACGGGTAACGGAGAATCTGGGTTCGATTCCGGAGAGGGAGCCTTATAAACGGCTACCACATCCAAGGAA	Unclassified Eukaryota			0	38	38	30	39	55	92	31	45	80	51	69	0	25	0	0	29	0	0	72	0	32	0	0	60	37	0	0	0	0	53	55	0	0	0	68	37	0	48	0	32	24	0	42
295	TCTCAAAGATTAAGCCATGCATGTCTCAGTATAAGCTTTTATACGGCGAAACTGCGAATGGCTCATTAAAACAGTTATAGTTTATTTGATGGTCATTCTTACATGGATAACCGTGGTAATTCTAGAGCTAATACATGCGCCAAAACCCGACTTCTTGGAAGGGTTGTGTTTATTAGTTACAAAACCAACCCAGGCTCCGCCTGGTCTTCTGGTGATTCATAATAACCGAACGAATCGCATGGCATCCGCTGGCGATGAATCATTCAAGTTTCTGACCTATCAGCTTCCGACGGTAGGGTATTGGCCTACCGTGGCAATGACGGGTAACGGAGAATTAGGGTTCGATTCCGGAGAAGGAGCCTGAGAAACGGCTACCACATCTAAGGAA	Eukaryota/Dinoflagellata/Dinophyceae/Peridiniphycidae/Peridiniales/Heterocapsa	Eukaryota/Alveolata/Dinophyceae/Peridiniales/Heterocapsaceae/Heterocapsa/Heterocapsa triquetra/	99.742	0	0	0	0	0	32	0	0	0	0	0	0	0	0	0	53	44	108	159	117	0	83	110	77	0	102	0	152	100	43	0	0	0	0	0	0	0	0	0	0	0	0	0	0
296	TCTCAAAGATTAAGCCATGCATGTCTAAGCATAAATGAATCTATTGTGAAGCCGCGAATAGCTCATTACAACAGCCATAGTTTACTGGATATATTCATTACATGGATAACTGTGGTAATTCTACAGCTAATACACGCATCAAAACCCCGACTTGCGAAGGGGTGCGTTTGTTACTTCAAACCAATCGGGCTTCGGCCTGAACTCTTGGTGAAACTGAACAATTTAGCTGATCGCACGGTCTATGCACCGGCGACATATCCTTCAAATGTCTGCCTTATCAACTTTCGATGGTAGCTTATGCGCCTACCATGGTTGTAACGGGTAACGGAGAATCAGGGTTTGATTCCGGAGAGGGAGCCTGAGAAACGGCTACCACATCCAAGGAA	Eukaryota/Nematoda/Chromadorea/Chromadorida	Eukaryota/Opisthokonta/Metazoa/Eumetazoa/Bilateria/Protostomia/Ecdysozoa/Nematoda/Enoplea/Enoplia/Enoplida/Enoplina/Enoploidea/Enoplidae/Adoncholaimus/Adoncholaimus fuscus/	95.078	0	0	1169	0	0	0	0	0	0	0	0	0	0	0	0	0	0	0	0	0	0	0	0	0	0	0	0	0	0	0	0	0	0	0	0	0	0	0	0	0	0	0	0	0
297	TCTCAAAGATTAAGCCATGCATGTCTCAGTATGAACTTTCACACGGTGAAACTGCGAATGGCTCATTAAAGCAGTTATAGTTTATTTGATGGTCACTGTTACATGGATAACTGTGGTAATTCTACAGCTAATACATGCATCAAAACCCAACTTCGCAGAAGGGTTGTGTTTATTAGATACAGAACCAACCCAGGCTCCGCCTGGTTTCCTGGTGACTCATAATAACTATATGAATCGTATGGCATCTGCCAACGATGCATCATTCAAGTTTCTGACCTATCAGCTTCCGACGGTAGGGTATTGGCCTACCGTGGCAATGACGGGTAACGGAGAATTAGGGTTTGATTCCGGAGAGGGAGCCTGAGAAACGGCTACCACATCTAAGGAA	Eukaryota/Dinoflagellata/Dinophyceae/Gymnodiniphycidae/Suessiaceae/Polarella	Eukaryota/environmental samples <Eukaryotae>/uncultured marine eukaryote/	99.742	0	0	0	0	0	0	0	0	0	0	0	0	0	456	0	0	0	0	0	0	0	0	0	0	0	0	0	0	0	0	0	0	707	0	0	0	0	0	0	0	0	0	0	0
298	TCTCAAAGATTAAGCCATGCATGTCTCAGTATAAGCTTCTACACGGCGAAACTGCGAATGGCTCATTAAAACATTTATCGTTTATTTGGTGGTCATTCATTACATGGATAACCATGGTAATTCTAGAGCTAATACATGCGCCCAGACCCAACTTGTTGGACGGGTTGTGTTTATTAGGTACAGAACCAACCCAGGCTCTGCCTGGTCTTTTGGTGATTCATGATAACCGAACGAATCGCATGGCATCCGCTGGCGATGAATCATTCAAGTTTCTGACCTATCAGCTTCCGACGGTAGGGTATTGGCCTACCGTGGCAATGACGGGTAACGGAGAATTAGGGTTCGATTCCGGAGAGGGAGCCTGAGAAACGGCTACCACATCTAAGGAA	Eukaryota/Dinoflagellata/Dinophyceae/Gymnodiniphycidae/Gymnodinium_clade	Eukaryota/environmental samples <Eukaryotae>/eukaryotic picoplankton environmental sample/	99.486	0	0	0	0	0	24	34	27	0	17	0	104	70	234	0	0	0	0	0	0	0	0	0	0	146	16	36	0	0	0	53	52	154	58	63	48	0	0	0	0	0	0	0	26
299	TCTCAAAGATTAAGCCATGCATGTCTAAGCATAAGCCGATTAATGGTGAAGCCGCGAATAGCTCATTACAACAGCCATAGTTTATTGGATCTTCTCTCTACTTGGATACCTGTGGTAATTCTAGAGCTAATACACGCAACTAAACCCTGACTTTGGAAGGGGTGCATTTATTAGAACAAAACCAATCGGGCCTGCCCGTCTTTTGGTGAATCTGAATAACTCAGCGGATCGCACGGTCTCGCACCGGCGACGTATCTTTCAAGTGTCTGCCTTATCAACTGTTGATGGTAGTTTATATGACTACCATGGTTGTAACGGGTAACGGAGAATAAGGGTTCGACTCCGGAGAGGGAGCCTGAGAAACGGCTACCACATCCAAGGAA	Eukaryota/Nematoda/Chromadorea/Chromadorida	Eukaryota/Opisthokonta/Metazoa/Eumetazoa/Bilateria/Protostomia/Ecdysozoa/Nematoda/Chromadorea/Chromadorida/Cyatholaimidae/Paracyatholaimus/Paracyatholaimus intermedius/	98.695	43	0	0	0	0	99	0	24	89	20	20	0	0	0	24	0	0	155	80	10	0	0	0	0	0	70	244	33	205	45	0	0	0	0	0	0	0	0	0	0	0	0	0	0
300	TCTCAAAGATTAAGCCATGCATGTCTCAGTATAAGCTTTTACACGGCGAAACTGCGAATGGCTCATTAAAACAGTTATCGTTTATTTGGTGGTCATTCATTACATGGATAACCGTGGTAATTCTAGAGCTAATACATGCGCCCAAACCCGACTTCGTGGAAGGGTTGTGTTTATTAGGTACAGAACCAACCCAGGCTCTGCCTGGTCTTTTGGTGATTCATGATAACCGAACGAATCGCATGGCAACCGCTGGCGATGAATCATTCAAGTTTCTGACCTATCAGCTTCCGACGGTAGGGTATTGGCCTACCGTGGCAATGACGGGTAACGGAGAATTAGGGTTCGATTCCGGAGAGGGAGCCTGAGAAACGGCTACCACATCTAAGGAA	Eukaryota/Dinoflagellata/Dinophyceae/Gymnodiniphycidae/Gymnodinium_clade/Gymnoxanthella	Eukaryota/environmental samples <Eukaryotae>/uncultured eukaryote/	99.486	0	0	0	0	0	0	0	0	0	0	0	0	0	0	0	0	0	0	0	0	0	0	0	0	32	0	33	0	0	0	0	0	0	0	0	44	83	170	206	104	105	116	46	213
301	TCTCAAAGATTAAGCCATGCATGTGTAAGTATAAGATACTTTATCGAAACTGCGGACGGCTCATTATATCAGTTATAGTTTATTTGATAATCCCTCACTACTTGGATAACCGTAGTAATTCTAGAGCTAATATATGCATCAAAGCGGAACTCTCGGGAACCGCCGTGTTTATTAGTATTAAACCTTCACTCTTCGGAGTTGATTTGGTGAGTCATAATAACCTTTCGAATTGCATGACCACGTGTCGGCAATGGATCATTCAAGTTTCTGCCCTATCAGCTTGGGATGGTAGTGTATTGGACTACCATGGCTTTAACGGGTAACGAATTGTTAGGGCAAGATTTCGGAGAGGGAGCCTGAGAGACGGCTACCACATCCAAGGAA	Eukaryota/Ochrophyta/Diatomea/Bacillariophytina/Mediophyceae/Skeletonema	Eukaryota/Stramenopiles/Bacillariophyta/Coscinodiscophyceae/Thalassiosirophycidae/Thalassiosirales/Skeletonemataceae/Skeletonema/Skeletonema costatum/	100	31	0	0	0	0	0	0	0	0	0	0	0	0	0	14	13	53	187	133	93	16	0	99	6	0	26	7	0	22	119	0	0	0	6	0	21	8	3	19	7	0	210	0	51
302	TCTCAAAGATTAAGCCATGCATGTCTCAGTATAAGCTTTTACACGGTGAAACTGCGAATGGCTCATTAAAGCAGTTATAGTTTATTTGATGGTCACTGTTACATGGATAACTGTGGTAATTCTAGAGCTAATACATGCACCAAAACCCGACTTCGCAGAAGGGTTGTGTTTATTAGATACAGAACCAACCCAGGCTCCGCCTGGTTTTGTGGTGACTCATAATAACTAGATGAATCGTATGGCTTTGCTGACGATGCATCATTCAAGTTTCTGACCTATCAGCTTCCGACGGTAGGGTATTGGCCTACCGTGGCAATGACGGGTAACGGAGAATTAGGGTTTGATTCCGGAGAGGGAGCCTGAGAAACGGCTACCACATCTAAGGAA	Eukaryota/Dinoflagellata/Dinophyceae/Gymnodiniphycidae/Suessiaceae	Not assigned/	99.225	0	0	0	0	0	0	0	0	0	0	0	0	0	0	0	0	0	0	0	0	0	0	0	0	34	49	143	0	0	0	0	0	260	114	152	0	0	64	46	0	105	41	37	99
303	TCTCAAAGATTAAGCCATGCATGTCTCAGTATAAGCTCCTACACGGCGAAACTGCGAATGGCTCATTAAAACAGTTATCGTTTTTTTGGTGGTCATTCATTACATGGATAACCATGGTAATTCTAGAGCTAATACATGCGCCCAGACCCAACTTTTTGGACGGGTTGTGTTTATTAGGTACAGAACCAACCCAGGCTCTGCCTGGTCTTTTGGTGATTCATGATAACCGAACGAATCGCATGGCATCCGCTGGCGATGAATCATTCAAGTTTCTGACCTATCAGCTTCCGACGGTAGGGTATTGGCCTACCGTGGCAATGACGGGTAACGGAGAATTAGGGTTCGATTCCGGAGAGGGAGCCTGAGAAACGGCTACCACATCTAAGGAA	Eukaryota/Dinoflagellata/Dinophyceae/Gymnodiniphycidae/Gymnodinium_clade	Eukaryota/environmental samples <Eukaryotae>/eukaryotic picoplankton environmental sample/	99.486	0	0	0	0	0	28	24	0	0	0	0	40	36	111	46	52	58	69	34	28	22	28	75	31	56	34	75	26	40	22	29	33	79	23	23	17	0	0	0	0	0	0	0	0
304	TCTCAAAGATTAAGCCATGCATGTCTAAGTATAAATCTTTTACTTTGAAACTGCGAACGGCTCATTATATCAGTTATAGTTCCTTTGATAGTCCCTTACTACTTGGATAACCGTAGTAATTCTAGAGCTAATACATGCGTCAATACCCTTCTGGGGTAGTATTTATTAGATTGAAACCAACCCCTTCGGGGTGATGTGGTGATTCATAATAAGCTTGCGGATCGCATGGCTTTTGCCGGCGATGGATCATTCAAGTTTCTGCCCTATCAGCTTTGGATGGTAGGGTATTGGCCTACCATGGCTTTAACGGGTAACGGGAAATTAGGGTTTGATTCCGGAGAGGGAGCCTGAGAGACGGCTACCACATCCAAGGAA	Eukaryota/Ochrophyta/Diatomea/Bacillariophytina/Bacillariophyceae/Nitzschia	Eukaryota/Stramenopiles/Bacillariophyta/Bacillariophyceae/Bacillariophycidae/Bacillariales/Bacillariaceae/Nitzschia/unclassified Nitzschia/Nitzschia sp. NY060/	99.467	0	0	0	0	0	0	0	0	0	0	0	0	0	0	0	0	187	779	78	0	0	0	0	0	0	0	0	0	0	95	0	0	0	0	0	0	0	0	0	0	0	0	0	0
305	TCTCAAAGATTAAGCCATGCATGTTTAAGCAGAAGCCGCACAACGGTAAAGCCGCGAATGGCTCATTACAACAGCCGTCGTTTCTTGGATCTCTAATTTTACTTGGATAACTGTGGTAATTCTAGAGCTAATACACGCACTAAAGCTCTGACCTTACGGAACGAGCGCATTTATTAGAACAAAACCAATCGGGTTTCGGCCCGTTCGTTGGTGACTCTGAATAACTCTGCCGATCGTACGGTCTCGCACCGGCGACGTATCTTTCAAGTGTCTGCCTTATCAACTTTCGATGGTAGTTTATGTGCCTACCATGGTTGTAACGGGTAACGGAGAATAAGGGTTCGACTCCGGAGAGGGAGCCTGAGAAACGGCTACCACATCCAAGGAA	Eukaryota/Nematoda/Chromadorea	Eukaryota/Opisthokonta/Metazoa/Eumetazoa/Bilateria/Protostomia/Ecdysozoa/Nematoda/Chromadorea/Monhysterida/Comesomatidae/Sabatieria/Sabatieria pulchra/	99.221	0	0	114	0	0	55	0	0	0	59	0	0	0	0	0	0	0	0	0	0	0	0	44	59	0	789	0	0	0	0	0	0	0	0	0	0	0	0	0	0	0	0	0	0
306	TCTCAAAGATTAAGCCATGCATGTCTAAGTATAAACAATTTTGTACTGTGAAACTGCGAATGGCTCATTATATCAGTTATAGTCTACTTGATAGTACCTTACTACTTGGATAACCGTAGTAATTCTAGAGCTAATACATGCGCAAATACCCAACTGCTTGTCGGGCGGGTAGCATTTATTAGATTGAAACCAATGCAGCTTCGGCTGGTATTGTGTTGAGTCATAATAACTGTGCGGATCGCGTTTCATTACGCGATAAATCAATTGAGTTTCTGCCCTATCAGCTTTGGATGGTAGGATATGGGCCTACCATGGCGTTAACGGGTAACGGGGAATTAGGGTTTGATTCCGGAGAGGGAGCCTTAGAAACGGCTACCACATCCAAGGAA	Eukaryota/Peronosporomycetes	Eukaryota/Stramenopiles/Oomycetes/Leptomitales/Blastulidium/Blastulidium paedophthorum/	100	85	37	0	0	0	51	0	49	22	16	0	24	24	0	28	0	0	33	28	0	0	0	129	0	52	0	78	0	61	0	0	0	0	26	0	0	0	0	0	0	0	107	0	258
307	TCTCAAAGATTAAGCCATGCACGTCTAAGTACTAACAAGCTAAAGTGAAACCGCGAATGGCTCATTACAACATACACAATCTATTGAATGTTAAAATAGTTTGATAACTGAGGTAATTCTTGAGCTAATACATATTGCAAATTCTCAACTCACGAAGAGAAGCATTCGTTAGCTAAAGATCAAACTCACTTGTGAGTTTCCTAGTGATTCAGAACGAAACATCTGATTATATTGGCTTGTCCAGATAACAAATTCAATGAGAGTATGACCTATCAACTGTCGACTGTGGTGTATTTGATCACAGTGGTGTTAACGGGTAACGGAGAATCTGGGTTCGATTCCGGAGAGGGAGCCTTAGAAACGGCTACCACATCCAAGGAA	Unclassified Eukaryota			0	59	29	39	63	69	59	43	54	37	47	38	29	0	0	11	35	0	29	21	0	31	0	0	36	26	0	43	0	9	49	32	0	0	0	31	58	0	28	0	48	27	0	26
308	TCTCAAAGATTAAGCCATGCATGTCTAAGTATAAATGTTATACAGTGAAACTGCGAATGGCTCATTAAAACAGTTATAGTTTATTTGATAATCGAATTTACATGGATAACCGTGGTAATTCTAGAGCTAATACATGCTGCTACGCCTGACTCTCGAGGAAGGGCGGTATTTATTAGATAACAAACCAATATTCCCCGTGTCTATTGTGATGACTCATAGTAACTGATCGAATCGCATGGACCTTGTCCGCGATGCATCATTCAAGTTTCTGCCCCATCAGCTTTCGATGGTAGTGTATTGGACTACCATGGCTTTAACGGGTAACGGAGGATTAGGGTTCGATTCCGGAGAGGGAGCCTGAGAAACGGCTACCACATCTAAGGAA	Eukaryota/Ciliophora/Intramacronucleata/Spirotrichea/Hypotrichia/Tachysoma	Eukaryota/Alveolata/Ciliophora/Intramacronucleata/Spirotrichea/Stichotrichia/Sporadotrichida/Oxytrichidae/Tachysoma/Tachysoma pellionellum/	99.74	123	0	4	10	8	0	0	7	0	8	0	0	0	0	160	92	28	78	30	15	46	42	0	0	0	17	340	12	0	79	0	0	0	0	0	0	0	0	0	0	0	0	0	0
309	TCTCAAAGATTAAGCCATGCATGTCTAAGTATAAGCAATTATACGGCGAAACTGCGAATGGCTCATTAAATCAGTTATCGTTTACTTGATAGACCCATACTACTTGGATAACCGTGGTAATTCTAGAGCTAATACATGCGAAAAACCGCGACTTCGGAAGCGGTGTATTTATTAGATTAAAGACCAATGCCCTTCGGGGCTGACTGGTGATTCATGATAACTTCACGAATCGCACGGCCTTGCGCCGGCGATGGCTCATTCAAATTTCTGCCCTATCAACTTTCGACTTTAGTGTAGTGGACTAAAGTGGTTGCAACGGGTAACGGAGGGTTAGGGCTCGACCCCGGAGAAGGAGCCTGAGAGACGGCTACTACATCCAAGGAA	Eukaryota/Ascomycota/Sordariomycetes/Lulworthiales/Lulworthiaceae/Lulworthia	Eukaryota/Opisthokonta/Fungi/Dikarya/Ascomycota/saccharomyceta/Pezizomycotina/leotiomyceta/sordariomyceta/Sordariomycetes/Sordariomycetes incertae sedis/Lulworthiales/Lulworthiaceae/Lulwoana/Lulwoana uniseptata/	97.396	51	0	0	0	0	0	0	0	0	0	0	0	0	0	5	0	146	19	16	0	18	91	0	0	0	0	183	6	542	12	0	0	0	0	0	0	0	0	0	0	0	0	0	0
310	TCTCAAAGATTAAGCCATGCATGTCTAAGCATAAATGAATCCATAGTGAAGCCGCGAATAGCTCATTACAACAGCCATAGTTTACTGGATATATCTTTTACATGGATAACTGTGGTAATTCTACAGCTAATACACGCATCAAAACCCAACCTTACGGTGGGGTGCGTTTGTTACATCAAACCAATCGGACTTCGGTCTGACATCAAGTGATATTGAACAATTTAGCTGATCGCACGGTCTAAGCACCGGCGACATATCCTTCAAATGTCTGCCTTATCAACTTTCGATGGTAAATTATGCGCTTACCATGGTTGTAACGGGTAACGGAGAATCAGGGTTTGATTCCGGAGAGGGAGCCTGAGAAACGGCTACCACATCCAAGGAA	Eukaryota/Nematoda/Chromadorea/Chromadorida	Eukaryota/Opisthokonta/Metazoa/Eumetazoa/Bilateria/Protostomia/Ecdysozoa/Nematoda/Enoplea/Enoplia/Enoplida/Oncholaimina/Oncholaimoidea/Oncholaimidae/Viscosia/Viscosia viscosa/	97.143	0	0	0	0	0	0	0	0	0	0	0	0	0	0	0	0	0	0	0	0	0	0	0	0	0	0	0	0	0	0	0	0	0	0	0	0	0	0	0	0	0	1073	0	0
311	TCTCAAAGATTAAGCCATGCATGTCTAAGTATAAACAAATCTATACTGTGAAACTGCGAATGGCTCATTATATCAGTTATAGTTTATTTGATGGTCCTTGCTACTTGGATAACCGTAGTAATTCTAGAGCTAATACATGCATCAAACCCTGACTTCTGGAAGGGGTGTATTTATTAGATGGAAACCAATGCGGGGCAACCCGGTATATGGTGATTCATAATAACTTTCGGATCGATCTTCGGATCGATGCATCATTCAAGTTTCTGCCCTATCAGCTTTGGATGGTAGGGTATTGGCCTACCATGGCTTTAACGGGTAACGGAGAATTAGGGTTCGATTCCGGAGAGGGAGCCTGAGAAATGGCTACCACATCCAAGGAA	Eukaryota/Ochrophyta/Chrysophyceae	Eukaryota/environmental samples <Eukaryotae>/uncultured eukaryote/	99.737	0	0	0	0	0	0	0	0	0	0	0	53	0	76	0	0	0	0	0	0	0	0	0	0	60	0	0	0	0	0	0	0	252	268	156	115	47	0	0	0	10	0	0	27
312	TCTCAAAGATTAAGCCATGCATGTCTACGCATAAACGAATCTAAAGTGAAGCCGCGAATAGCTCATTACAACAGCCGTTGTTTCTTGGATCTCCGCTTTTACTTGGATAACTGTGGCAATTCTAGAGCTAATACATGCAATCGAGCTCCGACTTAACAGGACGAGCGCATTTATTAGACCAAAACCAATCGGCGCAAGCCGTTTTCTGGTGAATCTGAATAACTACGCAGATCGCTTCGGTTTCACACCGGCGACATATCCTTCAAGTGTCTGCTTTATCAACTTTCGATGGTAGTTTATACGCCTACCATGGTTTTGACGGATAACGGAGAATCAGGGTTCGACTCCGGAGAGGGAGCCTGAGAAACGGCTACCACTTCTAAGGAA	Eukaryota/Nematoda/Chromadorea	Eukaryota/Opisthokonta/Metazoa/Eumetazoa/Bilateria/Protostomia/Ecdysozoa/Nematoda/Chromadorea/Monhysterida/Xyalidae/Metadesmolaimus/Metadesmolaimus sp. P3R09/	100	0	0	0	0	537	33	0	0	0	0	0	59	0	0	0	0	15	0	0	0	0	0	0	0	0	11	401	0	0	0	0	0	0	0	0	0	0	0	0	0	0	0	0	0
313	TCTCAAAGATTAAGCCATGCATGTGTCAGCATGAACTGATTAAAGTGAAGCCGCGAACAGCTCATTACAACAGCCGTAGTTTCTTGGATCTTTCTTCAGTACTTGGATAACTGTGGTAATTCTAGAGCTAATACATGCAAGTCAGCTCCGACTTCGGAAGGAGCGCATTTATTAGACTAAAACCAATCGGCTTCGGCCGTAATTTGGTGACTCTGAATAACTGAGCCTAGCGCACAGTCTCGCACTGGCGCAGCATCTTTCAAGTGTCTGCCCTATCAACTTTCGATGGTAGTGTATTGGACTACCATGGTCGTAACGGGTAACGGAGAGTCAGGGCTCGACTCCGGAGAGGGAGCCTGAGAAACGGCTACCACATCCAAGGAA	Eukaryota/Nematoda/Chromadorea	Eukaryota/Opisthokonta/Metazoa/Eumetazoa/Bilateria/Protostomia/Ecdysozoa/Nematoda/Chromadorea/Plectida/Ceramonematoidea/Ceramonematidae/Pselionema/Pselionema sp. 52L04E15/	88.235	0	46	144	0	0	0	0	0	13	0	0	0	0	0	0	0	0	0	0	0	0	0	97	0	0	0	55	259	98	0	0	0	0	0	0	0	0	97	101	0	0	115	0	24
314	TCTCAAAGATTAAGCCATGCATGTCTAAGTATAAGCAAATTGTACTGTGAAACTGCGAATGGCTCATTATATCAGTTATAGTCTATTTGATAGTACCTTACTACTTGGATAACCGTAGTAATTCTAGAGCTAATACATGCATAAATACTCGACTTTTTGAAGGGTAGCATTTATTAGATTGAAACCAATGCAGCTTTTGCTGGTATTGTGTTGAGTCATAATAACTGTGCGGATCGCATTTTGCGATAAATCAATTGAGTTTCTGCCCTATCAGCTTTGGATGGTAGGATATGGGCCTACCATGGCGTTAACGGGTAACGGGGAATTAGGGTTTGATTCCGGAGAGGGAGCCTGAGAAACGGCTACCACATCCAAGGAA	Eukaryota/Peronosporomycetes/Peronosporomycetes_cl/Peronosporomycetes_or/Peronosporomycetes_fa/Halodaphnea	Eukaryota/Stramenopiles/Oomycetes/Lagenidiales/Haliphthoraceae/Halocrusticida/Halocrusticida baliensis/	98.168	0	0	0	0	0	0	0	0	0	181	0	0	0	0	0	0	0	861	0	0	0	0	0	0	0	0	0	0	0	0	0	0	0	0	0	0	0	0	0	0	0	0	0	0
315	TCTCAAAGATTAAGCCATGCATGTCTAAGCACAAGCCGAATCGGCAAAGCCGCGAATGGCTCATTACAACAGCCACTGTTCACTTGATCTTGAAAATCCTACATGGATAACTGTGGTAATTCTAGAGCTAATACACGCAACCAAGCTCCGACCTTACGGGACGAGTGCATTTATTAGAACAAAACCAATCGGGCTTCGGCTCGCAATCTGGTGAATCTGAATAACTCAGCCGATCGTACGGTCTCGTACCGACGACGCATCTTTCAAGTGTCTGCCTTATCAACTTTCGATGGTAGTTTCTGTGCCTACCATGGTTGTAACGGGTAACGGAGAATCAGGGTTCGACTCCGGAGAGGGAGCCTGAGAAACGGCTACCACATCCAAGGAA	Eukaryota/Nematoda/Chromadorea/Araeolaimida	Eukaryota/Opisthokonta/Metazoa/Eumetazoa/Bilateria/Protostomia/Ecdysozoa/Nematoda/Chromadorea/Plectida/Leptolaimoidea/Aphanolaimidae/Aphanolaimus/Aphanolaimus aquaticus/	94.629	155	0	63	0	0	0	0	252	190	0	0	0	0	0	0	0	0	102	0	0	0	61	0	0	0	0	0	74	141	0	0	0	0	0	0	0	0	0	0	0	0	0	0	0
316	TCTCAAAGATTAAGCCATGCATGTCTAAGCACAAGCTATTTAATTGTGAAGCCGCGAATGGCTCATTATAACAGCCATTGTTTACTGGATATATTTTTACTACATGGATAACTGTGGTAATTCTACAGCTAATACACGCATCAAAACCCCGACTTCATGAAGGGGTGCGTTTGTTACTTCAAATCAATCGGACTTCGGTCTGACCGCAAGTGAGATTGAACAATTCAGCTGATCGAACGGTCTATGTACCGGCGACATATCCATCAAACGTCTGCCTTATCAACTTTCGATGATAGATTATGCGCCTATCATGGTTGTAACGGGTAACGGAGAATCAGGGTTTGATTCCGGAGAGGGAGCCTGAGAAATGGCTACCACATCCAAGGAA	Unclassified Eukaryota			0	0	0	0	0	0	0	0	0	0	0	0	0	0	0	0	0	0	0	0	0	0	0	0	0	0	0	0	0	0	0	0	0	0	0	0	0	55	0	0	384	0	599	0
317	TCTCAAAGATTAAGCCATGCATGTATCAGTATAAGCTTCTACACGGCGAAACTGCGAATGGCTCATTAAAACAGTTATCGTTTATTTGGTGGTCATTCATTACATGGATAACCATGGTAATTCTAGAGCTAATACATGCGCCCAAACCCAACTTTTTGGACGGGTTGTGTTTATTAGGAACAGAACCAACCCAGGCTCTGCCTGGTCTTTTGGTGATTCATGATAACCGAACGAATCGCATGGCATCCGCTGGCGATGAATCATTCAAGTTTCTGACCTATCAGCTTCCGACGGTAGGGTATTGGGCTACCGTGGCAATGACGGGTGACGGAGAATTAGGGTTCGATTCCGGAGAGGGAGCCTGAGAAACGGCTACCACATCTAAGGAA	Eukaryota/Dinoflagellata/Dinophyceae/Gymnodiniphycidae/Gymnodinium_clade	Eukaryota/environmental samples <Eukaryotae>/eukaryotic picoplankton environmental sample/	98.715	0	0	0	0	0	21	31	21	0	18	16	85	65	182	0	0	0	0	0	0	0	0	0	0	115	0	35	0	0	0	62	58	156	53	61	40	18	0	0	0	0	0	0	0
318	TCTCAAAGATTAAGCCATGCATGTCTATGCACAAGCGTAAATATCGTGAAGCCGCGAATGGCTCATTACAACAGCTGTAGTTTATTGGATGTTCCTCTTACTTGGATAACTTTGTCAACCCAGAGCTAATACATGCACAAAAGCCCTGACTTACGTAAGGGCGCATTTATTTGACTAAAACCAATGGACTTCGGTCCTTGCTTGGTGAATCTGAATAAATTTGCTGATCGCTCAGTCTAGTACTGGCGACAAATCCTTCAAGTGTCTGCCTTATCAACTTTAGATGGTAGTTTATGTGACTACCATGGTTATAACGGGTAACGGAGAATTAGGGTTCGACTCCGGAGAGGGAGCCTGAGAAATGGCTACCACATCCAAGGAA	Eukaryota/Nematoda/Chromadorea	Eukaryota/Opisthokonta/Metazoa/Eumetazoa/Bilateria/Protostomia/Ecdysozoa/Nematoda/environmental samples <Nematoda>/Nematoda environmental sample/	98.485	0	0	0	0	0	0	0	0	0	0	0	0	0	0	0	0	0	0	0	0	0	0	40	0	0	0	0	144	132	0	0	0	0	0	0	0	0	0	0	0	0	123	199	396
319	TCTCAAAGATTAAGCCATGCATGTATAAGTTCACAGCTTTATACGCTGAAACCGCGAATGGCTCATTAAATCAGCTATGGTTCCTTAGATCTTACATCCATACTTGGATAACTGTAGTAATTCTAGAGCTAATACATGCCACTTAAGCCCCTTCTTAGGAAGGGGTGGATTTATTAGAATAAAAACCAACCGGTTTCGGCCGTCGGTTTGATGACTCTGGATAACTTTTCTGATGGCAAGGCCTTGTGCCTGCCACGTATCTTTCAAATGTCTGCCCTATCAACTTTCGATGGTAGGATATTTGCCTACCATGGTTATAACGGGTAACGGGGAATCAGGGTTCGATTCCGGAGAGGGAGCCTTAGAAACGGCTACCACATCTAAGGAA	Eukaryota/Platyhelminthes/Rhabditophora/Rhabdocoela	Eukaryota/Opisthokonta/Metazoa/Eumetazoa/Bilateria/Platyhelminthes/Rhabditophora/Rhabdocoela/Kalyptorhynchia/Eukalyptorhynchia/Placorhynchidae/Placorhynchus/Placorhynchus sp. 1 JPS-2015/	99.485	736	0	0	0	0	0	0	0	0	0	0	0	0	0	80	0	0	0	210	0	0	0	0	0	0	0	0	0	0	0	0	0	0	0	0	0	0	0	0	0	0	0	0	0
320	TCTCAAAGATTAAGCCATGCATGTATCAGCACAAGCCTCAAAATGGTGAAGCCGCGAATAGCTCATTACAACAGTCGTAGTTTATTAGAAAGTATGAAATGGATAACTGTGGTAATTCTAGAGCTAATACATGTTCCAATCCCCGACTTACGAAGGGGTGCATTTATTAGAACAAAGCCGATCAGACTATGTCTGTCTCAGGTTGACTCTGAATAACTTTGCTAATCGCACAGTCTTTGCACTGGCGATGTATCTTTCAAATGTCTGCCTTATCAACTGTTGATGGTAGATTATGCGCCTACCATGGTTGTAACGGGTAACGGAGAATCAGGGTTTGATTCCGGAGAGGGAGCCTGAGAAACAGCTACCACATCCAAGGAA	Eukaryota/Nematoda/Chromadorea/Chromadorida	Eukaryota/Opisthokonta/Metazoa/Eumetazoa/Bilateria/Protostomia/Ecdysozoa/Nematoda/Enoplea/Enoplia/Enoplida/Ironina/Ironoidea/Oxystominidae/Halalaiminae/Halalaimus/Halalaimus sp. 51L26C15/	98.425	0	0	0	0	0	0	0	0	0	0	0	0	0	0	0	0	0	0	0	0	0	0	0	0	0	0	0	0	0	0	0	0	0	0	0	0	0	0	51	0	0	480	0	492
321	TCTCAAAGATTAAGCCATGCATGTCTAAGTATGAACTATCAATTGTGAAACCGCGAATGGCTCATTACAACAGCCATAGTTTACTGGATATATTCCATTACATGGATAACTGTGGAAATACTACAGCTAATACACGCAGCAAAGCTCCAACTTCGGAAGGAGTGCGTTAGTTACTTCAAACTGATCGGTCTTCGGACTGCCATCAAGTGAGATTGAACTATTTGGCTGATCGCACGGTCTAAGCACCGGCGACATATCCTTCAAATGTCTGCCTTATCAACTGTCGATGGTAGGTTACGCGCCTACCATGGTTGCAACGGGTAACGGGGAATCGGGGTTCGATTCCGGAGAGGGAGCCTGAGAAACGGCTACCACATCCAAGGAA	Eukaryota/Arthropoda	Eukaryota/Opisthokonta/Metazoa/Eumetazoa/Bilateria/Protostomia/Ecdysozoa/Nematoda/Enoplea/Enoplia/Enoplida/Oncholaimina/Oncholaimoidea/Oncholaimidae/Oncholaimus/Oncholaimus sp. BHMM-2005/	94.286	0	0	0	0	0	0	0	0	0	0	0	0	0	0	0	0	22	0	0	0	0	0	0	18	23	0	0	0	0	0	70	0	0	77	75	0	174	154	185	56	38	0	13	100
322	TCTCAAAGATTAAGCCATGCACGTCTAAGTACTAACAAGCTAAAGTGAAACCGCGAATGGCTCATTACAACATACACAATCTATTGAATGTTAAAATATTTGGATAACTGAGGTAATTCTTGAGCTAATACATATTGCAAATTCTCAACTCACGAAGAGAAGCATTCGTTAGCTAAAGATCAAACTCACTTGTGAGTTTATTAGTGATTCAGAACGAAATATCTGATTATATTGGCTTGTCCAGATAACAAATTCAATGTGAGTATGACCTATCAACTGTCGACTGTGGTGTATTTGATCACAGTGGTGTTAACGGGTAACGGAGAATCTGGGTTCGATTCCGGAGAGGGAGCCTTAGAAACGGCTACCACATCCAAGGAA	Unclassified Eukaryota			0	37	32	29	17	41	44	19	27	43	32	44	15	15	17	0	14	0	17	33	15	14	0	0	32	41	18	13	0	0	40	36	0	0	0	45	71	0	49	0	60	34	26	33
323	TCTCAAAGATTAAGCCATGCACGTTTAAATACAAGCCTTAAAATGGTGAAATCGCGAATAGCTCATTACAACAGCCATTGTTTCTTGGATCTTACATTCTACTTGGATAACTGTGGTAATTCTAGAGCTAATACACGCATACAAGTTCCGACGCAAGAAGGAATGCATTTATTAGAACTAAACCAATCGGGCTTGCCTGTTGTTTGGTGAATCTGAATAACTCCGCAGATTGCATGGTCTAGCACCGGCAACATATCTTTCAAGTGTCTGCCTTATCAACTTTCGATGGTAGTTTATGTGACTACCATGGTTGTAACGGGTAACGGAGAATTAGGGTTCGACTCCGGAGAGGGAGCCTGAGAAACGGCTACCACATCCAAGGAA	Eukaryota/Nematoda/Chromadorea/Chromadorida	Eukaryota/Opisthokonta/Metazoa/Eumetazoa/Bilateria/Protostomia/Ecdysozoa/Nematoda/Chromadorea/Desmodorida/Richtersioidea/Microlaimidae/Microlaimus/Microlaimus sp. 46L25C15/	97.927	0	0	0	0	0	0	0	0	0	0	0	0	0	0	0	0	0	0	0	0	0	0	0	0	0	0	0	0	0	0	0	0	0	41	62	0	39	58	0	0	55	241	112	393
324	TCTCAAAGATTAAGCCATGCATGTCTCAGTATAAGCCTCTACATGACGAAACTGCGAATGGCTCATTAAAACAGTTATAGTTTATTTGATGGTCGCTTACTACATGGATAACTGTGGTAATTCTAGAGCTAATACATGCACAAATTCCCAACTTCGCGGAAGGGATGTGTTTATTAGATACAGAACCAACACAGGCTCTGCCTGTTCTCATGGTGACTCATAGTAACCGAACGAATCGCATGGCATCTGCTGGCGATGAATCATCCGAGCTTCTGACCTATCAGCTTCCGACGGTAGGGTATTGGCCTACCGTGGCAATGACGGGTAACGGAGAATTAGGGTTTGATTCCGGAGAGGGAGCCTGAGAAACGGCTACCACATCTAAGGAA	Eukaryota/Dinoflagellata/Dinophyceae/Gymnodiniphycidae/Gymnodiniphycidae_fa/Gyrodinium	Eukaryota/Alveolata/Dinophyceae/Gymnodiniales/Gymnodiniaceae/Gyrodinium/Gyrodinium dorsum/	100	0	0	0	55	19	29	54	34	0	16	8	0	0	0	0	0	0	0	0	0	0	47	0	0	0	0	0	14	0	0	0	0	0	0	0	0	0	99	191	0	18	106	18	287
325	TCTCAAAGATTAAGCCATGCATGTCTCAGTATAAGCTTCTACACGGCGAAACTGCGAATGGCTCATTAAAACAGTTACAGCTTATTTGATGACCATTCTTTACATGGATAACTGTGGTAATTCTAGAGCTAATACATGCGTCAATACCCAACTTCGCGGAAGGGTTGTGTTTATTAGTTACAGAACCAACCCAAGCTCTGCTTGGTCTCGTGGTGATTCATAATAACCAAACGAATCGTGTAGCATCCGCTGGCGATGAATCATTCAAGTTTCTGACCTATCAGCTTCCGACGGTAGGGTATTGGCCTACCGTGGCAATGACGGGTAACGGAGAATTAGGGTTCGATTCCGGAGAGGGAGCCTGAGAAACGGCTACCACATCTAAGGAA	Eukaryota/Dinoflagellata/Dinophyceae/Peridiniphycidae/Peridiniales	Eukaryota/environmental samples <Eukaryotae>/uncultured microeukaryote/	98.715	14	0	0	0	0	0	0	0	0	0	0	23	0	664	0	0	19	13	0	22	0	0	0	0	17	0	0	18	0	0	19	0	135	12	6	0	0	0	0	0	0	0	0	0
326	TCTCAAAGATTAAGCCATGCATGTCTAAGTATGAACATTTATACTGTGAAACTGCGTACGGCTCATTAAACCAGTTATAGTTTATTTGATATTCCCCTACTACTCGGATACCCGTAGTAATTCTAGAGCTAATACGTGCGTCAAACGGCATATGCCGTGTCATTATTAGATAGAAACCAATGCGCTTCGGCGGTATTGTGGTGAGTCATGATAATTTAGCGGATCGCATGGCCCTGCGCCGGCGATGGATCATTCAAGTTTCTGCCCTATCAGCTTTGGATGGTAGGGTATTGGCCTACCATGGCTTTAACGGGTAACGGAGAATTAGGGTTCGATTCCGGAGAGGGAGCCTGAGAGACGGCTACCACAACCAAGGAA	Eukaryota/Ochrophyta/Dictyochophyceae/Pedinellales	Eukaryota/Stramenopiles/environmental samples <stramenopiles>/uncultured stramenopile/	98.936	0	0	0	0	0	0	0	0	0	0	17	34	44	89	0	21	47	50	27	107	0	12	12	0	34	16	97	0	0	0	0	14	339	0	0	0	0	0	0	0	0	0	0	0
327	TCTCAAAGATTAAGCCATGCATGTCTAAGTATAAACTGCTTATACTGTGAAACTGCGAATGGCTCATTAAATCAGTTATAGTTTATTTGATGGTACCTACTACTCGGATAACCGTAGTAATTCTAGAGCTAATACGTGCGTAAATCCCGACTTCTGGAAGGGACGTATTTATTAGATAAAAGGCCAGCCGGGCTTTGCCCGACCTGCGGTGAATCATGATAACTTCACGAATCGCACGGCCTCCGCGCCGGCGATGTTTCATTCAAATTTCTGCCCTATCAACTTTCGATGGTAGGATAGAGGCCTACCATGGTGGTAACGGGTGACGGAGGATTAGGGTTCGATTCCGGAGAGGGAGCCTGAGAAACGGCTACCACATCCAAGGAA	Eukaryota/Chlorophyta_ph/Chlorophyceae	Eukaryota/Viridiplantae/Chlorophyta/Chlorophyceae/Chlamydomonadales/Characiochloridaceae/Characiochloris/Characiochloris sasae/	99.483	25	0	0	0	0	0	0	12	0	0	0	0	0	0	48	50	55	119	58	192	19	19	62	0	0	26	48	59	66	0	0	0	0	0	0	0	0	7	0	0	15	18	61	0
328	TCTCAAAGATTAAGCCATGCATGTCTAAGTATAAATAGTATACAGTGAAACTGCGAATGGCTCATTAAAACAGTTATAGTTTATTTGATAATTGAATTCTACATGGATAACCGTGGTAAATCTAGAGCTAATACATGCTGTAAAACCTGACTTTTTGGAAAGGTTGTATTTATTAGATATCAAACCAATATTCCTTCGGGTCTATTGTGATGATTCATAGTAACTGATCGAAGCGCGGCTAGCCCGTGCTAAATCATTCAAGTTTCTGCCCTATCAGCTTTCGATGGTAGTGTATTGGACTACCATGGCTATCACGGGTAACGGAGAATTAGGGTTCGATTCCGGAGAGGGAGCCTGAGAAACGGCTACCACATCTAAGGAA	Eukaryota/Ciliophora/Intramacronucleata/Conthreep/Prostomatea	Eukaryota/environmental samples <Eukaryotae>/uncultured eukaryote/	99.189	90	0	0	0	0	0	0	0	0	0	0	0	0	0	69	11	30	368	41	0	79	6	0	0	0	0	115	0	0	120	0	0	0	0	0	0	0	0	8	0	0	11	0	0
329	TCTCAAAGATTAAGCCATGCATGTCTAAGTATAAATGTTATACAGTGAAACTGCGAATGGCTCATTAAAACAGTTATAGTTTATTTGATAATCGAATCTACATGGATAACCGTGGTAATTCTAGAGCTAATACATGCGGCTACGCCTGACTCTCGAGGAAGGGCGGTATTTATTAGATAACAAACCAATATTCCCTGCGTCTATTGTGATGACTCATAGTAACTGATCGAATCGCATGGGCCTTGCCCGCGATGCATCATTCAAGTTTCTGCCCCATCAGCTTTCGATGGTAGTGTATTGGACTACCATGGCGTTAACGGGTAACGGAGGATTAGGGTTCGATTCCGGAGAGGGAGCCTGAGAAACGGCTACCACATCTAAGGAA	Eukaryota/Ciliophora/Intramacronucleata/Spirotrichea/Hypotrichia/Tachysoma	Eukaryota/Alveolata/environmental samples <Alveolata>/uncultured alveolate/	99.462	154	64	0	0	0	0	0	0	0	0	0	0	0	0	236	0	101	191	148	0	0	0	0	0	0	46	0	0	0	0	0	0	0	0	0	0	0	0	0	0	0	0	0	0
330	TCTCAAAGATTAAGCCATGCACGTCTAAGTACTAACAAGCTAAAGTGAAACCGCGAATGGCTCATTACAACATACACAATCTATTGAATGTTAAAATATTTGGATAACTGAGGTAATTCTTGAGCTAATACATATTGCAAATTTCCAACTCACGAAGGAAAGCATTCGTTAGCTAAAGATCAAACTCACTTGTGAGTTTTTTAGTGACTCAGAACGAAATATCCGAGTATATTGGCTTGTCCAGATAACACATTCAATGAGAGTATGACCTATCAACTGTCGACTGTGGTGTATTTGATCACAGTGGTGTTAACGGGTAACGGAGAATCTGGGTTCGATTCCGGAGAGGGAGCCTTAGAAACGGCTACCACATCCAAGGAA	Unclassified Eukaryota			0	39	35	35	41	55	81	0	0	84	56	88	0	0	0	0	21	0	0	35	0	0	0	0	54	40	0	0	0	0	61	44	0	0	0	38	42	0	43	0	41	0	0	0
331	TCTCAAAGATTAAGCCATGCATGTCTAAGTACAAGCCTCATTAAGGTGAAACCGCGAATGGCTCATTAAATCACACCTAATATACTGGATAGTGTCAGTTACTTGGATAACTGCGGTAATTCTGGAGCTAATACATGCGTCACGGCCCCGAACTTACGTGAGGGGCGCTTTTATTAGATCAAAACCAAACGACTTCGGTCGTCCTCTTGGTGATTCTGAATAACTTTTCGCTGATCGAGCGGCTTTATGCCGTCGACGTATCTTTCTAAGGTGTGCCCTATCAACTGTCGACTGTGGCATAGACGCCCACAGTGGTTTTGACGGGTAACGGGGAATCAGGGTTCGATTCCGGAGAGGGAGCCTGAGAAACGGCTACCACTTCTAAGGAA	Eukaryota/Arthropoda/Maxillopoda/Harpacticoida	Eukaryota/Opisthokonta/Metazoa/Eumetazoa/Bilateria/Protostomia/Ecdysozoa/Panarthropoda/Arthropoda/Mandibulata/Pancrustacea/Crustacea/Multicrustacea/Hexanauplia/Copepoda/Neocopepoda/Podoplea/Harpacticoida/Ectinosomatidae/Bradya/Bradya sp. Greenland-RJH-2004/	97.179	0	0	0	0	0	0	0	0	0	0	0	0	0	0	0	0	0	0	0	0	0	0	0	0	0	0	0	0	0	0	0	0	0	0	0	0	0	0	0	0	0	0	0	929
332	TCTCAAAGATTAAGCCATGCATGTCTAAGAATAGTCTTTCATCTGCAAATCTGTGAATAGCTCATTAAAACAGTTACAGTTTTTTAAGTCGTCTTCATGTAAATGGATACCTATGGTAATTCTATAGCTAATACATGCCTGCAAACCAAACTCTATGGAAAGGTTGTGCTTGTTAGATTCAGAACCAATTCAAGTTCTACTTGGTGGTCGGTGATGTGTTGCAAAAAGCAAATCAAACAGAGTCATCTGATGATGTGCTTTGTAAGTTTCTGACCTATCAGCTGCAGCTGGAAAGGTAGTGGCTTTCCATGGCAATGACGGGTAACGGAGGATTAGGGTTTGACTCCGGAGAGGGAGCCTGAGGAATGGCTACCACATCTAAGGAA	Eukaryota/Dinoflagellata/Dinophyceae/Peridiniphycidae	Eukaryota/Alveolata/Dinophyceae/Gonyaulacales/Gonyaulacaceae/environmental samples <Gonyaulacaceae>/uncultured Gonyaulax/	79.028	0	0	0	63	34	38	0	16	0	0	0	0	0	0	42	11	15	118	73	51	20	72	21	32	0	26	0	44	43	0	0	0	0	0	0	0	0	0	0	0	33	43	0	121
333	TCTCAAAGATTAAGCCATGCATGTCTAAGTGTAAACAAATTTATACTGTGAAACTGCGAATGGCTCATTAAATCAGTTATAGTTTATTTGATATTAACTTACTACTTGGATAACCGTGGTAATTCTGCAGCTAATACATGCGTTAAACCCCGACTTCTGGAAGGGGCGTACTTATTAGATTTAAGCCAACCCAGGCAACTGGTTTATGGTTGATTCATGATAATTTTTCGAACCGAATGTCTTTGTGACGTCGGTGGTTCATTCAAATTTCTGCCCTATCAACTTTCGATGGTAGGATAGAGGCCTACCATGGTTTTAACGGGTAACGGAGAATTAGGGTTCGATTCCGGAGAGGGAGCCTGAGAAACGGCTACCACATCCAAGGAA	Eukaryota/Chytridiomycota/Incertae_Sedis/Lobulomycetales/Lobulomycetaceae	Eukaryota/environmental samples <Eukaryotae>/uncultured eukaryote/	98.708	0	0	0	0	0	0	0	0	0	0	0	0	0	0	0	0	0	0	34	0	134	0	0	0	0	0	743	0	0	0	0	0	0	0	0	0	0	0	0	0	0	0	0	0
334	TCTCAAAGATTAAGCCATGCATGTCTAAGTATAAATGGTATACAGTAAAACTGCGAATGGCTCATTAAAACAGTTATAGTTTATTTGGTAATCGAATTTACATGGATAACCGTGGTAATTCTAGAGCTAATACATGCTGTAAAGCCCGACTTCTCGGAAGGGCCGTGTTTATTAGATAACAGACCAACAGCTTCGGCTATTGTGGTGAATCATAGTAACTAATCGGATCGCATGGGCTAGTCCCGCGACAAACCATTCAAGTTTCTGCCCCATCAGCTTTCGACGGTAGTGTATTGGACTACCGTGGCTTTTACGGGTAACGGAGGATTAGGGTTCGATTCCGGAGAGGGAGCCTGAGAAACGGCTACCACATCTAAGGAA	Eukaryota/Ciliophora/Intramacronucleata/Spirotrichea/Choreotrichia/Rimostrombidium	Eukaryota/environmental samples <Eukaryotae>/uncultured marine eukaryote/	99.738	22	26	0	24	0	52	0	19	0	0	0	0	0	0	57	47	39	38	34	0	23	49	0	43	0	27	47	154	54	37	0	0	0	0	0	0	0	14	28	0	42	0	19	0
335	TCTCAAAGATTAAGCCATGCATGTCTAAGTATAAATGTTATACAGTGAAACTGCGAATGGCTCATTAAAACAGTTATAGTTTATTTGATAATCGAATTCTACATGGATAACCGTGGTAATTCTAGAGCTAATACATGCTGGTTAGCCTGACTTCTCGGAAGGGCTGTATTTATTAGATAACAAACCAATATTCCTCGTGTCTATTGTGATGACTCATAGTAACTGATCGAATCGCATGGGCCTTGCCCGCGATACATCATTCAAGTTTCTGCCCCATCAGCTTTCGATGGTAGTGTATTGGACTACCATGGCTTTAACGGGTAACGGAGGATTAGGGTTCGATTCCGGAGAGGGAGCCTGAGAAACGGCTACCACATCTAAGGAA	Eukaryota/Ciliophora/Intramacronucleata/Spirotrichea/Hypotrichia/Halteria	Eukaryota/Alveolata/Ciliophora/environmental samples <Ciliophora>/uncultured ciliate/	99.74	45	0	0	0	0	8	0	0	0	0	0	13	11	44	0	0	0	0	0	16	0	0	0	0	53	0	10	0	0	0	15	12	441	52	14	53	21	13	29	0	33	11	0	0
336	TCTCAAAGATTAAGCCATGCATGTCTAAGTATAAACAATTCTATACTGTGAAACTGCGAATGGCTCATTAAATCAGTTATAGTTTATTTGATAATACCTACTACTTGGATAACCGTGGTAATTCTAGAGCTAATACATGCACAAAAGCCCGACTTCTGGAAGGGCTGTATTTATTAGATACAAAACCAATGCGGGGCAACCCGGTTCTTTGGTGATTCATAATAACTTCGCGAATCGCATGGCCTTGTGCTGGCGATGATTCATTCAAATTTCTGCCCTATCAACTTTCGATGGTAAGGTATTGGCTTACCATGGTTACAACGGGTAACGGAGAATTAGGGTTCGATTCCGGAGAGGGAGCCTGAGAAACGGCTACCACTTCCAAGGAA	Eukaryota/Ichthyosporea/Ichthyophonae/Pseudoperkinsidae/Pseudoperkinsidae_fa/Creolimax	Eukaryota/Opisthokonta/Opisthokonta incertae sedis/Ichthyosporea/Ichthyophonida/Anurofeca/Anurofeca richardsi/	98.977	0	0	0	12	16	66	12	22	0	0	0	0	0	0	28	28	52	57	76	45	9	34	46	9	0	39	226	7	65	6	0	14	0	0	0	0	0	0	0	0	0	0	21	0
337	TCTCAAAGATTAAGCCATGCATGTCTCAGTATCAACTTTCATACGGTTAAACTGCGAATGGCTCATTAAAGCAGTTATAGTTTATTTGATGGTCACTGTTACATGGATAACTGTGGTAATTCTACAGCTAATACATGCATCAAAACCCAACTTCGCAGAAGGGTTGTGTTTATTAGATACAGAACCAATCCAGGCTCCGCCTGGTTTCCTGGTGACTCATAATAACTATATGAATCGTATGGCATCTGCCGACGATGCATCATTCAAGTTTCTGACCTATCAGCTTCCGACGGTAGGGTATTGGCCTACCGTGGCAATGACGGGTAACGGAGAATTAGGGTTTGATTCCGGAGAGGGAGCCTGAGAAACGGCTACCACATCTAAGGAA	Eukaryota/Dinoflagellata/Dinophyceae/Gymnodiniphycidae/Suessiaceae/Biecheleria	Eukaryota/Alveolata/Dinophyceae/Suessiales/Biecheleriaceae/Biecheleria/Biecheleria cincta/	99.742	0	0	0	0	0	45	0	0	0	0	0	63	0	346	0	0	0	0	0	0	0	0	0	0	88	0	43	0	0	0	0	0	298	0	0	0	0	0	0	0	0	0	0	0
338	TCTCAAAGATTAAGCCATGCATGTCTAAGTGTAAATATTATACAGTGAAACTGCGAATGGCTCATTAAAACAGTTATTGTTTGCTTGGAGTTTCTTCCACCGGATATCCGTGGAAATCCTACAGTTAATACGTACATCCTTCTTTGAAGGGTTGCATATTAATGTGAACGGACGATGTGCTTGCACATCAAATCTGAATACTTGTGTGCGCGGATCGTATTTTATACGAGCGTCCATCAAAGTTTCTGACCTATCAGGTTCCGACGGTTGGGTATTGGCCAACCGTGCCGATAACGGGTAACGGGGGATTAGGGTTTGATTCCGGAGAGGGAGCTTGAGAGATAGCTACCACATCTAAGGAA	Unclassified Eukaryota			42	17	10	14	5	13	9	6	0	0	5	0	0	0	19	44	43	115	65	117	43	52	42	10	0	26	105	10	45	9	0	0	5	0	0	0	0	0	0	0	0	4	4	2
339	TCTCAAAGATTAAGCCATGCATGTCTAAGTATAAGCTGATTATACTGTGAAACTGCGAATGGCTCATTAAATCAGTTATAGTTTATTTGATGGTACTACTACTCGGATAACCGTAGTAATTCTAGAGCTAATACGTGCGCAACTCCCGACTTCTGGAAGGGACGTATTTATTAGATAAAAGACCAGCCGCCCTCGGGCGTTTTGTGGTGAATCATGATAACTTGTCGGATCGCATGAGCTTGTCTCGGCGACGTTTCATTCAAATTTCTGCCCTATCAACTTTCGATGGTAGGATAGAGGCCTACCATGGTGGTAACGGGTGACGGAGAATTAGGGTTCGATTCCGGAGAGGGAGCCTGAGAAACGGCTACCACATCCAAGGAA	Eukaryota/Chlorophyta_ph/Prasinophytae/Pyramimonadales/Pyramimonadales_fa/Pyramimonas	Eukaryota/Viridiplantae/Chlorophyta/prasinophytes/Pyramimonadales/Pyramimonas/Pyramimonas parkeae/	98.958	0	101	34	0	18	19	32	22	10	18	30	13	14	61	15	31	0	24	36	41	0	0	47	12	36	0	33	0	0	17	0	48	64	51	41	13	0	0	0	0	0	0	0	0
340	TCTCAAAGATTAAGCCATGCACGTCCAAGTACTAACAAGCTAAAGTGAAACCGCGAATGGCTCATTACAACATACACAATCTATTGAATGTTAAAATAATCGGATAACTGAGGTAATTCTTGAGCTAATACATATTGCAAATTCTCAACTCACGAAGAGAAGCATTCGTTAGCTAAAGATCAAACTCACTTGTGAGCTGAATAGTGATTCAGAACGAAATATCTGATTATATTGGCTTGTCCAGATAACAAATTCAATGAGAGTATGACCTATCAACTGTCGACTGTGGTGTATTTGATCACAGTGGTGTTAACGGGTAACGGAGAATCTGGGTTCGATTCCGGAGAGGGAGCCTTAGAAACGGCTACCACATCCAAGGAA	Unclassified Eukaryota			0	26	25	18	42	44	66	19	23	40	34	54	12	14	17	13	9	0	12	22	19	10	9	0	26	28	20	16	0	18	31	23	0	0	0	37	40	7	24	0	49	21	0	12
341	TCTCAAAGATTAAGCCATGCACGTCTAAGTACTAACAAGCTAAAGTGAAACCGCGAATGGCTCATTACAACATACACAATCTATTGAATGTTAAGATACTTGGATAACTGAGGTAATTCTTGAGCTAATACATATTGCAAATTCTCAACTCACGAAGAGAAGCATTCGTTAGCTAAAGATCAAACTCACTTGTGAGTTGAATAGTGACTCAGAACGAAATATCTGATTATATTGGCTTGTCCAGATAACAAATTCAATGAGAGTATGACCTATCAACTGTCGACTGTGGTGTATTTGATCACAGTGGTGTTAACGGGTAACGGAGAATCTGGGTTCGATTCCGGAGAGGGAGCCTTAGAAACGGCTACCACATCCAAGGAA	Unclassified Eukaryota			0	43	24	0	53	42	59	27	37	55	0	73	23	0	0	27	26	0	0	0	0	30	0	0	54	48	0	0	0	0	48	46	0	0	0	58	48	0	56	0	0	0	0	0
342	TCTCAAAGATTAAGCCATGCATGTCTAAGTATAAACAATTTTGTACTGTGAAACTGCGAATGGCTCATTATATCAGTTTTAGTCTACTCGATAGTACCTTACTACTTGGATAACCGTAGTAATTCTAGAGCTAATACATGCATCAATACCCAACTGCTTGTCGGACGGGTAGCATTTATTAGATTGAAACCAATGCAGCTTCGGCTGGTATTGTGTTGAGTCATAATAACTGTGCGGACCGCACTTTTGTGCGGTAAATCGATTGAGATTCTGCCCTATCAGCTTTGGATGGTAGGATATGGGCCTACCATGGCATTAACGGGTAACGGGGAATTAGGGTTTGATTCCGGAGAGGGAGCCTTAGAAACGGCTACCACATCCAAGGAA	Eukaryota/Peronosporomycetes/Peronosporomycetes_cl/Peronosporomycetes_or/Peronosporomycetes_fa/Pythium	Eukaryota/environmental samples <Eukaryotae>/uncultured eukaryote/	99.742	0	0	0	0	0	0	0	0	0	0	0	0	0	0	0	47	202	433	0	0	0	0	0	0	0	0	187	0	0	0	0	0	0	0	0	0	0	0	0	0	0	0	0	0
343	TCTCAAAGATTAAGCCATGCATGTCTAAGTACAAGCACTTGTATTGTGAAACTGCGAATGGCTCATTATATCAGTTATAGTTTATTTGATAAAACCGCTACATGGATAACCGTAGTAATTCTAGAGCTAATACATGCAATTCCTGGCAACAGGAGCATTTATTGGATATAACCAACACGGCCTAGCCGAAAACCTGGTGAGTCACGATAAGTTAGCATATCACGTATGTGATGAATCATTCAAGTTTCTGCCCTATCAGCTGTAGATGGTAGAGTATTGGCCTACCATGGCGTTAACGGGTAACGGGGAATTAGGGTTCGATTCCGGAGAGGGAGCCTGAGAGACGGCTACCACATCCAAGGAA	Eukaryota/Labyrinthulomycetes/Labyrinthulomycetes_cl/Labyrinthulomycetes_or/Labyrinthulaceae/Labyrinthula	Eukaryota/Stramenopiles/Labyrinthulomycetes/Labyrinthulaceae/Labyrinthula/Labyrinthula sp. L72/	99.726	119	0	6	0	0	0	0	0	0	0	0	0	0	0	8	0	9	44	72	62	5	42	11	12	0	13	386	6	73	0	0	0	0	0	0	0	0	0	0	0	0	0	0	0
344	TCTCAAAGATTAAGCCATGCATGTCTAAGTATAAGTATTATACAGCGAAACTGCGAATGGCTCATTAAAACAGCTATAGTTTATTTGATAATCAAACTTACATGGATAACCGTAGTAATTCTAGAGCTAATACATGCTGTGCGCCTAACTTCATGGAAAGGCGGTATTTATTAGATAACAACCAATATTCCTCGTGTCTATCGTGGTGAGTCATAATAACTGATCGAATTGCAAAGCCCTTGGCTGCGATAAGTCATTCAAGTTTCTGCCCCATCAGCTGTAGATGGTAGTGTATTGGACTACCATGGCTTTCACGGGTAACGGAGGATTAGGGTTCGATTCCGGAGAGGGAGCCTGAGAAACGGCTACCACATCTAAGGAA	Eukaryota/Ciliophora/Intramacronucleata/Spirotrichea/Oligotrichia/Strombidium	Eukaryota/environmental samples <Eukaryotae>/eukaryotic picoplankton environmental sample/	98.695	0	0	0	0	0	0	0	0	0	0	0	0	0	0	0	0	0	0	0	0	0	0	0	0	0	0	0	0	0	0	0	0	0	6	0	0	0	25	352	0	128	30	199	119
345	TCTCAAAGATTAAGCCATGCATGTCTAAGTATAAACACTTTATACTGTGAAACTGCGAATGGCTCATTAAATCAGTTATAGTTTATTTGATAATACCTTACTACTTGGATAACCGTGGTAATTCTAGAGCTAATACATGCTAAAAACCCCGACTTCTGGAAGGGGTGTATTTATTAGATAAAAAACCAATCGGGGCAACCCGTCTACTGGTGAATCATGATAACTTTTCGAATCGCAGGACTTTATGTCGGCGATGGTTCATTCAAATTTCTGCCCTATCAACTTTCGATGGTAGGATAGAGGCCTACCATGGTTTTAACGGGTAACGGAGAATTAGGGTTCGATTCCGGAGAGGGAGCCTGAGAAACGGCTACCACATCCAAGGAA	Eukaryota/Chytridiomycota/Incertae_Sedis/Rhizophydiales	Eukaryota/Opisthokonta/Fungi/environmental samples <Fungi>/uncultured fungus/	100	18	77	17	0	0	68	25	27	35	19	58	0	0	0	0	58	67	91	52	61	16	0	65	25	0	0	0	27	31	16	0	0	0	0	0	0	0	0	0	0	0	0	0	0
346	TCTCAAAGATTAAGCCATGCATGTCTATGTATAAGCCAATTTATGGTGAAACCGCGAATGGCTCATTACAACAGCTGTTGTTTCTTGGATATTCATCTTACTTGGATAACTTTGTCAACCCAGAGCTAATACATGCACGAAAGCTTCAACTAACGGCGAAGCGCATTTATTTGACCAAAACCAATCAGGTTTATCCTGTTTTTGGTGACTCTGAGTAAACTAGTTGATCACTTGGTCTTTGTACCGGTGACAAATCCTTCAAGTATCTGCCTTATCAACTTTTGATGGTAGTTTATGTGCCTACCATGGTTATAACGGGTAACGGAGAATTAGGGTTCGACTCCGGAGAGGGAGCCTGAGAAATGGCTACCACATCCAAGGAA	Eukaryota/Nematoda/Chromadorea	Eukaryota/Opisthokonta/Metazoa/Eumetazoa/Bilateria/Protostomia/Ecdysozoa/Nematoda/Chromadorea/Araeolaimida/Axonolaimoidea/Diplopeltidae/Campylaimus/Campylaimus sp. 97L22D15/	90.862	0	16	22	0	15	0	0	7	27	0	0	0	0	0	0	56	232	96	62	0	0	16	35	23	0	17	6	35	0	93	0	0	0	0	0	0	0	46	22	0	17	0	0	9
347	TCTCAAAGATTAAGCCATGCAAGTCTAAGTATGAGTGAATTGTACAACGAAACTGCGAATGGCTCGGTAAAACAGCTATAGTTTCTTCGATGGTAAACTACTACTCGGATAACCGTAGTAATTCTAGAGCTAAATACGTGCCATACGGCGAGGTTTTACCTCGTGGTACTAATTGGAGATACAAACCAATGTTTGGTGATTCACACTTATTTTTCTGATTGCACATTTTTTGTGCGACGCATCGTTCAAATTTCTGACCTATCAACTTTGGATGGTAAGGTATTGTCTTACCATGGTTTTGACGGGTAACGGACCGTGGGTGCGGGACTCCGGAGAGGGAGCCTGAGAAACGGCTACCACATCCAAGGAA	Eukaryota/Florideophycidae/Rhodymeniophycidae/Rhodymeniophycidae_or/Rhodymeniophycidae_fa/Ceramium	Eukaryota/Rhodophyta/Florideophyceae/Rhodymeniophycidae/Ceramiales/Ceramiaceae/Ceramium/Ceramium rubrum/	99.459	130	0	27	6	4	491	0	0	0	9	0	0	0	0	0	0	0	54	27	64	0	32	0	0	0	0	5	0	0	0	0	0	0	0	0	0	0	0	0	0	0	0	0	0
348	TCTCAAAGATTAAGCCATGCATGTCTAAGCATAAACTAAATTAACGTGAAGCCGCGAATAGCTCATTACAACAGCCTTAGTTTCTTGGATCTCCGTATTACTTGGATAACTGTGGTAATTCTAGAGCTAATACACGCAATCGAGCACCGAACTTACGTGACGTGCGCATTTATTAGATCAAAACCAATCAGTCTTGTACTGTTCGTTGGTGAATCTGAATAACTGAGCAGATCGCTTCGGTCTTTGTACCGGCGACATATCCTTCAAGTGTCTGCCTTATCAACTTTCGATGGTAGTTTATGTGCCTACCATGGTTTTAACGGGTAACGGAGAATTAGGGTTCGACTCCGGAGAGGGAGCCTGAGAAACGGCTACCACTTCTAAGGAA	Eukaryota/Nematoda/Chromadorea	Eukaryota/Opisthokonta/Metazoa/Eumetazoa/Bilateria/Protostomia/Ecdysozoa/Nematoda/Chromadorea/Monhysterida/Xyalidae/Daptonema/Daptonema sp. 55L26C15/	95.128	222	0	0	135	109	0	122	0	15	52	0	0	0	0	116	0	0	0	0	0	0	0	0	0	0	0	69	0	0	0	0	0	0	0	0	0	0	0	0	0	0	0	0	0
349	TCTCAAAGATTAAGCCATGCATGTCTAAGTATAAGCATTTATACTGTGAAACTGCGAATGGCTCATTAAATCAGTTATAGTTTATTTGATAGTACCTTACTACTTGGATATCCGTGGTAATTCTAGGGCTAATACATGCTAAAATAGGCGACTTCTGGAAGCCTAGTATTTATTAGATAAAAAACCAACCCGGGCAACCGGTTCTTAGGTGAATCATGATAACTTTTCGAATCGTATGGCCTTGCGCCGACGATGGTTCATTCAAATTTCTGCCCTATCAACTTTCGATGGTAGGATAGAGGCCTACCATGGTTTTAACGGGTAACGGAGAATTAGGGTTCGATTCCGGAGAGGGAGCCTGAGAAACGGCTACCACATCCAAGGAA	Eukaryota/Chytridiomycota/Incertae_Sedis	Eukaryota/Opisthokonta/Fungi/Fungi incertae sedis/Chytridiomycota/environmental samples <Chytridiomycota>/uncultured Chytridiomycota/	98.446	49	0	30	0	0	5	0	0	0	0	0	0	13	0	15	41	26	37	75	120	24	8	9	0	21	7	20	20	21	22	0	14	0	17	0	0	0	23	14	22	34	24	25	103
350	TCTCAAAGATTAAGCCATGCATGTCTATGCATAAGCCAATTTATGGTGAAGCCGCGAATGGCTCATTACAACAGCTTTCATTTCTTGGGTGTCTCTCTTACTTGGATAACTTTGTCAACCCAGAGCTAATACATGCACAAAAGCCCTGACTTATGGAGGGGCGCATTTATTTGATCAAAACCAATCAGGCTTGCCTGAAACTGATGACTCTGAGTAAATTCGTTGATCGCACAGTCCTAGTACTGGCGACAAACTCTTCAAGTGTCTGCCTTATCAACTTTCGATGGTAGTTTAAGTGCCTACCATGGTTATAACGGGTAACGGAGAATAAGGGTTCGACTCCGGAGAGGGAGCCTGAGAAACGGCTACCACATCCAAGGAA	Eukaryota/Nematoda/Chromadorea	Eukaryota/Opisthokonta/Metazoa/Eumetazoa/Bilateria/Protostomia/Ecdysozoa/Nematoda/Chromadorea/Araeolaimida/Axonolaimoidea/Diplopeltidae/Campylaimus/Campylaimus sp. 97L22D15/	91.906	0	0	0	0	0	0	0	0	0	0	0	0	0	0	0	0	0	0	0	0	0	0	0	0	0	0	0	0	0	0	0	0	0	0	0	0	308	162	160	0	0	0	0	206
351	TCTCAAAGATTAAGCCATGCATGTCTAAGTGTAAACAAATTTATACTGTGAAACTGCGAATGGCTCATTAAATCAGTTATAGTTTATTTGATATTAACTTACTACTTGGATAACCGTGGTAATTCTGCAGCTAATACATGCGTTAAACCCCGACTTCTGGAAGGGGCGTACTTATTAGATTTAAGCCAACCCAGGCAACTGGTTTATGGTTGATTCATGATAATTTTTCGAACCGAATGTCTTTTTGACGTCGGTGGTTCATTCAAATTTCTGCCCTATCAACTTTCGATGGTAGGATAGAGGCCTACCATGGTTTTAACGGGTAACGGAGAATTAGGGTTCGATTCCGGAGAGGGAGCCTGAGAAACGGCTACCACATCCAAGGAA	Eukaryota/Chytridiomycota/Incertae_Sedis/Lobulomycetales/Lobulomycetaceae	Eukaryota/environmental samples <Eukaryotae>/uncultured eukaryote/	98.966	146	0	0	0	0	0	0	0	0	0	0	0	0	0	0	79	138	68	78	247	0	24	0	0	0	0	0	50	0	0	0	0	0	0	0	0	0	0	0	0	0	0	0	0
352	TCTCAAAGATTAAGCCATGCATGTCTAAGTATAAATACTTTTACTTTGAAACTGCGAACGGCTCATTATATAAGTTTTGATTTATTTGATAGTCCCTTACTACTTGGATAACCGTAGTAATTCTAGAGCTAATACATGCGTCAATACCCTTCTGGGGTAGTATTTATTAGAAAGAAACCAACCCCTTCGGGGTGATGTGGTGAATCATAATAAGCTTGCGGATCGCACGGCTTTTGCTGGCGATGGATCATTCAAGATTCTTCCCTATCAGCTTTGGATGGTAGGGTATTGGCCTACCATGGCTTTAACGGGTAACGGGAAATTAGGGTTTGATTCCGGAGAGGGGGCATGAGAGATGGCCACCACATCCAAGGAA	Eukaryota/Ochrophyta/Diatomea/Coscinodiscophytina/Fragilarialesnofrustulum	Eukaryota/Stramenopiles/Bacillariophyta/Fragilariophyceae/Fragilariophycidae/Fragilariales/Staurosiraceae/Nanofrustulum/Nanofrustulum cf. shiloi/	100	0	0	0	0	0	0	0	0	0	0	0	0	0	0	0	73	95	263	131	89	0	70	0	0	0	57	0	0	0	52	0	0	0	0	0	0	0	0	0	0	0	0	0	0
353	TCTCAAAGATTAAGCCATGCATGTCTCAGCACAAGCCAAAACAAGGTGAAGCCGCGAATAGCTCAATATAACAGTCATTGTTTACTGGATCTTAACCATCCTACTTGGATAACTGTGGTAATTCTAGAGCTAATACACGCAAAAAGCTCTGACCTTCTGGAATGAGCGCATTTATTAGAACAAAACCAATGGGGCTTGCCCCTAACTGGTGGATCTAAGTAACTCAGCTGATCGCACGACCTCGTGTCGGCGACGTATCTTCCAAGTGTCTGCCTTATCAACTTTTGATGGTAGTTTATGCGACTACCATGGTTGTAACGGGTAACGGAGAATAAGGGTTCGACTCCGGAGAGGGAGCCTGAGAAACGGCTACCACATCCAAGGAA	Eukaryota/Nematoda/Chromadorea/Chromadorida	Eukaryota/environmental samples <Eukaryotae>/uncultured eukaryote/	91.753	0	0	0	0	0	0	0	0	0	0	0	0	0	0	0	0	0	0	0	0	0	0	0	0	0	0	0	0	0	0	0	0	0	0	0	0	0	0	0	0	0	50	0	779
354	TCTCAAAGATTAAGCCATGCATGTCTCAGTATAAGCTTTTACACGGTGAAACTGCGAATGGCTCATTAAAGCAGTTATAGTTTATTTGATGGTCACTGTTACATGGATAACTGTGGTAATTCTAGAGCTAATACATGCACCAAAACCCAACTTTGCAGAAGGGTTGTGTTTATTAGATACAGAACCAACCCAGGCTCCGCCTGGTTTTGTGGTGACTCATAATAACTAGATGAATCGTGTGGCATCAGCTGACGATGCATCATTCTAGTTTCTGACCTATCAGCTTCCGACGGTAGGGTATTGGCCTACCGTGGCAATGACGGGTAACGGAGAATTAGGGTTTGATTCCGGAGAGGGAGCCTGAGAAACGGCTACCACATCTAAGGAA	Eukaryota/Dinoflagellata/Dinophyceae/Gymnodiniphycidae/Suessiaceae/Polarella	Eukaryota/environmental samples <Eukaryotae>/uncultured marine eukaryote/	98.196	0	0	0	0	0	0	0	0	0	0	0	0	23	0	0	107	135	151	92	81	0	0	36	0	0	60	100	0	0	39	0	0	0	0	0	0	0	0	0	0	0	0	0	0
355	TCTCAAAGATTAAGCCATGCATGTCTCAGTATAAGCTTCTATACGGTGAAACTGCGAATGGCTCATTAAAACAGTTACAGTTTATTTGATGGTCATTCCATACATGGATAACTGTGGTAATTCTAGAGCTAATACATGCGCCCAAACCCGACTCCGCGGAAGGGTTGTGTTTATTAGTTACAGAACCAACCCAGGCTCTGCCTGGTCTTGTGGTGATTCATAATAACCGAATGAATCGCATTGCATCAGCTGGCGATGAATCATTCAAGTTTCTGACCTATCAGCTTCCGACGGTAGGGTATTGGCCTACCGTGGCAATGACGGGTAACGGAGAATTAGGGTTCGATTCCGGAGAGGGAGCCTGAGAAACGGCTACCACATCTAAGGAA	Eukaryota/Dinoflagellata/Dinophyceae/Peridiniphycidae/Thoracosphaeraceae/Scrippsiella	Eukaryota/Alveolata/Dinophyceae/Peridiniales/Thoracosphaeraceae/Scrippsiella/Scrippsiella trochoidea/	99.743	0	0	0	0	0	0	0	0	0	0	0	0	0	0	0	0	0	0	0	0	0	0	0	0	0	0	0	0	0	0	0	0	0	260	94	98	43	31	0	0	47	87	0	158
356	TCTCAAAGATTAAGCCATGCATGTCTCAGTCTAAGCAATTATACTGTGAAACTGCGAACGGCTCATTATATCAGTTATAGTTTCTTTGATAGTGTTTTTCTACATGGATACTTGTGGCAAATCTAGAAACAATACATGCTTTCAAACCCGACTTTATGGAAGGGTTGCATTTATTTGACTTAAACCAATACCTCTCGGGGTTGTTTTGGTGATTCAGAATAATTAAGCGAATCGCAGAGCTTCGGCGGCGATGAATCATTCAAGTTTCTGCCCCATCAGTTGTCGATGGTAGGGTATTGGCCTACCATGACTGTTACGGGTGACGGAGAATCAGGGTTCGATTCCGGAGAGGGAGCCTTAGAGACGGCTACCACATCCAAGGAA	Eukaryota/Labyrinthulomycetes/Labyrinthulomycetes_cl/Labyrinthulomycetes_or/Thraustochytriaceae/Ulkenia	Eukaryota/Stramenopiles/environmental samples <stramenopiles>/uncultured stramenopile/	99.735	37	32	17	0	8	16	5	11	10	17	39	0	10	12	25	13	31	40	34	50	14	11	16	0	26	18	29	0	15	26	0	15	11	20	5	13	7	22	17	6	26	15	33	59
357	TCTCAAAGATTAAGCCATGCATGTCTCAGTATAAGCTTCTATACGGTGAAACTGCGAATGGCTCATTAAAACAGTTATAGTTTATTTGATGGTCATTCTTTACATGGATAACTGTGGTAATTCTAGAGCTAATACATGCACCCAAACCCGACTCCGCGGAAGGGTTGTGTTTATTAGTTACAGAACCAACCCAGGCTCTGCCTGGTCTTGTGGTGATTCATGATAACCGAACGAATCGCATGGCATCCGCCGGCGATGAATCATTCAAGTTTCTGACCTATCAGCTTCCGACGGTAGGGTATTGGCCTACCGTGGCAATGACGGGTAACGGAGAATTAGGGTTCGATTCCGGAGAGGGAGCCTGAGAAACGGCTACCACATCTAAGGAA	Eukaryota/Dinoflagellata/Dinophyceae	Eukaryota/Alveolata/Dinophyceae/unclassified Dinophyceae/Dinophyceae sp. Bullet/	100	0	0	0	0	0	0	0	0	0	0	0	0	0	0	0	0	0	0	108	702	0	0	0	0	0	0	0	0	0	0	0	0	0	0	0	0	0	0	0	0	0	0	0	0
358	TCTCAAAGATTAAGCCATGCATGTACTAGTTCACACCTTAAAACGGTGAAACCGCAAATGGCTCATTAAATCAGCTATAATTTCTTGGATCTTAAAATTCTACTTGGATAACTGTAGTAATTCTAGAGCTAATACATGAAACTATGCCTCAGCTTGCTGGGTGCGGATTTATTAGAACAAAACTAACTGCCTTCGGGTTTGGTTTTTGGTGACTCTGGATAACTTACCTGATCGCATGACCTTGTGTCGGCGACGTATCTTTCAAGTGTCTGACCTATCAACTGACGTTGGTAAGTTAAATGCTTACCATGGTTATAACGGGTAACGGGGAATCAGGGTTCGACTCCGGAGAGGGAGCCTTAGAAACGGCTACCACATCTAAGGAA	Eukaryota/Platyhelminthes/Rhabditophora/Rhabdocoela	Eukaryota/Opisthokonta/Metazoa/Eumetazoa/Bilateria/Platyhelminthes/Rhabditophora/Rhabdocoela/Neodalyellida/Typhloplanidae/Typhloplaninae/Thalassoplanella/Thalassoplanella collaris/	100	0	0	0	0	0	0	0	0	0	8	0	0	0	0	0	0	0	0	739	59	0	0	0	0	0	0	0	0	0	0	0	0	0	0	0	0	0	0	0	0	0	0	0	0
359	TCTCAAAGATTAAGCCATGCATGTCTAAGTACACACTGTGGCACAGTGAAACCGCGAATGGCTCATTAAATCAGTTATGGTTTATTAGATCGTGCGTTCCTACGTGGATAACTGTGGTAATTCTAGAGCTAATACATGCAACTGGCCCTGACTTTATGGAGGGGCGCTTTTATTAGATCATAAACCAATCAGCTTCGGCTGAATTTGTGATGACTCTGGATAACTTTGTGCCGACCGCATGGCCTTGAGCCGGCGGCGTATCTTTCAATTGTCTGCCCTATCAACTTTCGATGGTAGGTGACATGCCTACCATGGTTGTAACGGGTAACGGAGAATCAGGGTTCGATTCCGGAGAGGGAGCCTGAGAAACGGCTACCACATCCAAGGAA	Unclassified Eukaryota			0	0	0	0	0	0	0	0	0	0	0	0	0	0	12	0	91	269	70	0	0	72	0	31	0	0	31	0	76	153	0	0	0	0	0	0	0	0	0	0	0	0	0	0
360	TCTCAAAGATTAAGCCATGCATGTCTCAGCACAAGCCAAAATAAGGTGAAGCCGCGAATTGCTCATTACAACAGCCATTGTTTACTGGATCTTTACTATCCTACTTGGATAACTGTGGTAATTCTAGAGCTAATACACGCACCAAGCTCTGACCGCATGGGATGAGCGCATTTATTAGAACAAAAACCAATCAGACTCTGTCTGTATTTGGTGGATCTGAATAACTCAGCTGATCGCATGGTCTTGTACCGGCGACGTATCTTCCAAGTGTCTGCCTTATCAACTTTTGATGGTAGTTTATGCGACTACCATGGTTGTAACGGGTAACGGAGAATAAGGGTTCGACTCCGGAGAGGGAGCCTGAGAAACGGCTACCACATCCAAGGAA	Eukaryota/Nematoda/Chromadorea/Araeolaimida	Eukaryota/Opisthokonta/Metazoa/Eumetazoa/Bilateria/Protostomia/Ecdysozoa/Nematoda/Chromadorea/Araeolaimida/Axonolaimoidea/Axonolaimidae/Axonolaimus/Axonolaimus sp. 1088/	97.826	0	0	0	0	0	0	0	0	0	0	0	0	0	0	0	0	0	0	0	0	0	0	0	0	0	0	0	0	0	0	0	0	0	36	188	120	67	174	0	0	145	0	0	74
361	TCTCAAAGATTAAGCCATGCATGTCTAAGTATAAATAGTATACAGTGAAACTGCGAATGGCTCATTAAAACAGTTATAGTTTATTTGATAATTGAATTCTACATGGATAACCGTGGTAATTCTAGAGCTAATACATGCTGTAAAGCCTGACTTCTTGAAGGGCTGTATTTATTAGATATTAAACCAATAGTGGCAACACTGTTGTGATGATTCATAATAACTGATCGAAGCAAGGCTAGCCTTGCTAAATCATTCAAGTTTCTGCCCTATCAGCTTTCGATGGTAGTGTATTGGACTACCATGGCAGTCACGGGTAACGGGGAATTAGGGTTCGATTCCGGAGAGGGAGCCTGAGAAACGGCTACCACTTCTAAGGAA	Eukaryota/Ciliophora/Intramacronucleata/Conthreep/Prostomatea/Cryptocaryon	Eukaryota/environmental samples <Eukaryotae>/uncultured eukaryote/	98.677	28	0	0	0	0	0	0	0	0	0	0	0	20	216	0	22	0	21	0	0	0	0	0	0	69	0	0	0	0	0	24	0	283	20	0	30	12	14	17	0	0	0	0	28
362	TCTCAAAGATTAAGCCATGCATGTCTAAGTATAAACAATTTTGTACTGTGAAACTGCGAATGGCTCATTATATCAGTTATAGTCTACTCGATAGTACCTTACTACTTGGATAACCGTAGTAATTCTAGAGCTAATACATGCATCAATACCCAACTGCTTGTCGGACGGGTAGCATTTATTAGATTGAAACCAATGCAGTCTTCGGGCTGGTATTGTGTTGAGTCATAATAACTGTGCGGACCGTACTTTTGTGCGGTAAATCGATTGAGTTTCTGCCCTATCAGCTTTGGATGGTAGGATATGGGCCTACCATGGCATTAACGGGTAACGGGGAATTAGGGTTTGATTCCGGAGAGGGAGCCTTAGAAACGGCTACCACATCCAAGGAA	Eukaryota/Peronosporomycetes/Peronosporomycetes_cl/Peronosporomycetes_or/Peronosporomycetes_fa/Pythium	Eukaryota/Stramenopiles/Oomycetes/Lagenidiales/Lagenidiaceae/Lagenidium/Lagenidium sp. SLG-2014a/	100	0	0	0	0	0	32	0	0	8	0	0	0	12	0	0	0	0	57	244	161	0	31	63	10	0	0	105	0	53	0	10	16	0	0	0	0	0	0	0	0	0	0	0	0
363	TCTCAAAGATTAAGCCATGCACGTCTAAGTATAAATATTTTACTTTGAAACTGCGAATGGCTCATTATATCAGTTATAGTTTATTTGATAGTCCCTTACTATTTGGATAACCGTAGTAATTCTAGAGCTAATACATGCGTCAATACCCTTCTGGGGTAGTATTTATTAGATTGAAACCAACCCCTTCGGGGTGATGTGGTGATTCATAATAAGCTTGCGGATCGCATGGCTTTGCCGGCGATGGATCATTCAAGTTTCTGCCCTATCAGCTTTGGATGGTAGGGTATTGGCCTACCATGGCTTTAACGGGTAACGGAGGATTAGGGTTTGATTCCGGAGAGGGAGCCTGAGAGACGGCTACCACATCCAAGGAA	Eukaryota/Ochrophyta/Diatomea/Bacillariophytina/Bacillariophyceae/Achnanthidium	Eukaryota/Stramenopiles/Bacillariophyta/Bacillariophyceae/Bacillariophycidae/Cocconeidales/Achnanthidiaceae/Achnanthidium/Achnanthidium rivulare/	100	12	7	0	0	0	17	0	0	0	0	0	0	0	0	20	16	60	45	112	17	0	0	108	69	0	158	0	28	32	76	0	0	0	0	10	0	0	0	0	0	0	0	0	11
364	TCTCAAAGATTAAGCCATGCATGTCTAAGTATAAATACTTGTACTTTGAAACTGCGAACGGCTCATTATATCAGTTTTGTATCTACTTGATAGTCCCTTACTACTTGGATAACCGTAGTAATTCTAGAGCTAATACATGCGTCAATACCCTTCTGGGGTAGTATTTATTAGAAAGAAACCAACCCCTTCGGGGTGATGTGGTGAATCATAATAAGCTTGCGGATCGCACGGCTTTTGCTGGCGACGGATCAATCGAGATTCTGCCCTATCAGCTTTGGATGGTAGGGTATTGGCCTACCATGGCTTTAACGGGTAACGGGAAATTAGGGTTTGATTCCGGAGAGGGGGCCTGAGAGATGGCCACCACATCCAAGGAA	Eukaryota/Ochrophyta/Diatomea/Coscinodiscophytina/Fragilariales	Eukaryota/Stramenopiles/Bacillariophyta/Fragilariophyceae/Fragilariophycidae/Fragilariales/Fragilariaceae/Gedaniella/Gedaniella alfred-wegeneri/	98.674	0	0	0	0	0	0	0	0	0	0	0	0	0	0	72	51	55	324	86	60	18	0	13	0	0	0	30	0	0	88	0	0	0	0	0	0	0	0	0	0	0	0	0	0
365	TCTCAAAGATTAAGCCATGCATGTCTAAGTATAAATGTTATACAGTGAAACTGCGAATGGCTCATTAAAACAGTTATAGTTTATTTGATAATCGAATTTACATGGATAACCGTGGTAATTCTAGAGCTAATACATGCTGCTACGCCTGACTCTCGAGGAAGGGCGGTATTTATTAGATAACAAACCAATATTCCCTGTGTCTATTGTGATGACTCATAGTAACTGATCGAATCGCATGGACCTTGTCCGCGATGCATCATTCAAGTTTCTGCCCCATCAGCTTTCGATGGTAGTGTATTGGACTACCATGGCTTTAACGGGTAACGGAGGATTAGGGTTCGATTCCGGAGAGGGAGCCTGAGAAACGGCTACCACATCTAAGGAA	Eukaryota/Ciliophora/Intramacronucleata/Spirotrichea/Hypotrichia/Tachysoma	Eukaryota/Alveolata/Ciliophora/Intramacronucleata/Spirotrichea/Stichotrichia/Sporadotrichida/Oxytrichidae/Tachysoma/Tachysoma pellionellum/	99.481	0	0	0	0	0	0	0	0	0	0	0	0	0	0	0	0	0	55	0	0	0	0	0	0	0	0	742	0	0	0	0	0	0	0	0	0	0	0	0	0	0	0	0	0
366	TCTCAAAGATTAAGCCATGCATGTCTCAGTATAAGCTTCTACACGGCGAAACTGCGAATGGCTCATTAAAACAGTTATCGTTTATTTGGTGGTCATTCATTACATGGATAACCATGGTAATTCTAGAGCTAATACATGCGCCCAGACCCAACTTTTTGGACGGGTTGTGTTTATTAGGTACAGAACCAACCCAGGCTCTGCCTGGTCTTTTGGTGATTCAGGAAAACCGAACGAATCGCATGGCATCCGCTAGCGATGAATCATTCAAGTTTCTGACCTATCAGCTTCCGACGGTAGGGTATTGGCCTACCGTGGCAATGACGGGTAACGGAGAATTAGGGTTCGATTCCGGAGAGGGAGCCTGAGAAACGGCTACCACATCTAAGGAA	Eukaryota/Dinoflagellata/Dinophyceae/Gymnodiniphycidae/Gymnodinium_clade	Eukaryota/environmental samples <Eukaryotae>/eukaryotic picoplankton environmental sample/	99.229	0	0	0	0	0	36	39	0	0	22	20	60	59	171	0	0	0	0	0	0	0	0	0	0	92	0	30	0	0	0	64	0	101	0	42	51	0	0	0	0	0	0	0	0
367	TCTCAAAGATTAAGCCATGCATGTCTAAGTATAAATAGTATACAGTGAAACTGCGAATGGCTCATTAAAACAGTTATAGTTTATTTGATAATTGAATTATACATGGATAACCGTGGTAATTCTAGAGCTAATACATGCAGTAAAACCTGATATTAGGGTTGTATTTATTAGATATCAAACCAATATTCCTTCTGGTCTATTGTGATGATTCATAATAACTGATCGAAGCTTAGCTAGTCTAAGCTAAATCATTCAAGTTTCTGCCCTATCAGCTTTCGATGGGAGTGTATTGGACTCCCATGGCAGTCACGGGTAACGGGGAATTAGGGTTCGATTCCGGAGAGGGAGCCTGAGAAACGGCTACCACATCTAAGGAA	Eukaryota/Ciliophora/Intramacronucleata/Conthreep/Prostomatea	Eukaryota/Alveolata/environmental samples <Alveolata>/uncultured alveolate/	100	60	10	16	0	0	0	0	11	0	0	0	0	0	0	34	72	25	44	38	38	54	13	41	39	0	24	27	66	93	20	16	0	0	0	0	0	0	0	15	0	25	0	0	0
368	TCTCAAAGATTAAGCCATGCATGTCTCAGTATAAGCTTTTACACGGTGAAACTGCGAATGGCTCATTAAAGCAGTTATAGTTTATTTGATGGTCACTGTTACATGGATAACTGTGGTAATTCTAGAGCTAATACATGCACCAAAACCCGACTTCTCGGAAGGGTTGTGCTTATTAGATACAGAACCAACCCAAGCTTCGCTTGGTTGCATGGTGACTCATAATAATTAGATGAATCGTGTGGCATCTGCCGACGATGCATCATTCAAGTTTCTGACCTATCAGCTTCCGACGGTAGGGTATTGGCCTACCGTGGCAATGACGGGTAACGGAGAATTAGGGTTTGATTCCGGAGAGGGAGCCTGAGAAACGGCTACCACATCTAAGGAA	Eukaryota/Dinoflagellata/Dinophyceae/Gymnodiniphycidae/Suessiaceae	Eukaryota/Alveolata/environmental samples <Alveolata>/uncultured alveolate/	100	13	12	0	0	0	0	0	0	0	0	0	0	0	0	51	0	53	22	36	513	0	13	0	0	0	19	0	0	0	48	0	0	0	0	0	0	0	0	0	0	0	0	0	0
369	TCTCAAAGATTAAGCCATGCATGTCTCAGTGTAAGCATCAACATGGCAAACCTGTGAATAGCTCATTAAAACAGTTGTAACTATGTTGGCGGCTTCCTACATGGATAAATGTTGAACTTCTAACACGAATACCTGTGTGAAAGCCCAACTTTGGGGATAAGGTGTTGTTTATTAGGAGTGGAATCAATACAGGTCTGACCTGGTCTGTGGGGACTTGCAATTACTGGATGAACTGAGTGGCAGCAGTTGGTGGTGACCCTTTCAAGCATCTGACCTATCAGCTTCTGAAGGTAGGATATTGGCCTACCCTGGCAATGACGGGTAACGGGGAATCTGGGTTTGATTCCAGAGAGGGTGCCTAAGATATGGCTACCACATCCAAGGAA	Eukaryota/Dinoflagellata	Eukaryota/environmental samples <Eukaryotae>/uncultured eukaryote/	81.491	0	0	0	0	0	0	0	0	0	0	0	0	0	0	0	0	0	0	0	0	0	0	0	0	0	0	0	0	0	0	0	0	0	0	0	0	0	0	27	57	217	0	472	0
370	TCTCAAAGATTAAGCCATGCATGTCTCAGTATAAGCTTCTACACGGCGAAACTGCGAATGGCTCATTATATCAGTTTTAGCCTACTTGATAGTACCTTACTACTTGGATAACCGTAGTAATTCTAGAGCTAATACATGCATCAATACCCAACTACTTTGTGGACGGGTAGCATTTATTAGATTGAAACCAATGCAGTGCTTCGGTACTGGTATTGTGTTGAGTCATAATAACTGTGCGGACCTTTAATAATTTAGAGGTGAATCAATTGGGATTCTGCCCTATCAACTGTATAGTAGGATATGGGCCTACTATGGTGTTAACGGGTAACGGAGAATTAGGGTTTGATTCCGGAGAGGGAGCCTTAGAAATGGCTACCACATCCAAGGAA	Eukaryota/Peronosporomycetes/Peronosporomycetes_cl/Peronosporomycetes_or/Peronosporomycetes_fa	Eukaryota/environmental samples <Eukaryotae>/uncultured eukaryote/	93.862	0	0	0	0	0	0	0	0	0	0	0	112	94	17	0	0	0	0	0	0	0	0	0	0	194	0	81	0	0	0	114	141	19	0	0	0	0	0	0	0	0	0	0	0
371	TCTCAAAGATTAAGCCATGCACGTTTATATACAAACCTTTAAATGGTGAAATCGCGAATAGCTCATTACAACAGCCATTGTTTCTTGGATCTTACTTTCTACTTGGATAACTGTGGTAATTCTAGAGCTAATACACGCATCAAGTTCCAACGCAAGAAGGAACGCATTTATTAGAACTAAACCAATCGGGCTTGCCCGTTGTTTGGTGAATCTGAATAACTCCGCAGATCGCATGGTCTAGTACCGGCGACATATCTTTCAAGTGTCTGCCTTATCAACTTTCGATGGTAGTTTATATGACTACCATGGTTGTAACGGGTAACGGAGAATTAGGGTTCGACTCCGGAGAGGGAGCCTGAGAAACGGCTACCACATCCAAGGAA	Eukaryota/Nematoda/Chromadorea/Chromadorida	Eukaryota/Opisthokonta/Metazoa/Eumetazoa/Bilateria/Protostomia/Ecdysozoa/Nematoda/Chromadorea/Desmodorida/Richtersioidea/Microlaimidae/Molgolaimus/Molgolaimus demani/	99.739	0	0	0	0	0	0	0	0	0	0	0	0	0	0	0	0	0	0	0	0	0	0	0	0	0	0	0	0	0	0	0	0	0	74	197	63	197	93	0	0	87	0	47	0
372	TCTCAAAGATTAAGCCATGCATGTCCAAGTACAAGCCTCACTAAGGTGAAACCGCGAATGGCTCATTAAATCACACCTAATCTACTGGATAGTTAACAGGTACTTGGATACCTGCGGTAATTCTGGAGCTAATACATGCGAAAAGCCTCGAACTTACGTGAGAGGTGCTTTTATTAGATCAAAACCAATCGGCTTCGGCTGTACTCTTGGTGACTCTGAATAACTTTGGGCTGATCGTATAGCCTTGCGCTGACGACATATCCTTCGAAGGTGTGCCCTATCAACTGTCGACTGTGGCATAGACGCCCACAGTGGTTTTGACGGGTAACGGGGAATCAGGGTTCGATTCCGGAGAGGGAGCCTTAAAAACGGCTACCACATCTAAGGAA	Eukaryota/Arthropoda/Maxillopoda/Calanoida	Eukaryota/environmental samples <Eukaryotae>/uncultured eukaryote/	100	0	0	0	0	0	0	0	0	0	0	0	0	0	0	0	0	0	0	0	0	0	0	0	0	0	0	0	0	0	0	0	0	0	0	0	757	0	0	0	0	0	0	0	0
373	TCTCAAAGATTAAGCCATGCACGTCTGAGAATAAAGAGTTTTCTCTGAATCTGCGAATGGCTCATTATATCAGTTATAGTTTATTTGATAGTCCTTTACTACTTGGATAACCGTAGTAATTCTAGAGCTAATACATGCATCAACTCCCAACTGCTTGTCGGACGGGATGTATTTATTAGATAGAAACCAATGCGGGGCAACCCGGTATTGTGGTGAATCATGATAACTTTGCGGATCGCCGGCTTCGGCCAGCGACGAATCATTCAAGTTTCTGCCCTATCAGCTTTGGATGGTAGGGTATTGGCCTACCATGGCTCTAACGGGTAACGGAGAATTGGGGTTCGATTCCGGAGAGGGAGCCTGAGAGACGGCTACCACATCCAAGGAA	Eukaryota/Ochrophyta/Eustigmatophyceae/Eustigmatales/Eustigmatales_fannochloropsis	Eukaryota/Stramenopiles/Eustigmatophyceae/Eustigmatales/Monodopsidaceae/Nannochloropsis/unclassified Nannochloropsis/Nannochloropsis sp. Tow 2/24 P-1w/	100	0	27	21	0	9	0	0	0	0	0	0	0	0	28	19	0	13	83	30	40	0	20	0	0	0	0	80	0	0	0	0	0	24	23	21	17	37	26	54	0	29	44	27	75
374	TCTCAAAGATTAAGCCATGCATGTCTATGCACAAGCCTAACTAAGGTGAAGCCGCGAATTGCTCATTACAACAGCCATTGTTTACTGGATCTTAATATCCTACTTGGATAACTGTGGTAATTCTAGAGCTAATACACGCAAACAGCTCTGACCGTAAGGGACGAGCGCATTTATTAGAACAAAACCAATCGGGCTTGCCCGTCTTTGGTGGATCTGAATAACTCAGTTGATCGCATGGTCTCGCACTGGCGACGTATCTTCCAAGTGTCTGCCTTATCAACTTTTGATGGTAGTTTATGCGACTACCATGGTTGTAACGGGTAACGGAGAATAAGGGTTCGACTCCGGAGAGGGAGCCTGAGAAATGGCTACCACATCCAAGGAA	Eukaryota/Nematoda/Chromadorea	Eukaryota/Opisthokonta/Metazoa/Eumetazoa/Bilateria/Protostomia/Ecdysozoa/Nematoda/Chromadorea/Araeolaimida/Axonolaimoidea/Axonolaimidae/Axonolaimus/Axonolaimus helgolandicus/	98.961	0	0	0	0	0	86	0	0	0	0	0	0	0	0	0	0	0	0	0	0	0	0	0	149	0	0	0	0	505	0	0	0	0	0	0	0	0	0	0	0	0	0	0	0
375	TCTCAAAGATTAAGCCATGCATGTCTAAGTTCAACTTTCGTTAATAGAAGACTGTGGATAGCTCATTAAAACAGTTATTGTTTACTTGATGATTGACTATCAAATGGATAACTTTGGTAATTCTAGAGCTAATACACGAATACTTTCGCTCGAAACGGTGATAGGTTTATTAGATTACAACCAGTCTGTTCGCGCAGTTTGGGTGAATCACGGTAAACGAATGAACCGCATAACATTATGTTGGCGGTGCATCATTCAAGTTTCTGACCTATCAGCTTCCGACGGTAAGGTATTGGCTTACCGTGGCAGTGACGGGTGACGGGGAATTAGGGTTTGATTCCGGAGAGGGAGCCTGAGAAATGGCTACCACATCTAAGGAA	Eukaryota/Dinoflagellata/Dinophyceae	Eukaryota/Alveolata/Apicomplexa/Conoidasida/Coccidia/Agamococcidiorida/Rhytidocystidae/Rhytidocystis/Rhytidocystis cyamus/	84.856	0	0	0	0	0	0	0	0	0	0	0	0	0	0	0	0	0	0	0	0	0	0	0	0	0	0	0	0	0	0	0	0	0	0	0	0	0	0	0	0	0	0	734	0
376	TCTCAAAGATTAAGCCATGCATGTCTAAGTATAAGTATTATACAGCGAAACTGCGAATGGCTCATTAAAACAGTTATAGTTTATTTGACAATCGAATGTTACATGGATAACCGTGGTAATTCTAGAGCTAATACATGCTGATTGGCCCGACTTTTTGGAAGGGCGGTATTTATTAGATAACAACCAATATTCCTCTGGTCTATGTGGTGAATCATAATAACTGAACGAATCGCAAGGCTTTGGCAGCGATAAGTCAATCAAGTTTCTGCCCCATCAGCTTTCGATGGTAGTGTATTGGACTACCATGGCGTTTACGGGTAACGGAGGATTAGGGTTCGATTCCGGAGAGGGAGCCTGAGAAACGGCTACCACATCTAAGGAA	Eukaryota/Ciliophora/Intramacronucleata/Spirotrichea/Oligotrichia/Strombidium	Eukaryota/environmental samples <Eukaryotae>/uncultured eukaryote/	99.476	0	0	0	32	21	50	20	15	0	0	0	0	0	0	45	76	67	39	174	74	33	43	0	0	0	0	0	0	0	16	0	0	0	0	0	0	0	0	0	0	0	0	24	0
377	TCTCAAAGATTAAGCCATGCATGTCTAAGTGTAAACAAATTTATACTGTGAAACTGCGAATGGCTCATTAAATCAGTTATAGTTTATTTGATAGTAACTTACTACTTGGATAACCGTGGTAATTCTGCAGCTAATACATGCGTTAAACCCCGACTTACGAAGGGGCGTACTTATTAGATTTAAGCCAACCCAGGCAACTGGTTTTTGGTTGATTCATGATAATTTTTCGAATCGTATGGCTTCGTGCCGACGATGGTTCATTCAAATTTCTGCCCTATCAACTTTCGATGGTAGGATAGAGGCCTACCATGGTTTTAACGGGTAACGGAGAATTAGGGTTCGATTCCGGAGAGGGAGCCTGAGAAACGGCTACCACATCCAAGGAA	Eukaryota/Chytridiomycota/Incertae_Sedis/Lobulomycetales/Lobulomycetaceae	Eukaryota/Opisthokonta/Fungi/environmental samples <Fungi>/uncultured fungus/	98.187	0	0	0	0	0	203	90	0	0	0	0	0	0	0	0	21	0	0	0	0	62	0	23	15	0	0	14	14	25	0	0	0	0	39	0	0	32	0	0	70	14	35	0	68
378	TCTCAAAGATTAAGCCATGCATGTCTAAGTATAAACTGCTTATACTGTGAAACTGCGAATGGCTCATTAAATCAGTTATAGTTTATTTGGTGGTACCTTACTACTCGGATAACCGTAGTAATTCTAGAGCTAATACGTGCGTAAATCCCGACTTCTGGAAGGGACGTATATATTAGATAAAAGGCCGACCGGACTTTGTCCGACCCGCGGTGAATCATGATATCTTCACGAAGCGCATGGCCTTGTGCCGGCGCTGTTCCATTCAAATTTCTGCCCTATCAACTTTCGATGGTAGGATAGAGGCCTACCATGGTGGTAACGGGTGACGGAGGATTAGGGTTCGATTCCGGAGAGGGAGCCTGAGAAACGGCTACCACATCCAAGGAA	Eukaryota/Chlorophyta_ph/Chlorophyceae/Sphaeropleales/Sphaeropleales_fa/Scenedesmus	Eukaryota/Viridiplantae/Chlorophyta/unclassified Chlorophyta/Chlorophyta sp. SL-2016/	100	57	40	26	0	0	0	0	10	0	0	0	0	0	0	26	44	37	106	31	44	13	41	18	6	0	34	120	11	25	17	0	8	0	0	0	0	0	0	0	0	0	0	0	0
379	TCTCAAAGATTAAGCCATGCATGTCTAAGTATAAACAACTTTGTACTGTGAAACTGCGAATGGCTCATTATATCAGTTATAGTCTACTCGATAGTACCTTACTACTTGGATAACCGTAGTAATTCTAGAGCTAATACATGCGCAAATACCCAACTGCTTGTCGGACGGGTAGCATTTATTAGATTGAAACCAATGCAGCTTCGGCTGGTATTGTGTTGAGTCATAATAACTGTGCGGATCGCGTTCATACGCGATAAATCGATTGAGTTTCTGCCCTATCAGCTTTGGATGGTAGGATATGGGCCTACCATGGCATTAACGGGTAACGGGGAATTAGGGTTTGATTCCGGAGAGGGAGCCTTAGAAACGGCTACCACATCCAAGGAA	Eukaryota/Peronosporomycetes	Eukaryota/environmental samples <Eukaryotae>/uncultured freshwater eukaryote/	98.454	0	0	0	0	0	0	0	0	0	0	0	0	0	0	0	0	0	0	81	79	166	0	0	0	0	0	0	0	0	384	0	0	0	0	0	0	0	0	0	0	0	0	0	0
380	TCTCAAAGATTAAGCCATGCATGTCTAAGTATAAACTGCTTTATACTGTGAAACTGCGAATGGCTCATTAAATCAGTTATAGTTTATTTGATGGTACTTTACTACTCGGATAACCGTAGTAATTCTAGAGCTAATACGTGCGTAAATCCCGACTTCTGGAAGGGACGTATTTATTAGATAAAAGGCCGACCGGGCTTGCCCGACTCGCGGTGAATCATGATAACTTCACGAATCGCATGGCCTTGTGCCGGCGATGTTTCATTCAAATTTCTGCCCTATCAACTTTCAACCGTAGGGTAGTGGCCTACGGTGGTGGTAACGGGTGACGGAGGATTAGGGTTCGATTCCGGAGAGGGAGCCTGAGAAACGGCTACCACATCCAAGGAA	Eukaryota/Chlorophyta_ph/Trebouxiophyceae/Incertae_Sedis/Incertae_Sedis_fa/Choricystis	Eukaryota/Viridiplantae/Chlorophyta/Trebouxiophyceae/Trebouxiophyceae incertae sedis/Choricystis/Choricystis sp. AS-29/	100	35	53	33	0	0	25	0	0	0	0	0	0	0	37	30	0	29	106	54	0	0	44	0	0	0	54	101	16	0	0	0	0	0	0	0	0	29	0	0	0	0	0	0	63
381	TCTCAAAGATTAAGCCATGCACGTCTAAGTACTAACAAGCTAAAGTGAAACCGCGAATGGCTCATTACAACATACACAATCTATTGAATGTTAAAATACTTGGATAACTGAGGTAATTCTTGAGCTAATACATATTGCAAATTTCCAACTTACGAAGGAAAGCATTCGTTAGCTAAAGATCAAACTCACTCGTGAGTTTCCTAGTGATTCAGAACGAAAAATCCGAATATATTGGCTTGTCCAGATAACAAATTCAATGAGAGTATGACCTATCAACTGTCGACTGTGGTGTATTTGATCACAGTGGTGTTAACGGGTAATGGAGAATCTGGGTTCGATTCCGTAGAGGGAGCCTTAGAAACGGCTACCACATCCAAGGAA	Unclassified Eukaryota			0	57	0	0	55	0	0	0	0	87	0	56	0	0	0	0	0	0	0	46	0	0	0	0	82	0	0	0	0	0	78	66	0	0	0	0	65	20	0	0	0	49	48	0
382	TCTCAAAGATTAAGCCATGCATGTCTAAGTATAAATGTTATACAGTGAAACTGCGAATGGCTCATTAAAACAGTTATAGTTTATTTGATAATCGAATCTACATGGATAACCGTGGTAATTCTAGAGCTAATACATGCGGCTACGCCTGACTCCCGAGGAAGGGCGGTATTTATTAGATAACAAACCAATATTCCCTGCGTCTATTGTGATGACTCATAGTAACTGATCGAATCGCATGGGCCTTGCCCGCGATGCATCATTCAAGTTTCTGCCCCATCAGCTTTCGATGGTAGTGTATTGGACTACCATGGCGTTAACGGGTAACGGAGGATTAGGGTTCGATTCCGGAGAGGGAGCCTGAGAAACGGCTACCACATCTAAGGAA	Eukaryota/Ciliophora/Intramacronucleata/Spirotrichea/Hypotrichia	Eukaryota/Alveolata/environmental samples <Alveolata>/uncultured alveolate/	99.728	220	0	0	0	0	0	0	0	0	0	0	0	0	0	0	28	49	122	34	0	169	42	0	0	0	0	0	40	0	0	0	0	0	0	0	0	0	0	0	0	0	0	0	0
383	TCTCAAAGATTAAGCCATGCATGTGTAAGTATAAACGATTCTATACTGTGAAACTGCGAATGGCTCATTATATCAGTTATAGTTTACTTGATAGTACCTTACTACTTGGATAACCGTAGTAATTCTAGAGCTAATACATGCATAAATGCCCGACTTACGAAGGGCTGTATTTATTAGATATAAACCAATGCGGCTTCGGCCGGTGTTGTGGTGAGTCATAATAACTTTTCGGATCGCAGTGGCCTTGCGCCGGCGATGAATCATTCAAGTTTCTGCCCTATCAGCTTTCGATGGTAGTGTATTGGACTACCATGGCGGTAACGGGTAACGAAGAATAAGGGTTCGATTTCGGAGAGGGAGCCTGAGAAACGGCTACCACATCCAAGGAA	Eukaryota/MAST-12/MAST-12A	Eukaryota/environmental samples <Eukaryotae>/uncultured eukaryote/	95.405	0	0	0	0	0	0	0	0	0	0	0	10	6	13	0	0	0	0	0	0	0	0	6	0	16	0	8	0	0	0	0	20	47	34	17	36	33	55	207	0	94	46	38	0
384	TCTCAAAGATTAAGCCATGCATGTCTCAGCACATGCCTATAAACGGCTAAGCCGCGAATGGCTCATTACAACAGCTATGTTTATTGGATCTATTCAGTTACTCGGATAACTGTGGAAAATCCAGAGCTAATACGTGTACGAATTCCGACCGTAAGGAAGGAAGCATTTTATTAGAACAAAACCAATCGGGCTTATGTCCGTAGGTTTGTTGACTCTGAATAACGGCAGCGATCGTACGGTCTTTGAACCGACGACATATCTTTCAAATGTCTGCCTTATCAACTTTCGATGGTAGTTTACGCGCCTACCATGGTTGTAACGGGTAACGGAGAATCAGGGTTTGATTCCGGAGAGGGAGCCTGAGAAATGGCTACCACATCTAAGGAA	Unclassified Eukaryota			0	0	0	0	0	0	0	0	0	0	0	0	0	0	0	0	0	0	0	0	0	0	0	0	0	0	0	0	0	0	0	0	0	0	0	0	0	345	0	134	207	0	0	0
385	TCTCAAAGATTAAGCCATGCATGTCTAAGTATAAGCACTTTATACTGTGAAACTGCGAATGGCTCATTAAATCAGTTATAATTTATTTGATAATACCTTACTACTTGGATAACCGTGGTAATTCTAGTGCTAATACATGCTTTAAGGCCCGACTTCTGGAAGGGCCGTATTTATTAGATTAAAAACCAATCGTAGCAATACGTTTACTGGTGAATCATGATAACTTTTCGAATCGCATAGCTTTGCTGGCGATGGTTCAATCAAATTTCTGCCCTATCACCTTTCGATGGTAGTATAGAGGACTACCATGGGCGCAACGGGTAACGGAGAATTAGGGTTCGATTCCGGAGAGGGAGCCTGAGAAACGGCTACCACATCCAAGGAA	Eukaryota/Chytridiomycota/Incertae_Sedis/Rhizophydiales/Rhizophydiaceae	Eukaryota/environmental samples <Eukaryotae>/uncultured eukaryote/	99.74	22	24	0	0	27	209	0	0	0	20	77	0	0	0	0	0	0	15	25	0	0	0	7	30	0	63	7	16	43	93	0	6	0	0	0	0	0	0	0	0	0	0	0	0
386	TCTCAAAGATTAAGCCATGCATGTCTCAGTATAAGCCTCTACACGGCGAAACTGCGAATGGCTCATTAAAACAGTTATCGTTTATTTGGTGGTCATTCATTACATGGATAACCATGGTAATTCTAGAGCTAATACATGCGCCCAGACCCAACTTCTTGGACGGGTTGTGTTTATTAGGTACAGAACCAACTCAGGCTCTGCCTGGTCATTTGGTGATTCATGATAACCGAACGAATCGCATGGCATCTGCTGGCGATGAATCATTCAAGTTTCTGACCTATCAGCTTCCGACGGTAGGGTATTGGCCTACCGTGGCAATGACGGGTAACGGAGAATTAGGGTTCGATTCCGGAGAGGGAGCCTGAGAAACGGCTACCACATCTAAGGAA	Eukaryota/Dinoflagellata/Dinophyceae/Gymnodiniphycidae/Gymnodinium_clade/Gymnodinium	Eukaryota/Alveolata/Dinophyceae/environmental samples <Dinophyceae>/uncultured dinoflagellate/	100	0	0	0	0	0	0	0	0	0	0	0	0	0	0	0	0	0	0	0	0	0	0	0	537	0	0	0	0	0	0	0	0	0	0	0	0	0	0	0	0	0	0	146	0
387	TCTCAAAGATTAAGCCATGCATGTCTAAGTATAAACAAATTTGTACTGTGAAACTGCGAATGGCTCATTATATCAGTTATAGTCTACTCGACAGTACCTTACTACTTGGATAACCGTAGTAATTCTAGAGCTAATACATGCATAAATACCCAACTGCTTGTCGGACGGGTAGCATTTATTAGATTGAAACCAATTCCTTCGGGATTTTGTGTTGAATCATAATAACTGTGCTGATCGCTCTAAGCGATAAGTCGATTGAGTTTCTGCCCTATCAGCTTTGGATGGTAGGATATGGGCCTACCATGGCGTTAACGGGTAACGGGGAATTAGGGTTTGATTCCGGAGAGGGAGCCTTAGAAACGGCTACCACATCCAAGGAA	Eukaryota/Peronosporomycetes/Peronosporomycetes_cl/Peronosporomycetes_or/Peronosporomycetes_fa/Aphanomyces	Eukaryota/Stramenopiles/Oomycetes/Saprolegniales/Saprolegniaceae/Aphanomyces/Aphanomyces astaci/	99.215	19	23	15	0	0	57	0	0	24	0	0	14	0	0	25	0	22	119	67	23	38	43	20	0	0	0	0	0	20	148	0	0	0	0	0	0	0	0	0	0	0	0	0	0
388	TCTCAAAGATTAAGCCATGCATGTCTAAGTATAAACGACTCTATACTGTGAAACTGCGTACGGCTCATTAAACCAGTTATAGTTTATTTGATATTCCCCTACTACTTGGATACCCGTAGTAATTCTAGAGCTAATACATGCGTCAAGCGACATTTGTCGTGTCATTATTAGATAGAAACCAATGCGGCTTCGGTCGGAATTGTGGTGAATCATGATAATTTAGCGGATCGCATGGCCTTGCGCCGGCGATGGATCATTCAAGTTTCTGCCCTATCAGCTTTGGATGGTAGGGTATTGGCCTACCATGGCTTTAACGGGTAACGGAGAATTAGGGTTCGATTCCGGAGAGGGAGCCTGAGAGACGGCTACCACATCCAAGGAA	Eukaryota/Ochrophyta/Dictyochophyceae/Pedinellales	Eukaryota/environmental samples <Eukaryotae>/uncultured eukaryote/	99.476	0	0	0	0	0	0	0	0	0	0	0	0	0	0	39	48	36	87	40	129	32	32	40	0	0	60	50	13	38	0	0	0	0	0	0	0	0	0	0	0	0	0	10	19
389	TCTCAAAGATTAAGCCATGCATGTATAAGTTCACAGCTTTAAACGCTGAAACCGCGAATGGCTCATTAAATCAGCTATGGTTCCTTAGATCTTACATCCATACTTGGATAACTGTAGTAATTCTAGAGCTAATACATGCCACTTAAGCCCCTTCTTCGGAAGGGGTGGATTTATTAGAATAAAAACCAACCGGCTTCGGCCGTCGGTTTGATGACTCTGGATAACTTTTCTGATGGCAAGGCCCTGTGCCTGCCACGTATCTTTCAAATGTCTGCCCTATCAACTTTCGATGGTAGGATATTTGCCTACCATGGTTATAACGGGTAACGGGGAATCAGGGTTCGATTCCGGAGAGGGAGCCTTAGAAACGGCTACCACATCTAAGGAA	Eukaryota/Platyhelminthes/Rhabditophora/Rhabdocoela	Eukaryota/Opisthokonta/Metazoa/Eumetazoa/Bilateria/Platyhelminthes/Rhabditophora/Rhabdocoela/Kalyptorhynchia/Eukalyptorhynchia/Placorhynchidae/Placorhynchus/Placorhynchus sp. 1 JPS-2015/	98.969	0	0	666	0	0	0	0	0	0	0	0	0	0	0	0	0	0	0	0	0	0	0	0	0	0	0	0	0	0	0	0	0	0	0	0	0	0	0	0	0	0	0	0	0
390	TCTCAAAGATTAAGCCATGCATGTCTAAGTATAAATGACTATATACAGTGAAACTGCGAATGGCTCATTAAATCAGTCATAGTTTATTTGATGAATTACCTACAAGGATAACTGTAGTAATTCTAGAGCTAATACATGCGCAAAGCCCCAACTTCGGAAGGGGTGTATTTATTAGACTCAAACCAACACTGGGCAACCAGTTAAGTGGTGATTCATAGTAACTGATCAAATCGTATGACTTAAAGTCGACGATGTATCATTCAAATGTCTGCCCTATCAACTTTTGATGGTAGGATAGAGGCCTACCATGGTTGTAACGGGTGACGGGGAATTAGGGTTCGATTCCGGAGAGGGAGCCTGAGAAACGGCTACCACATCCAAGGAA	Unclassified Eukaryota			9	56	16	5	6	17	0	0	0	2	0	0	0	0	8	59	34	73	62	49	6	25	25	4	0	20	91	9	25	10	0	0	0	16	11	0	0	5	0	0	5	0	6	10
391	TCTCAAAGATTAAGCCATGCATGTCTAAGCATGAGCTAAACTAAAGTGAAACCGTGAATAGCTCATTACAATAGCCGTTGTTTCTTTGATCCTCAAATTATTTGGAATAACTGTGGTAATTCTAGAGCTAATACATGCGACTAAGAGCCGACCTCACGGGACGCTTGCATTTATTAGATCAAGACCAATCGGCTTCGGCCGTTACTTGATGACTCTGAATAACTCAGCGGATCGCACGGTCTAGTGCCGGCGACATTTCTTTCAAGTGTCTACCTTATCAACTGTCGATGGTAGTTTATGTGACTACCATGGTTGTAACGGGTAACGGAGAATCAGGGTTTGACTCCGGAGAGGGAGCCTGAGAAACGGCTACCACTTCTAAGGAA	Eukaryota/Nematoda/Chromadorea/Monhysterida	Eukaryota/Opisthokonta/Metazoa/Eumetazoa/Bilateria/Protostomia/Ecdysozoa/Nematoda/Chromadorea/Monhysterida/Monhysteridae/Halomonhystera/Halomonhystera disjuncta/	95.596	20	0	0	0	0	0	0	0	0	0	0	0	0	0	0	0	0	31	315	0	158	43	0	0	0	0	89	0	0	0	0	0	0	0	0	0	0	0	0	0	0	0	0	0
392	TCTCAAAGATTAAGCCATGCATGTCTCAGTGTAAACTTTAAATGGTACAGCTGCGAATGGCTCATTAAAACAGTTATAATTTATATGATGGTCATGATTACATGGATACCTGTGGTAATTCCAGAGCTAATACATGCTTGCAAACCCAACTTCTAGGAAGGGTTGTGCTTATTAGCTTTCAAAACCTATTCAAGCCTTGCTTGATTCTTTGTTGATTCACAATATGGATCTGATCGCTCAGCCCACGCTGGCGATAAATCATCCAAGTTTCTGACCTATCAGCTTTTGACGGTAAGATATTGGCTTACCGTGGCCTTGACGGGTAACGGAGAATTAGGGTTCGATTCCGGAGAGGGAGCCTGAGAAACGGCTACCACATCTAAGGAA	Eukaryota/Dinoflagellata/Dinophyceae/Dinophysiales/Dinophysiales_fa/Sinophysis	Eukaryota/environmental samples <Eukaryotae>/uncultured marine eukaryote/	99.742	0	0	0	0	0	4	4	6	0	4	0	11	3	42	19	15	5	15	39	83	0	7	5	13	19	21	73	9	14	16	7	23	45	51	0	9	12	0	31	0	20	0	11	18
393	TCTCAAAGATTAAGCCATGCACGTCTAAGTACCAACAAGCTAAAGTGAAACCGCGAATGGCTCATTACAACATACATAATCCATTGAATGTTAGAATAATTGGATAACTGAGGTAATTCTTGAGCTAATACATATTGCAAAATTCCAACTCACGAAGGAATGCATTTGTTAGCTAAAGACCAAACTCACTTGTGAGTTTCTTAGTGATTCAGAACGAAATATCTGATTATATTGGCTTGTCCAGATAACAAATTCAATGAGAGTATGACCTATCAACTGTCGACTGTGGTGTATTTTATCACAGTGGTGTTAACGGGTAACGGAGAATCTGGGTTCGGTTCCGGAGAGGGAGCCTTAGAAACGGCTACCACATCCAAGGAA	Unclassified Eukaryota			0	20	17	12	26	27	42	0	26	38	26	33	13	0	15	0	14	0	20	37	16	0	0	0	18	16	0	12	0	0	44	31	0	0	0	27	28	0	17	0	17	33	0	27
394	TCTCAAAGATTAAGCCATGCATGTCTAAGTATAAGCAATTGTACAGTGAAACTGCGAATGGCTCATTAAATCAGTTTTAGCCTACTTGGTATTACTTACTACTTGGATAACCGTAGTAATTCTAGAGCTAATACATGCGTACATACCCGACTTTTGGAAGGGTAGCATTTATTAGATTGAAACCAATCCAGTTTCGGCTGGTATTGTGTTGAGTCATACTAACTTATCGGATCGCTTTTGCGATGAACCAATTGGGATTCTGCCCTATCAGCTTTGGATGGTAGGATATGGGCCTACCATGGCATTAACGGGTAACGGGGAATTAGGGTTTGATTCCGGAGAGGGAGCCTGAGAAACGGCTACCACATCCAAGGAA	Eukaryota/Peronosporomycetes/Peronosporomycetes_cl/Peronosporomycetes_or/Peronosporomycetes_fa	Eukaryota/environmental samples <Eukaryotae>/uncultured marine eukaryote/	94.459	0	0	5	0	0	10	0	5	42	20	0	0	0	0	0	0	35	40	0	0	24	0	0	0	0	88	306	0	77	0	0	0	0	0	0	0	0	0	0	0	0	0	0	0
395	TCTCAAAGATTAAGCCATGCATGTATAAGTTCACACCTTCATATGGTGAAACCGCGAATGGCTCATTAAATCAGCTATGGTTCCTTAGATCTTACATCCATACTTGGATAACTGTGGTAATTCTAGAGCTAATACATGCCTCAATGCCCTGACTTCGGGAAGGGTGGATTTATTAGAACAAAACCTACCGGCCTTGGTCGTTGGTTTGATGACTCTGGATAACTTTTCTGATCGCATGGCCTTGAGCCAGCGACGTATCTATCAAATGACTGCCCTATCAACTATCGATGGTAGGTGATATGCCTACCATGGTTATGACGGGTAACGGGGAATCAGGGTTCGATTCCGGAGAGGGAGCCTTAGAAATGGCTACCACATCTAAGGAA	Eukaryota/Platyhelminthes/Rhabditophora/Rhabdocoela	Eukaryota/Opisthokonta/Metazoa/Eumetazoa/Bilateria/Platyhelminthes/Rhabditophora/Rhabdocoela/Kalyptorhynchia/Eukalyptorhynchia/Gnathorhynchidae/Odontorhynchus/Odontorhynchus aculeatus/	97.686	0	0	0	0	17	0	0	0	0	0	634	0	0	0	0	0	0	0	0	0	0	0	0	0	0	0	0	0	0	0	0	0	0	0	0	0	0	0	0	0	0	0	0	0
396	TCTCAAAGATTAAGCCATGCACGTCTAAGTACTAACAAGCTAAAGTGAAACCGCGAATGGCTCATTACAACATACACAATCTATTGAATGTTAAATTAGTTGGATAACTGAGGTAATTCTTGAGCTAATACATATTGCAAATTCTCAACTCACGAAGAGAAGCATTCGTTAGCTAAAGATCAAACTCACTTGTGAGTTTATTAGTGATTCAGAACGAAATATCTGATTATATTGGCTTGTCCAGATAACAAATTCAATGAACGTATGACCTATCAACTGTCGACTGTGGTGTATTTGATCACAGTGGTGTTAACGGGTAACGGAGAATCTGGGTTCGATTCCGGAGAGGGAGCCTTAGAAACGGCTACCACATCCAAGGAA	Unclassified Eukaryota			0	21	13	20	17	27	56	23	23	34	20	37	14	17	17	0	28	0	0	32	0	21	0	0	14	19	33	9	0	0	35	31	0	0	0	22	17	0	13	0	9	14	0	13
397	TCTCAAAGATTAAGCCATGCATGTCTAAGTTTAACCGTTTAAACTAGGAAAACTGCGTACGGCTCATTAAATCAGTTATAGTTTCTTTGATATTCATTTTTACAAGGATACTTGTGGCAAATCTAGAAAAAATACTTGCTTAAAGGCCCGACTTTTTGGAAGGGCTGCATTTGTTTGACTTAAACCAATACCCTCTGGGTTGTTTCGGTGATTCAGGACAACTAAGCGAATCGCAGTGCTTTACGCGGCGATGAATCATTCAAGTTTCTGCCCCATCAGTTGTCGAAGGTAAGGTATTGGCTTACCTTGACTATCACGGGTGACGGAGAATCAGGGTTCGATTCCGGAGAGGGAGCCTTAGAGACGGCTACCACATCCAAGGAA	Eukaryota/Labyrinthulomycetes/Labyrinthulomycetes_cl/Labyrinthulomycetes_or/Thraustochytriaceae/Ulkenia	Eukaryota/Stramenopiles/Labyrinthulomycetes/environmental samples <Labyrinthulida>/uncultured labyrinthulid/	98.698	19	50	14	0	0	9	0	0	6	0	11	18	4	39	0	0	13	22	13	79	6	7	7	0	17	0	0	0	10	5	6	7	38	33	37	12	10	4	18	5	11	19	21	76
398	TCTCAAAGATTAAGCCATGCATGTCTAAGTATAAATGACCTTATACAGTGAAACTGCGAATGGCTCATTAAATCAGTTATAGTTTATTTGATGGTACCTTACTACTTGGATAACCGTAGTAATTCTAGAGCTAATACATGCACCAATCTCTGACCTTGTGGACGAGAGTATTTATTAGATTCAAACCAACTCTGGGCAACCAGTCAGTGGTGATTCATAATAACTGCACGAATTGTATGACTTCATGTCAACAATAGTTCATTCAAATATCTGCCCTATCAACTTTCGATGGTAGGATAGAGGCCTACCATGGTTGTAACGGGTGACGGGGAATTGGGGTTCGATTCCGGAGAGGGAGCCTGAGAAACGGCTACCACATCCAAGGAA	Unclassified Eukaryota			0	0	0	0	0	0	0	0	0	0	0	10	43	98	0	0	0	0	0	0	0	0	0	0	92	0	0	0	0	0	0	19	309	39	29	6	0	0	0	0	0	0	0	0
399	TCTCAAAGATTAAGCCATGCATGTCTCAGCATAAGCTTTTGTACGGTGAAACTGCGAATGGCTCATTAAAGCAGTTATAGTTTATTTGATGGTCACTGTTACATGGATAACTGTGGTAATTCTAGAGCTAATACATGCACCAAAACCCAACTTCTCGGAAGGGTTGTGTTTATTAGATACAGAACCAACCCAAGCTCTGCTTGGTTCTATGGTGACTCATAATAACTCGATGAATCGTGTAGCTTCGGCTGACGATGCATCATTCAAGTTTCTGACCTATCAGCTTCCGACGGTAGGGTATTGGCCTACCGTGGCAATGACGGGTAACGGAGAATTAGGGTTTGATTCCGGAGAGGGAGCCTGAGAAACGGCTACCACATCTAAGGAA	Eukaryota/Dinoflagellata/Dinophyceae/Gymnodiniphycidae/Suessiaceae/Pelagodinium	Eukaryota/Alveolata/Dinophyceae/Gymnodiniales/environmental samples <Gymnodiniales>/uncultured Gymnodinium/	96.649	0	0	0	0	0	0	0	0	0	5	0	0	0	0	35	0	34	77	10	19	32	29	0	0	0	0	63	0	0	18	0	0	0	0	0	0	0	34	53	24	52	44	62	53
400	TCTCAAAGATTAAGCCATGCATGTCTAAGTATAAACTGCTTTATACTGTGAAACTGCGAATGGCTCATTAAATCAGTTATAGTTTATTTGATGGTACCTACTTACTCGGATAACCGTAGTAATTCTAGAGCTAATACGTGCGCACATCCCGACTTCTGGAAGGGACGTATTTATTAGATAAAAGGCCGACCGGATTTTTCCGACTCGCGGTGACTCATGATAACTTCACGAATCGCATGGCCTCGTGCCGGCGATGTTTCATTCAAATTTCTGCCCTATCAACTTTTGATGGTAGGATAGAGGCCTACCATGGTGGTAACGGGTGACGGAGAATTAGGGTTCGATTCCGGAGAGGGAGCCTGAGAAACGGCTACCACATCCAAGGAA	Eukaryota/Chlorophyta_ph/Trebouxiophyceae/Incertae_Sedis/Incertae_Sedis_fa/Picochlorum	Eukaryota/environmental samples <Eukaryotae>/uncultured marine eukaryote/	99.742	26	30	14	0	0	0	0	0	0	0	0	0	6	0	22	21	21	35	22	0	13	21	33	0	32	35	119	3	44	0	0	0	0	0	0	0	0	27	45	0	42	0	0	32
401	TCTCAAAGATTAAGCCATGCATGTCTATGCATAAGCCAATTTATGGTGAAGCCGCGAATGGCTCATTACAACAGCTTTCATTTCTTGGGTGTCTCTCATACTTGGATAACTTTGTCAACCCAGAGCTAATACATGCAAAAAGCCCTGACTTATGGAGGGGCGCATTTATTTGATCAAAACCAATCAGGTTCGCCTGATTCTGATGACTCTGAGTAAATTCGTTGATCGCACAGTCCTAGCACTGGCGACAAACTCTTCAAGTGTCTGCCTTATCAACTTTCGATGGTAGTTTAAGTGCCTACCATGGTTACAACGGGTAACGGAGAATAAGGGTTCGACTCCGGAGAGGGAGCCTGAGAAACGGCTACCACATCCAAGGAA	Eukaryota/Nematoda/Chromadorea/Chromadorida	Eukaryota/Opisthokonta/Metazoa/Eumetazoa/Bilateria/Protostomia/Ecdysozoa/Nematoda/Chromadorea/Araeolaimida/Axonolaimoidea/Diplopeltidae/Campylaimus/Campylaimus sp. 97L22D15/	91.384	0	0	0	0	0	0	0	0	0	0	0	0	0	0	0	0	0	0	0	0	0	0	0	0	0	0	0	0	0	0	0	0	0	0	0	0	0	67	0	0	0	94	0	482
402	TCTCAAAGATTAAGCCATGCATGTCTAAGTGTAAACTAATTTATACAGTGAAACTGCGAATGGCTCATTAAATCAGTTATAGTTTATTTGATGGTACCTTACTACTTGGATAACCGTGGTAATTCTGCAGCTAATACATGCATTAAATCCCGACTTCTGGAAGGGATGTACTTATTAGATTAAAACCGCCCGGGCAACCGGATTCTAGGTGATTCATGATAATTTCTCGAATCGTATGGCCTTGTGCCGACGATGGTTCATTCAAATTTCTGCCCTATCAACTTTCGATGGTAGGATAGAGGCCTACCATGGTTTTAACGGGTAACGGAGAATTAGGGTTCGATTCCGGAGAGGGAGCCTGAGAAACGGCTACCACATCCAAGGAA	Eukaryota/Chytridiomycota/Incertae_Sedis/Lobulomycetales/Lobulomycetaceae	Eukaryota/Opisthokonta/Fungi/Fungi incertae sedis/Chytridiomycota/Chytridiomycetes/Chytridiales/Chytridiaceae/environmental samples <Chytridiaceae>/uncultured Chytridium/	98.953	0	0	0	0	0	0	0	0	0	0	0	0	0	0	0	0	73	37	494	28	0	0	0	0	0	0	0	0	0	0	0	0	0	10	0	0	0	0	0	0	0	0	0	0
403	TCTCAAAGATTAAGCCATGCATGTCTAAGTATAAATAACTACACAGTAAAACTGCGAATGGCTCATTAAAACAGTTATAGTTTATTTGATACATTAAATGGATAACTGTAGAAAAACTAGAGCTAATACATGCCAAGACCGCAAGGTTGTATTTATTAGATATACCAAATTGGTGAATCATAATAACTTCGCAAATCGCGACTATGTCGCGATAAATCATTCAAGTTTCTGCCCTATCATGCTTTCGATGGTAGTGTATTGGACTACCATGGCTCTCACGGGTAACGGGGAATTAGGGTTCGATTCCGGAGAAGGAGCCTGAGAAACGGCTACTACATCTAAGGAA	Eukaryota/Ciliophora/Intramacronucleata/Litostomatea/Haptoria/Arcuospathidium	Eukaryota/Alveolata/Ciliophora/Intramacronucleata/Litostomatea/Haptoria/Haptorida/Trachelophyllidae/Trachelophyllum/Trachelophyllum sp. VBOEF-2011/	99.711	0	0	0	0	0	0	0	0	0	0	0	0	0	0	0	0	0	0	0	631	0	0	0	0	11	0	0	0	0	0	0	0	0	0	0	0	0	0	0	0	0	0	0	0
404	TCTCAAAGATTAAGCCATGCACGTTTAAATACAAGCCTTAAAATGGTGAAATCGCGAATAGCTCATTACAACAGCCATTGTTTCTTGGATCTTTCATTCTACTTGGATAACTGTGGTAATTCTAGAGCTAATACACGCAAACAAGTTCCGACGCAAGAAGGAATGCATTTATTAGAACTAAATCAATCGGGCTTGCCCGTTGTTTGGTGAATCTGAATAACTCCGCAGATCGCATGGTCTAGCACCGGTGACATATCTTTCAAGTGTCTGCCTTATCAACTTTCGATGGTAGTTTATGTGACTACCATGGTTGTAACGGGTAACGGAGAATTAGGGTTCGACTCCGGAGAGGGAGCCTGAGAAACGGCTACCACATCCAAGGAA	Eukaryota/Nematoda/Chromadorea/Chromadorida	Eukaryota/Opisthokonta/Metazoa/Eumetazoa/Bilateria/Protostomia/Ecdysozoa/Nematoda/Chromadorea/Desmodorida/Richtersioidea/Microlaimidae/Microlaimus/Microlaimus sp. 46L25C15/	97.409	0	0	0	0	0	0	0	0	0	0	0	0	0	0	0	0	0	0	0	0	0	0	0	0	0	0	0	0	0	0	0	0	0	0	0	0	0	0	0	0	0	506	0	131
405	TCTCAAAGATTAAGCCATGCATGTCTCAGTATAAGCTTCTACACGGCGAAACTGCGAATGGCTCATTAAAACAGTTATCGTTTATTTGGTGGTCATTCATTACATGGATAACCATGGTAATTCTAGAGCTAATACATGCGCCCAGACCCAACTTTTTGGACGGGTTGTGTTTATTAGGTACAGAACCAACCCAGGCTCTGCCTGGTCTTTTGGTGATTCAGGAAAACCGAACGAATCGCATGGCATCCGCTAGCGATGAATCATTCAAGTTTCTGACCTATCAGCTTTCGACGGTAGGGTATTGGCCTACCGTGGCAATGACGGGTAACGGAGAATTAGGGTTCGATTCCGGAGAGGGAGCCTGAGAAACGGCTACCACATCTAAGGAA	Eukaryota/Dinoflagellata/Dinophyceae/Gymnodiniphycidae/Gymnodinium_clade	Eukaryota/environmental samples <Eukaryotae>/eukaryotic picoplankton environmental sample/	98.972	0	0	0	0	0	0	0	22	0	0	0	43	45	147	0	0	0	0	0	0	0	0	21	0	72	0	32	0	0	0	0	71	80	45	33	0	0	0	0	0	0	0	0	23
406	TCTCAAAGATTAAGCCATGCATGTCTAAGTATAAATGACTTTATACAGTGAAACTGCGAATGGCTCATTAAATCAGTTATAGTTTATTTGATGGTTCTTTGCTACTTGGATAACCGTAGTAATTCTAGAGCTAATACATGCACCCATCTCCGACTTTACTGAAGGAGAGTATTTATTAGATTCAAACCAACGCTGGGCAACCAGAGCACTGGTGATTCATGATAACTGCACGAATCGTATGACCTTGTGTCGACGATAGTTCATTCAAATATCTGCCCTATCAACTGTCGATGGTAGGATAGAGGCCTACCATGGTTGTAACGGGTGACGGGGAATTAGGGTTCGATTCCGGAGAGGGAGCCTGAGAAACGGCTACCACATCCAAGGAA	Unclassified Eukaryota			0	5	9	6	0	0	0	5	0	0	0	12	10	29	23	25	14	31	28	74	25	21	42	15	27	0	22	11	13	46	0	41	23	36	34	3	0	0	0	0	0	0	0	0
407	TCTCAAAGATTAAGCCATGCATGTCTAAGTATAAACGAATCTATACTGTGAAACTGCGTACGGCTCATTAAACCAGTTATAGTTTATTTGATATTCCCCTACTACTTGGATAACCGTAGTAATTCTAGAGCTAATACATGCGTCAAGCGACATATGTCGTGTCATTATTAGATAGAAACCAATGCGACTCTGGTCGGAATTGTGGTGAGTCATGATAATTTAGCGGATCGCATGGCCTTGTGCCGGCGATGGATCATTCAAGTTTCTGCCCTATCAGCTTTGGATGGTAGGGTATTGGCCTACCATGGCTTTAACGGGTAACGGAGAATTAGGGTTCGATTCCGGAGAGGGAGCCTGAGAGACGGCTACCACATCCAAGGAA	Eukaryota/Ochrophyta/Dictyochophyceae/Pedinellales/Pedinellales_fa/Pteridomonas	Eukaryota/Stramenopiles/Dictyochophyceae/Pedinellales/Pteridomonas/Pteridomonas danica/	98.953	18	0	15	0	0	0	0	0	0	0	0	0	0	0	0	0	0	35	0	40	0	0	0	0	0	0	0	0	0	0	0	0	169	83	147	58	13	0	22	0	0	0	0	23
408	TCTCAAAGATTAAGCCATGCATGTCTAAGTTTAAGTACTATGAATGACGAAACTGCGAACGGCTCATTAAAACAGTGATAATTGATTTGATGGACATTCTATACGGATAACCGTGGGAAACCAAGGCTAATACGTGCATAAGACTTCGGTCTGAGTTTATTAGCTTAAGATCCATTTTATGATGGTTCATGGTAAATGATCGGATCGCACGCTTTTTGCGGCGATGGTTCATTCAAGTCTCTGACCTATCAGCTTTCGACGGTCGGGTATTGGCCCACCGTGGCTTTGACGGGTGACGGGGAATTAGGGTTCGATTCCGGAGAGGGAGCCTGAGAAACGGCTACCACGTCTAAGGAA	Eukaryota/Apicomplexa/Novel_Apicomplexa_Class_2	Eukaryota/Alveolata/Apicomplexa/Conoidasida/Gregarinasina/Eugregarinorida/Lecudinidae/Ancora/Ancora cf. sagittata/	100	0	0	0	0	0	0	0	0	0	0	0	0	0	0	0	0	0	0	0	0	0	0	0	0	0	0	0	0	0	0	0	0	0	0	0	7	4	34	371	31	37	42	0	94
409	TCTCAAAGATTAAGCCATGCATGTCTAAGTATAAACCAATTTATACGGTGAAACTGCGAATGGCTCATTAAATCAGTTATAGTTTATTTGATAATATCTTACTACATGGATAACCGTGGTAATTCTAGAGCTAATACATGCAAAAAAGCCCGACTTTCGGAGGGCTGTATTTATTAGATTAAAACCAATGCCTTCGGGCTTACAGGTGATTCATAATAACTTTTCAGATCGCATGGCCTTGTGCCGGCGACATATCATTCAAATTTCTGCCCTATCAACTTTCGATGGTAGGATAGAGGCCTACCATGGTTTTTACGGGTAACGGAGAATTAGGGTTCGATTCCGGAGAGGGAGCCTGAGAAACGGCTACCACTTCCAAGGAA	Eukaryota/Cryptomycota	Eukaryota/environmental samples <Eukaryotae>/uncultured eukaryote/	100	5	10	6	0	5	0	3	0	0	4	0	0	18	82	11	16	8	32	13	26	0	8	0	0	22	5	33	8	0	13	0	30	92	59	32	23	32	0	0	0	0	5	0	11
410	TCTCAAAGATTAAGCCATGCATGTCTATGCACAAGCCTAACTAAGGTGAAGCCGCGAATTGCTCATTACAACAGCCATTGTTTACTGGATCTTAATATCCTACTTGGATAACTGTGGTAATTCTAGAGCTAATACACGCAAACAGCTCTGACCGTAAGGGACGAGCGCATTTATTAGAACAAAACCAATCGGGCTTGCCTGTCTTTGGTGGATCTGAATAACTCAGTTGATCGCATGGTCTCGCACCGGCGACGTATCTTCCAAGTGTCTGCCTTATCAACTTTTGATGGTAGTTTATGCGACTACCATGGTTGTAACGGGTAACGGAGAATAAGGGTTCGACTCCGGAGAGGGAGCCTGAGAAATGGCTACCACATCCAAGGAA	Eukaryota/Nematoda/Chromadorea	Eukaryota/Opisthokonta/Metazoa/Eumetazoa/Bilateria/Protostomia/Ecdysozoa/Nematoda/Chromadorea/Araeolaimida/Axonolaimoidea/Axonolaimidae/Axonolaimus/Axonolaimus helgolandicus/	99.481	0	0	0	0	0	82	54	0	0	0	0	0	0	0	0	0	0	0	0	0	0	0	0	149	0	0	0	0	319	0	0	0	0	0	0	0	0	0	0	0	0	0	0	0
411	TCTCAAAGATTAAGCCATGCACGTCTAAGTACTAACAAGCTAAAGTGAAACCGCGAATGGCTCATTACAACATACACAATCTATTGAATGTTAAGATATTTGGATAACTGAGGTAATTCTTGAGCTAATACATATTGCAAATTTCCAACTTACGAAGGAAAGCATTTGTTAGCTAAAGATCAAACTCACTTGTGAGTTAAATAGTGATTCAGAACGAAATAGCTGATTATATTGGCTTGTCCAGATAACAAATTCAATGAGAGTATGACCTATCAACTGTCGACTGTGGTGTATTTGATCACAGTGGTGTTAACGGGTAACGGAGAATCTGGGTTCGATTCCGGAGAGGGAGCCTTAGAAACGGCTACCACATCCAAGGAA	Unclassified Eukaryota			0	35	0	31	0	49	69	29	37	51	29	56	0	0	0	0	0	0	0	0	0	23	0	0	42	42	0	0	0	0	41	30	0	0	0	39	0	0	0	0	0	0	0	0
412	TCTCAAAGATTAAGCCATGCATGTCTAAGTACAAGCCTCAGCAAGGTGAAACCGCGAATGGCTCATTAAATCACACCTAATGTACTGGACAGTGTCAGTTACTTGGATAACTGCGGTAATTCTGGAGCTAATACATGCGTACAAGCCCCGACTCACGGAGGGGCGCTTTTATTAGACTAAAACCAAACGGCTTCGGCCGTACCACTGGTGAATCTGAATAACTTTGAGCGGATCGCACGGCCTCGTGCCGGCGACGTGTCCTTCCAAGGTGTGCCCTATCAACTGTCGACTGTGGCATAGACGCCCACAGTGGTTTTGACGGGTAACGGGGAATTAGGGTTCGATTCCGGAGAGGGAGCCTGAGAAACGGCTACCACTTCTAAGGAA	Eukaryota/Arthropoda/Maxillopoda/Cyclopoida	Eukaryota/environmental samples <Eukaryotae>/uncultured eukaryote/	99.483	0	0	0	0	0	0	0	0	0	0	0	0	0	0	0	0	0	0	0	597	0	0	0	0	0	0	0	0	0	0	0	0	0	0	0	0	0	0	0	0	0	0	0	0
413	TCTCAAAGATTAAGCCATGCATGTCTAAGTATAAACTACTTTATACAGTGAAACTGCGATGGCTCATTAAATCAGTTATAGTTTATTTGATATTAACTTACTACTTGGATAACCGTGGTAATTCTGCAGCTAATACATGCGTTAAACCCCGACTTCTGGAAGGGGCGTACTTATTAGATTTAAGCCAACCCTAGCAATAGGATTAAGGTTGATTCATGATAATTTTTCGAATCGTATGACTTTGTGTCGACGATGGTTCATTCAAATTTCTGCCCTATCAACTTTCGATTGTAGTGTATTGGACTACAATGGTTTCAACGGGTAACGGAGAATTAGGGTTCGATTCCGGAGAGGGAGCCTGAGAAACGGCTACCACATCCAAGGAA	Eukaryota/Chytridiomycota/Incertae_Sedis/Lobulomycetales/Lobulomycetaceae	Eukaryota/Opisthokonta/Fungi/environmental samples <Fungi>/uncultured fungus/	99.476	0	35	0	0	0	0	0	0	0	0	0	0	0	0	0	0	0	0	0	0	0	0	0	0	0	0	0	0	0	0	0	0	260	0	0	0	0	24	57	13	81	15	56	53
414	TCTCAAAGATTAAGCCATGCACGTCTAAGTACTAACAAGCTAAAGTGAAACCGCGAATGGCTCATTACAACATACACAATCTATTGAATGTTAAATTAGTTGGATAACTGAGGTAATTCTTGAGCTAATACATATTGCAAATTCTCAACTCACGAAGAGAAGCATTCGTTAGCTAAAGATCAAACTCACTTGTGAGTTTATTAGTGACTCAGAACGAAATATCTGATTATATTGGCTTGTCCAGATAACAAATTCAATGAACGTATGACCTATCAACTGTCGACTGTGGTGTATTTGATCACAGTGGTGTTAACGGGTAACGGAGAATCTGGGTTCGATTCCGGAGAGGGAGCCTTAAAAACGGCTACCACATCCAAGGAA	Unclassified Eukaryota			0	21	15	20	33	33	32	15	21	29	33	31	8	11	5	0	0	0	20	4	0	14	0	6	24	24	0	5	0	15	35	23	0	0	0	18	21	0	11	0	30	12	0	14
415	TCTCAAAGATTAAGCCATGCATGTCTCAGTATAAGCTTCTACACGGCGAAGCTGCGAATGGCTCATTAAAGCAGTAATCGTTTATTTGGTGGTTATTCACTACATGGACAACCATGGTAATTCTAGAGCTAATACATGCGCCCAGACCCAGCTTTGTGGACGGGTTGTGTTTATTAGGTACAGAGCCAACCCAGGCTTTGCCTGGTCTTTTGGTGGTTCATGATAGACGAGCGAATCGCATGGCATCCGCTGGCAATGAATCATTCTAGTTTCTGACCTATCAGCTTCCGACGGTAGGGTATTGGCCTACCGTGGCAATGACGGGTAACGGAGAATTAGGGTTCGATTCCGGAGAGGGAGCCTGAGAAACGGCTACCACATCTAAGGAA	Eukaryota/Dinoflagellata/Dinophyceae/Gymnodiniphycidae/Gymnodinium_clade/Chytriodinium	Eukaryota/environmental samples <Eukaryotae>/eukaryotic picoplankton environmental sample/	95.887	0	0	0	0	7	0	20	20	0	22	12	44	40	117	0	0	0	0	0	5	0	0	0	0	69	15	28	0	0	0	0	0	59	0	56	47	0	0	0	0	0	0	0	18
416	TCTCAAAGATTAAGCCATGCACGTTTCAATACAAGCCTTTAAATGGTGAAATCGCGAATGGCTCATTACAACAGCCATTGTTTCTTGGATCTTACTCTTACTTGGAATAACTGTGGTAATTCTAGAGCTAATACATGCCAAAAAATCCCAACGCAAGAAGGGATGCATTTATTAGAACCGAATCGACCGGGCTCGCCTGATCTTTGGTGAATCTGAATAACTCTGCAGATCACATGGTCTTTCGCACCAGTGATGTGTCCTTCAAGTGTCTGCCTTATCAACTTTCGACGGTAGTCTATCTGTCTACCGTGGTCTTGACGGGTAACGGAGAATTAGGGTTTGACTCCGGAGAGGAAGCCTGAGAAACGGCTACCACATCCAAGGAA	Eukaryota/Nematoda/Chromadorea	Eukaryota/environmental samples <Eukaryotae>/uncultured eukaryote/	88.66	0	0	97	0	0	0	0	107	65	0	0	0	0	0	0	0	0	0	0	0	0	0	0	0	90	0	0	145	71	0	0	0	0	0	0	0	0	0	0	0	0	0	0	0
417	TCTCAAAGATTAAGCCATGCATGTCTCAGTATAAGCTTCTTTACGGTGAAACTGCGAATGGCTCATTAAAACAGTTATAGTTTATTTGATGGTCAAATCTTACATGGATAACTGTGGAAATTCTAGAGCTAATACATGCACCCAAACCCGACTCCGTGGAAGGGTTGTGTTTATTAGTTACAGAACCAACCCAGGCTCTGCCTGGTCTTGTGGTGATTCATAATAACCGAACGAATCGCATGGCATCCGCCGGCGATGAATCATTCAAGTTTCTGACCTATCAGCTTTCGACGGTAGGGTATTGGCCTACCGTGGCAATGACGGGTAACGGAGAATTAGGGTTCGATTCCGGAGAGGGAGCCTGAGAAACGGCTACCACATCTAAGGAA	Eukaryota/Dinoflagellata/Dinophyceae/Peridiniphycidae/Thoracosphaeraceae	Eukaryota/Alveolata/Dinophyceae/unclassified Dinophyceae/Stoeckeria/Stoeckeria algicida/	98.201	117	0	0	0	0	0	0	0	0	0	0	0	0	0	0	0	21	0	48	44	0	0	0	0	0	0	0	0	0	0	0	18	0	18	0	0	0	51	24	29	67	0	130	0
418	TCTCAAAGATTAAGCCATGCATGTCTCAGTATAAGCTTTTACACGGTGAAACTGCGAATGGCTCATTAAAGCAGTTATAGTTTATTTGATGGTCACTCTTACATGGATAACTGTGGTAATTCTAGAGCTAATACATGCACCAAAACCCGACTTCGGAAGGGTTGTGTTTATTAGATACAGAACCATCCCAAGCTTGCTTGGTCTTGTGGTGACTCATAATAACTGGATGAATCGTATGGCTTCGCTGACGATGCATCATTCAAGTTTCTGACCTATCAGCTTCCGACGGTAGGGTATTGGCCTACCGTGGCAATGACGGGTAACGGAGAATTAGGGTTTGATTCCGGAGAGGGAGCCTGAGAAACGGCTACCACATCTAAGGAA	Eukaryota/Dinoflagellata/Dinophyceae/Gymnodiniphycidae/Suessiaceae/Protodinium	Eukaryota/Alveolata/Dinophyceae/Suessiales/Suessiaceae/Protodinium/Protodinium simplex/	98.698	0	0	0	0	0	0	0	0	0	0	0	0	19	91	0	0	0	0	0	0	0	0	0	0	0	0	0	0	0	0	0	0	282	51	51	0	34	0	0	0	0	0	37	0
419	TCTCAAAGATTAAGCCATGCATGTCTAAGTACAAGCTGAATTAAAGTGAAACCGCGAATGGCTCATTACAACAGCCGTTGTTCCCTTGAGACTATCAATACTTGGATAACTGTGGCAATTCTAGAGCTAATACACGCAACTAAACCCTGACTTTGCGGGAAGGGTGCATTTATTAGAACAAAACCAATCGGGCTTGCCCGTCATTTGGTGAATCTGAATAACCGAGCTGATCGCACGGTCATCGAACCGGCGACGCATCTTTCAAGTGTCTGCCTTATCAACTTTCGATGGTAGTTTATGTGACTACCATGGTTGTAACGGGTAACGGAGAATAAGGGTTCGACTCCGGAGAGGGAGCCTGAGAAACGGCTACCACATCCAAGGAA	Eukaryota/Nematoda/Chromadorea	Eukaryota/Opisthokonta/Metazoa/Eumetazoa/Bilateria/Protostomia/Ecdysozoa/Nematoda/Chromadorea/Monhysterida/Linhomoeidae/Terschellingia/Terschellingia longicaudata/	95.09	0	0	0	0	0	0	0	0	0	0	0	0	0	0	0	0	0	0	0	0	0	0	0	0	0	0	0	0	0	0	0	0	0	0	0	0	0	33	36	0	0	177	228	89
420	TCTCAAAGATTAAGCCATGCATGTGTAAGAATAAACCGAATATGGTGAATCCGCGAATGGCTCATTACAACAGCCTTAGTTTATTGGATCTTAATCCTTACATGGATACCTGTGGTAATTCTAGAGCTAATACACGCAATTAAGCCCTGACTTCGGGAAGGGCGCATTTATTAGAACAAGACCAATTGGCTTCGGCCATTTATTGGTGAATCTGAATAACTACGCAGATCGCATGGGCTCGTCCCGGCGACATATCCTTCAAGTGTCTGCCTTATCAACTGTCGATGGTAGTTTATACGACTACCATGGTTGTAACGGGTAACGGAGAATCAGGGTTCGACTCCGGAGAGGGAGCCTGAGAAACGGCTACCACATCCAAGGAA	Eukaryota/Nematoda/Chromadorea/Chromadorida	Eukaryota/Opisthokonta/Metazoa/Eumetazoa/Bilateria/Protostomia/Ecdysozoa/Nematoda/Chromadorea/Chromadorida/Chromadoridae/Punctodora/Punctodora ratzeburgensis/	100	0	0	0	0	0	0	0	0	0	0	0	0	0	0	0	0	394	168	0	0	0	0	0	0	0	0	0	0	0	0	0	0	0	0	0	0	0	0	0	0	0	0	0	0
421	TCTCAAAGATTAAGCCATGCATGTATAAGTACACACCTTCATACGGTGAGACCGCGAATGGCTCATTAAATCAGCTATTATTTCTTAGATCTTACACAATTACTTGGATAACTGTAGTAATTCTAGAGCTAATACATGAAACAGTGCCTCAGTCTCTGATTGGGTGCGGATTTATTAGAACAAAACCAACCGGCTTCGGTCGCATGTTTGGTGACTCTGGATAACTTTCCTGATCGCATGGCCTTGAGCCGGCGACGTATCTTTCAAGTGTCTGCCCTATCAACTGACGTTGGTGAGTTACATGCTCACCATGGTGATAACGGGTAACGGGGAATCAGGGTTCGATACCGGAGAGGGAGCCTTAGAAACGGCTACCACATCTAAGGAA	Eukaryota/Platyhelminthes/Rhabditophora/Rhabdocoela	Eukaryota/Opisthokonta/Metazoa/Eumetazoa/Bilateria/Platyhelminthes/Rhabditophora/Rhabdocoela/Neodalyellida/Promesostomidae/Coronhelmis/Coronhelmis multispinosus/	99.742	289	0	0	0	0	0	0	0	0	0	0	0	0	0	0	0	0	0	271	0	0	0	0	0	0	0	0	0	0	0	0	0	0	0	0	0	0	0	0	0	0	0	0	0
422	TCTCAAAGATTAAGCCATGCATGTCTAAGTATAAGCAATTTATACGGTGAAACTGCGAATGGCTCATTATATCAGTTTTAGCCTACTTGATATTACTTACTACTTGGATAACCGTAGTAATTCTAGAGCTAATACATGCTTCAAAACCCAACTTTTGGACGGGTTGCATTTATTAGATTGAAACCAATCTGGCTTTTGCTGGTATTGTGTTGAGTCATAATAACTAATCGGATCGCATTCGTGCGATGAATCAATTGGGATTCTGCCCTATCAGCTTTGGATGGTAGGATATGGGCCTACCATGGCATTAACGGGTAACGGGGAATTAGGGTTTGATTCCGGAGAGGGAGCCTGAGAAACGGCTACCACATCCAAGGAA	Eukaryota/Peronosporomycetes/Peronosporomycetes_cl/Peronosporomycetes_or/Peronosporomycetes_fa	Eukaryota/environmental samples <Eukaryotae>/uncultured marine eukaryote/	98.945	0	0	0	0	0	0	0	0	0	0	0	0	0	0	31	20	21	59	51	179	14	0	34	14	0	0	31	28	54	15	0	0	0	0	0	0	0	0	0	0	0	0	0	0
423	TCTCAAAGATTAAGCCATGCATGTCTAAGTATAAGCAATTGTACAGTGAAACTGCGAATGGCTCATTAAATCAGTTATCGTTTATTTGATAGTACCTTACTACTTGGATAACCGTGGTAATTCTAGAGCTAATACATGCCTAAAAGCCCCGACCTCTGGAAGGGGTGTATTTATTAGATAAAAAAACCAATGCCTTCGGGCTCCTTGGTGATTCATAATAACTTTGCGGAGCGCATGGCCTTGTGCCGGCGCCGGTTCATTCAAATTTCTGCCCTATCAACTTTCGATGGTAGGATAGTGGCCTACCATGGTTTCAACGGGTAACGGGGAATTAGGGTTCGATTCCGGAGAGGGAGCCTGAGAAACGGCTACCACATCCAAGGAA	Eukaryota/Ascomycota	Eukaryota/Opisthokonta/Fungi/environmental samples <Fungi>/uncultured fungus/	100	83	0	0	0	0	0	0	0	0	0	0	0	0	0	0	0	45	0	0	0	0	0	294	10	0	0	0	0	118	0	0	0	0	0	0	0	0	0	0	0	0	0	0	0
424	TCTCAAAGATTAAGCCATGCATGTCTAAGTATAAGTATTATACAGCGAAACTGCGAATGGCTCATTAAAACAGTTATAGTTTATTTGACAATCGAATGTTACATGGATAACCGTGGTAATTCTAGAGCTAATACATGCTGATTGGCCCGACTTTTTGGAAGGGCGGTATTTATTAGATAACAACCAATATTCCTCTGGTCTATGTGGTGAATCATAATAACTGAACGAATCGCAAAGCTTTGGCTGCGATAAGTCATTCAAGTTTCTGCCCCATCAGCTTTCGATGGTAGTGTATTGGACTACCATGGCGTTTACGGGTAACGGAGGATTAGGGTTCGATTCCGGAGAGGGAGCCTGAGAAACGGCTACCACATCTAAGGAA	Eukaryota/Ciliophora/Intramacronucleata/Spirotrichea/Oligotrichia/Strombidium	Eukaryota/environmental samples <Eukaryotae>/uncultured eukaryote/	99.215	0	0	0	0	16	16	0	0	0	0	0	0	0	0	35	97	0	48	92	114	0	18	8	0	0	0	0	0	0	0	0	0	0	0	0	0	0	0	38	0	0	0	63	0
425	TCTCAAAGATTAAGCCATGCATGTCTCAGTATAAGCTTCTACACGGCGAAACTGCGAATGGCTCATTAAAACAGTTATCGTTTATTTGGTGGTCATTCATTACATGGATAACCATGGTAAGTGTAGAGCTAATACATGCGCCCAGACCCAACTTTTTGGACGGGTTGTGTTTATTAGGTACAGAACCAACCCAGGCTCTGCCTGGTCTTTTGGTGATTCATGATAACCGAACGAATCGCATGGCATCCGCTGGCGATGAATCATTCAAGTTTCTGACCTATCAGCTTCCGACGGTAGGGTATTGGCCTACCGTGGCAATGACGGGTAACGGAGAATTAGGGTTCGATTCCGGAGAGGGAGCCTGAGAAACGGCTACCACATCTAAGGAA	Eukaryota/Dinoflagellata/Dinophyceae/Gymnodiniphycidae/Gymnodinium_clade	Eukaryota/environmental samples <Eukaryotae>/eukaryotic picoplankton environmental sample/	99.486	0	0	0	0	0	0	0	12	0	13	16	42	42	126	0	0	0	0	0	0	0	0	0	0	72	0	18	0	0	0	33	29	74	20	47	0	0	0	0	0	0	0	0	0
426	TCTCAAAGATTAAGCCATGCATGTCTCAGTACATTCCGATAAATGGAGAAACCGCGAATGGCTCATTACAACAGCCATAGTTTATTAGATCTTACTCTACTTGGATACCTGTGGTAACCTAAGAGCTAATACATGCAACTAAGTCCTGACTTTACGGGAAGGACGCATTTATTAGAATAAAACCAATCGGGCTTGCCCGCTCTTTGGTGAATCTGAATAACTATGCCGATCGCACAGTCCTCGTACTGGCGGCGTATCTTTCAAATGTCTGCCTTATCAACTTTCGACGGTAGTTTACACGGCTACCGTGGTTTTCACGGGTAACGGAGAATTAGGGTTCGACTCCGGAGAGGGAGCCTGAGAAACGGCTACCACATCCAAGGAA	Eukaryota/Nematoda/Chromadorea/Chromadorida	Eukaryota/environmental samples <Eukaryotae>/uncultured eukaryote/	96.623	0	0	0	0	0	0	0	0	0	0	0	0	0	0	0	0	0	0	0	0	0	0	0	0	0	0	0	0	0	0	0	0	0	0	0	0	0	0	0	0	0	0	543	0
427	TCTCAAAGATTAAGCCATGCATGTCTAAGTATAAATCGTTATACGGTGAAACTGCGAATGGCTCATTAAATCAGTTATAATTTATTTGATGGTTTCTTTACTACTTGGATAACCGTGGTAATTCTAGAGCTAATACATGCAAAAAGCCCGACTCACGAAGGGCTGTATTTATTAGATTAAAAACCAATGCCTTCGGGCTCCTTGGTGATTCATAATAACTTTGCGGATCGTATGGCCTTGCGCCGACGACGCTTCATTCAAATTTCTGCCCTATCAACTTTCGATGGTAGGATAGAGGCCTACCATGGTTTTTACGGGTAACGGGGAATTAGGGTTCGATTCCGGAGAGGGAGCCTGAGAAATGGCTACCACTTCTAAGGAA	Eukaryota/Cryptomycota	Eukaryota/Opisthokonta/Fungi/Fungi incertae sedis/Cryptomycota/environmental samples <Cryptomycota>/uncultured Cryptomycota/	99.736	31	49	32	0	17	0	0	0	0	9	0	0	0	0	0	0	29	42	60	64	0	47	22	0	0	55	49	0	0	0	6	0	0	0	0	0	0	0	16	0	0	0	0	7
428	TCTCAAAGATTAAGCCATGCATGTCTAAGTATAAACTGCTTTATACTGTGAAACTGCGAATGGCTCATTAAATCAGTTATAGTTTATTTGATGGATACCTTGCTACACGGATAACCGTAGTAATTCTAGAGCTAATACGTGCGCACATCCCGACTTCTGGAAGGGACGTATTTATTAGATAAAAGGCCGACCGGGGCAACCCGACAAGCGGTGAATCATGATAACTCGACGAATCGCATGGCCTTGCGCCGGCGATGGTTCATTCAAATTTCTGCCCTATCAACTTTCGATGGTAGGATAGAGGCCTACCATGGTGGTGACGGGTGACGGAGGATTAGGGTTCGATTCCGGAGAGGGAGCCTGAGAAACGGCTACCACATCCAAGGAA	Eukaryota/Chlorophyta_ph/Trebouxiophyceae/Microthamniales/Microthamniales_fa/Dictyochloropsis	Eukaryota/Viridiplantae/Chlorophyta/Trebouxiophyceae/Microthamniales/Symbiochloris/Symbiochloris symbiontica/	100	0	0	0	0	0	7	0	0	0	0	0	0	0	0	0	0	0	0	0	14	0	7	0	0	0	0	482	0	25	0	0	0	0	0	0	0	0	0	0	0	0	0	0	0
429	TCTCAAAGATTAAGCCATGCATGTCTGAGTATAAATGGAAGAAAGTGAAACTGCGAATGGCTCATTACAACATACTTAATCTACTGAACGATAGATAAGTTTTGGATAACTGAGGTAATTCTTGAGCTAATACATAACGCAAAGCTTGCCCTTCGTTAAGGTAAAGCGCGTTCGTTAGCAAAAGACTAAACTCCCTCGCGAGTTCCTTAGTGAATCAAAACGAAATCTCTGATTATATTGGCTTGTCCAGTTAACACGTTCAATGAGAGTATGACCTATCAACTGTCGACTGTGGTATATTTGACCACAGTGGTTTTGACGGGTAACGGGGAATCTGGGTTCGATTCCGGAGAAGGAGCCTTAGAAACGGCTACTACATCCAAGGAA	Unclassified Eukaryota			0	12	0	0	20	27	21	16	28	26	0	41	17	0	0	0	0	0	0	51	18	15	16	0	26	31	0	0	0	0	58	22	0	0	0	39	23	0	0	0	18	0	9	0
430	TCTCAAAGATTAAGCCATGCATGTCTAAGTATAAACTGCTTATACTGTGAAACTGCGAATGGCTCATTAAATCAGTTATAGTTTATTTGATGGTACCTCTACTCGGATAACCGTAGTAATTCTAGAGCTAATACGTGCGCAAATCCCGACTTCTGGAAGGGACGTATTTATTAGATAAAAGGCCAGCCGAGCTTGCTCGACCTGCGGTGACTCATAATAACTTCACGAATCGCACGGCCTTGCGCCGGCGATGTTTCATTCAAATTTCTGCCCTATCAACTTTCGATGGTAGGATAGAGGCCTACCATGGTGGTAACGGGTGACGGAGGATTAGGGTTCGATTCCGGAGAGGGAGCCTGAGAAACGGCTACCACATCCAAGGAA	Eukaryota/Chlorophyta_ph/Chlorophyceae	Eukaryota/Viridiplantae/Chlorophyta/Chlorophyceae/Chlamydomonadales/Chlamydomonadaceae/Chlamydomonas/unclassified Chlamydomonas/Chlamydomonas sp. UWO 241/	100	29	25	16	0	0	0	0	0	0	0	0	0	0	0	39	46	38	86	61	94	0	21	19	0	0	0	28	0	0	25	0	0	0	0	0	0	0	0	0	0	0	0	0	0
431	TCTCAAAGATTAAGCCATGCATGTCTAAGTATAGTGATATACAACGAAACTGCGAATGGCTCATTAAAACAGTTATAGTTTACATGATAATCGAATTTACATGGATAACCGTGGTAATTCTAGAGCTAATACATGCTGGTTAGCCTGACTTTGCGGAAGGGCTGTATTTATTAGATAACAAACCAATATTCTTCGTGTCTATTGTGACGATTCATAATAACTGATCGAATCGCATGGGCTCTGCCCGCGATAAATCATTCAAGTTTCTGCCCCATCAGCTTTCGATGGTAGTGTATTGGACTACCATGGCTTTTACGGGTGACGGAGGATTAGGGTTCGATTCCGGAGAGGGAGCCTGAGAAACGGCTACCACATCTAAGGAA	Eukaryota/Ciliophora/Intramacronucleata/Spirotrichea/Hypotrichia/Protogastrostyla	Eukaryota/Alveolata/Ciliophora/Intramacronucleata/Spirotrichea/Stichotrichia/Sporadotrichida/Oxytrichidae/Protogastrostyla/Protogastrostyla pulchra/	98.177	48	0	0	0	0	6	0	0	0	0	0	0	0	0	32	16	0	0	32	10	24	9	70	118	0	33	9	17	68	0	0	0	0	16	5	0	0	0	0	0	0	0	0	11
432	TCTCAAAGATTAAGCCATGCATGTCTATGCATAAGCCAATTTATGGTGAAGCCGCGAATGGCTCATTACAACAGCTTTCATTTCTTGGGTGTCTCTCTTACTTGGATAACTCTGTCAACCCAGAGCTAATACATGCACAAAAGCCCTGACTTATGGAAGGGCGCATTTATTTGATCAAAACCAATCAGGCTTGCCTGAAATTGATGACTCTGAGTAAATTCGTGGATCGCACAGTCCTAGTACTGGCGACAAACTCTTCAAGTGTCTGCCTTATCAACTTTCGATGGTAGTTTAAGTGCCTACCATGGTTATAACGGGTAACGGAGAATAAGGGTTCGACTCCGGAGAGGGAGCCTGAGAAACGGCTACCACATCCAAGGAA	Eukaryota/Nematoda/Chromadorea	Eukaryota/environmental samples <Eukaryotae>/uncultured eukaryote/	95.495	0	0	0	0	0	0	0	0	0	0	0	0	0	0	0	0	0	0	0	0	0	0	0	0	0	0	0	0	0	0	0	0	0	0	0	0	0	0	0	0	0	0	135	385
433	TCTCAAAGATTAAGCCATGCATGTCTCAGTATAAGCATCCATATGGTGAAACTGCGAATAGCTCATTAAAACAGTTATAGCTTACTTGGTGGTCATTCCCTACATGGATAACTGTGGTAATTCTAGAGCTAATACATGTGTAACAACCCAACTCTTTGGACGGGTTGCATTTATTAGCTCCAGAACCAACCCAGGCTCCGCCTGGTCTTGTGGTGAACCATAATAAACAAGCGAATCGCGTAGCATCCGCTGGCGATAAACCATTCAAGTTTCTGACCTATCAGCTTCCGACGGTACGGTATTGGCCTACCGTGGCAATGACGGGTAACGGAGAATTAGGGTTCGATTCCGGAGAGGGAGCCTGAGAAATGGCTACCACATCTAAGGAA	Eukaryota/Dinoflagellata/Dinophyceae/Peridiniphycidae/Peridiniales/Islandinium	Eukaryota/environmental samples <Eukaryotae>/uncultured marine eukaryote/	100	0	0	0	0	0	4	0	0	0	0	0	0	0	0	0	3	12	15	0	17	0	7	0	0	4	15	0	6	0	0	0	0	0	131	31	16	0	8	11	0	9	94	13	120
434	TCTCAAAGATTAAGCCATGAATGTCTAAGTACAAGCGGCTCGTACGGCGGAACCGCGAAAGGCTCAATGAATCAGTTATGTTTCCTTAGAACATTTCAATCCAACTTCTCTTGGATAACTGTGGTATTCTTTCGTTGCGGGAAGGACGCTTTTATTAGATCAAAACCAGTCGAGGGGGCTTCACGGCTCCATCGTACAGTTCGGTGACTCTGGATAAATTCCCGCTGTTCGCACGGCACCCGTGCCGGCGACGCTTGTTTCAAATGTCTGCCTTATCAACTGTCGATGGAAGACAACGCACCTACCATGTTTGCAACGGGCAATGGGTATTCTGGGTTTGATTCCGGAGAGACAGCCTGAGAAATGGCTACCATATCCAAGGAA	Eukaryota/Arthropoda	Eukaryota/environmental samples <Eukaryotae>/uncultured eukaryote/	85.944	0	9	0	0	0	0	0	0	3	0	0	0	0	45	0	13	0	0	0	0	0	0	4	0	27	6	0	0	4	0	0	13	24	36	26	49	51	40	38	0	29	0	35	61
435	TCTCAAAGATTAAGCCATGCATGTCTAAGTTTAAGCTCGTATGAGTGAAACTGCGAATGGCTCATTAAAACAGTTATAGTTTCTTTGATGACTAACAATTACTTGGATAACTGTAGTAATTCTAGAGCTAATACATGCGAAACAACCTGACTTTTTGGAAGGTCGCACTTATTAGATACAAAACCAACCTAGGGCAACCTAGAGTCCTGGTCATTCATAATAATTCCGCTGATCGCACAGTTCGCTGGCGATACGTCATTCAAGTTTCTGACCTATCAGCTACGGACGGTAGGGTATTGGCCTACCGTGGCATTGACGGGTAACGGAGAATTAGGGTTTGATTCCGGAGAGGAAGCCTGAGAAACGGCTACCACATCTAAGGAA	Eukaryota/Protalveolata	Eukaryota/environmental samples <Eukaryotae>/uncultured eukaryote/	98.698	0	0	0	0	0	0	0	0	0	0	0	0	0	0	18	0	0	0	107	0	51	0	0	0	0	0	332	0	0	0	0	0	0	0	0	0	0	0	0	0	0	0	0	0
436	TCTCAAAGATTAAGCCATGCATGTCTAAGTATAAGCTTTTATACGGTGAAACTGCGAATGGCTCATTAAATCAGTTATAATTTATTTGATCGTTAATGGTTACTTGGATAACTGTGGTAATTCTAGAGCTAATACATGCTTCAAGCCTTGGGCAACCTTGGCTGTATTTATTAGATAAAACACAACATAATGATTGGTGATTCATAATAACTTGTCGAATCGTAGTGGCTTTACGCCGACGATGGTTCATTCAAATTTCTGCCCTATCAACTTTCGATGGTAGGATAGAGGCCTACCATGGTGGTAACGGGTAACGGAGAATTGGGGTTCGATTCCGGAGAGGGAGCCTGAGAAACGGCTACCACATCCAAGGAA	Unclassified Eukaryota			13	119	0	0	5	183	41	0	30	13	51	0	0	0	0	0	0	0	0	0	0	0	11	0	0	27	0	0	0	0	0	0	0	12	0	0	0	0	0	0	0	0	0	0
437	TCTCAAAGATTAAGCCATGCATGTATCAGCACAAGCCGTACTATGGTGAAGCCGCGAATAGCTCATTATAACAGTCGTAGTTTATTAGAAAGTCTACGATGGATAACTGTGGTAATTCCAGAGCTAATACATGTTCCAATCCCCGACTCACGAAGGGGTGCATTTATTAGAACAAGGCCGATCAGACTTTGTCTGTCTCAGGTTGACTCTGAATAACTTTGCTAATCGCACAGTCTTTGTACTGGCGATGTATCTTTCAAATGTCTGCCTTATCAACTGTTGATGGTAGATTATGCGCCTACCATGGTTGTAACGGGTAACGGAGAATCAGGGTTTGATTCCGGAGAGGGAGCCTGAGAAACAGCTACCACATCCAAGGAA	Eukaryota/Nematoda/Chromadorea/Chromadorida	Eukaryota/Opisthokonta/Metazoa/Eumetazoa/Bilateria/Protostomia/Ecdysozoa/Nematoda/Enoplea/Enoplia/Enoplida/Ironina/Ironoidea/Oxystominidae/Halalaiminae/Halalaimus/Halalaimus sp. 51L26C15/	96.588	0	25	73	0	0	0	0	23	0	0	0	0	0	0	0	0	0	0	0	0	0	0	0	0	0	0	0	0	112	0	0	0	0	0	0	0	0	0	0	50	0	0	0	222
438	TCTCAAAGATTAAGCCATGCATGTCTAAGTATAAACTAATTTATACGGTGAAACTGCGATGGCTCATTAAATCAGTTATAGTTTATTTGATATTAACTTACTACTTGGATAACCGTGGTAATTCTGCAGCTAATACATGCGTTAAACCCCGACTTCTGGAAGGGGCGTACTTATTAGATTTAAGCCAACCCTAGCAATAGGATTAAGGTTGATTCATGATAATTTTTCGAATCGTATGACTTTGTGTCGACGATGGTTCATTCAAATTTCTGCCCTATCAACTTTCGATTGTAGTGTATTGGACTACAATGGTTTCAACGGGTAACGGAGAATTAGGGTTCGATTCCGGAGAGGGAGCCTGAGAAACGGCTACCACATCCAAGGAA	Eukaryota/Chytridiomycota/Incertae_Sedis/Lobulomycetales/Lobulomycetaceae	Eukaryota/Opisthokonta/Fungi/environmental samples <Fungi>/uncultured fungus/	100	0	0	0	0	0	0	0	0	0	0	0	0	0	0	37	38	23	155	85	15	11	0	13	24	0	0	20	30	30	23	0	0	0	0	0	0	0	0	0	0	0	0	0	0
439	TCTCAAAGATTAAGCCATGCATGTCTATGCATAAGCCAATTTATGGTGAAGCCGCGAATGGCTCATTACAACAGCTTTCATTTCTTGGGTGTCTCTCTTACTTGGATAACTCTGTCAACCCAGAGCTAATACATGCACAAAAGCTCTAACTTATGGAAGGGCGCATTTATTTGATCAAAACCAATCAGGCTTGCCTGAATTTGATGACTCTGAGTAAATTCGTGGATCGCACAGTCCTAGTACTGGCGACAAACTCTTCAAGTGTCTGCCTTATCAACTTTCGATGGTAGTTTAAGTGCCTACCATGGTTACAACGGGTAACGGAGAATAAGGGTTCGACTCCGGAGAGGGAGCCTGAGAAACGGCTACCACATCCAAGGAA	Eukaryota/Nematoda/Chromadorea	Eukaryota/environmental samples <Eukaryotae>/uncultured eukaryote/	95.796	0	0	0	0	0	0	0	0	31	0	0	0	0	0	0	0	0	0	412	0	0	0	0	0	0	0	0	54	0	0	0	0	0	0	0	0	0	0	0	0	0	0	0	0
440	TCTCAAAGATTAAGCCATGCATGTCTAAGTACAAGCCGCTAGTCGGCGAAACCGCGAATGGCTCATTAAATCACACCTAATCTACTGGAATGTTAGCAGTTACTTGGATAACTGAGGTAATTCTTGAGCTAATACATGCGAAAAATCTCGACTCACGGAGAGATGCTTTTATTAGATCAAAACCAAACGGCTTCGGCTGTTTAATCTTGATGACTCTGAATAACTTTGGGCTGATTGTATTGCCTTGTGCAGACAACGTTTCCTTCGAAGGTGTGCCCTATCAACTGTCGACTGTGATATAGACGCTCACAGTGGTTTTGACGGGTAACGGGGAATCAGGGTTCGATTCCGGAGAGGGAGCCTTAAAAACGGCTACCACATCCAAGGAA	Eukaryota/Arthropoda/Maxillopoda/Calanoida	Eukaryota/Opisthokonta/Metazoa/Eumetazoa/Bilateria/Protostomia/Ecdysozoa/Panarthropoda/Arthropoda/Mandibulata/Pancrustacea/Crustacea/Multicrustacea/Hexanauplia/Copepoda/Neocopepoda/Gymnoplea/Calanoida/Temoridae/Eurytemora/Eurytemora affinis/	98.462	0	0	0	56	0	0	0	116	30	0	0	0	0	0	0	0	0	24	0	43	0	0	84	44	0	16	0	30	17	37	0	0	0	0	0	0	0	0	0	0	0	0	0	0
441	TCTCAAAGATTAAGCCATGCATGTCTAAGTATAAACTGTTATACTGTGAAACTGCGAATGGCTCATTAAATCAGTTATAGTTTATTTGATGGTACCTTACTACTCGGATAACCGTAGTAATTCTAGAGCTAATACGTGCGCAAATCCCGACTTCCGGAAGGGATGTATTTATTAGATTAAAGGCCGACCGGGCTTGCCCGACTCGCGGTGAATCATGATAACTTCACGAATCGCATGGCCTCGTGCCGGCGATGTTTCATTCAAATTTCTGCCCTATCAACTTTCGATGGTAGGATAGAGGCCTACCATGGTGGTAACGGGTGACGGGGGATTAGGGTTCGATTCCGGAGAGGGAGCCTGAGAAACGGCTACCACATCCAAGGAA	Eukaryota/Chlorophyta_ph/Trebouxiophyceae/Prasiolales/Prasiolales_fa/Stichococcus	Eukaryota/Viridiplantae/Chlorophyta/Trebouxiophyceae/Prasiolales/Prasiolaceae/Prasiola/Prasiola meridionalis/	99.741	0	0	0	0	0	0	0	0	367	128	0	0	0	0	0	0	0	0	0	0	0	0	0	0	0	0	0	0	0	0	0	0	0	0	0	0	0	0	0	0	0	0	0	0
442	TCTCAAAGATTAAGCCATGCATGTCTGAGCATGAACTAAACTAAGGTGAAGCCGCGAATAGCTCATTACAACAGCTGTTGTTTACTGGATCTTCGCTATACTTGGATAACTGAGGCAATTCTTGAGCTAATACACGCAATCGAGCTCCGACCTTACGGGACGAGCGCATTTATTAGAACAAAACCAATCAGTGCTTGCACTGTGGTTTGGTGAATCTGAATAACTGAGCAGATCGCTACGGTCTTAGAACCGGCGACGTATCCTTCAAGTGTCTGCCTTATCAACTTTCGATGGTAGTTTATGTGCCTACCATGGTTGTAACGGGTAACGGAGAATTAGGGTTCGACTCCGGAGAGGGAGCCTGAGAAACGGCTACCACTTCTAAGGAA	Eukaryota/Nematoda/Chromadorea	Eukaryota/Opisthokonta/Metazoa/Eumetazoa/Bilateria/Protostomia/Ecdysozoa/Nematoda/Chromadorea/Monhysterida/Xyalidae/Theristus/Theristus sp. TN2consensus/	96.144	214	0	85	0	0	0	0	0	0	0	0	0	0	0	0	31	28	25	17	0	47	0	0	0	0	0	22	0	24	0	0	0	0	0	0	0	0	0	0	0	0	0	0	0
443	TCTCAAAGATTAAGCCATGCACGTTAAAATACAAGCCTTAAAATGGTGAAATCGCGAATAGCTCATTACAACAGCCATTGTTTCTTAGATCTTTCAATTTACTTGGATAACTGTGGTAATTCTAGAGCTAATACACGCATTCAAGTCCCAACGCAAGAAGGGATGCATTTATTAGAACTAAACCAATCGGGCTTGCCCGTTGTTTGGTGAATCTGAATAACTCTGCAGATCGCACGGTCTAGCACTGGCGACATATCTTTCAAGTGTCTGCCTTATCAACTTTCGATGGTAGTTTATATGACTACCATGGTTGTTACGGGTAACGGAGAATTAGGGTTCGACTCCGGAGAGGGAGCCTGAGAAACGGCTACCACATCCAAGGAA	Eukaryota/Nematoda/Chromadorea/Chromadorida	Eukaryota/Opisthokonta/Metazoa/Eumetazoa/Bilateria/Protostomia/Ecdysozoa/Nematoda/Chromadorea/Desmodorida/Richtersioidea/Microlaimidae/Microlaimus/Microlaimus sp. 12L13G15/	95.573	0	0	0	0	0	0	0	0	0	0	0	0	0	0	0	0	0	0	0	415	0	0	0	0	77	0	0	0	0	0	0	0	0	0	0	0	0	0	0	0	0	0	0	0
444	TCTCAAAGATTAAGCCATGCATGTCTAAGTATGAATACATTACTTTGAAACTGCGAACGGCTCATTATATAAGTTTTGATTTATTTGATAGTCCCTTACTACTTGGATAACCGTAGTAATTCTAGAGCTAATACATGCGTCAATACCCTTCTGGGGTAGTATTTATTAGAAAGAAACCAACCCCTTCGGGGTGATGTGGTGATTCATAATAAGCTTGCGGATCGCACGGCTTTTGCTGGCGATGGATCATTCAAGATTCTTCCCTATCAGCTTTGGATGGTAGGGTATTGGCCTACCATGGCTTTAACGGGTAACGGGAAATTAGGGTTTGATTCCGGAGAGGGGGCATGAGAGATGGCCACCACATCCAAGGAA	Eukaryota/Ochrophyta/Diatomea/Coscinodiscophytina/Fragilariales	Eukaryota/environmental samples <Eukaryotae>/uncultured eukaryote/	100	0	0	0	0	0	0	0	0	0	0	0	0	0	0	0	21	77	236	82	31	0	0	0	0	0	13	0	0	0	31	0	0	0	0	0	0	0	0	0	0	0	0	0	0
445	TCTCAAAGATTAAGCCATGCATGTGTAAGTATAAACTTTATTGTGAAACTGCGAATGGCTCATTAAAACAGTTATAGTTTATTTGATGATCGTCTCTACTTGGATAACCGTAGTAATTCTAGAGCTAATACATGCGTAAAGACCCGACTTTCTGAAGGGTTGTGTTTATTAGATACAGAACCAACCTGTGCTTGCACAGTCCATTGGTGATTCATGATAACCGAGCGGATCGCCCTTGTGGCGATGGTTCATTCAAGTTTCTGACCTATCAGCTTCCGACGGTAGGGTATTGGCCTACCGTGGCTTTGACGGGTAACGGAGAATTAGGGTTCGATTCCGGAGAGGGAGCCTGAGAAACGGCTACCACATCTAAGGAA	Eukaryota/Protalveolata/Syndiniales/Syndiniales_or	Eukaryota/environmental samples <Eukaryotae>/uncultured eukaryote/	90.513	0	12	10	0	0	0	5	23	0	8	4	0	0	0	0	0	0	0	0	0	0	0	34	0	0	5	0	0	17	0	0	0	0	0	0	0	0	50	18	0	30	30	48	196
446	TCTCAAAGATTAAGCCATGCATGTCTAAGTATGAATGATATACAGTGAAACTGCGAATGGCTCATTAAAACAGTTATAGTTTATTTGATAATCAAATTTACATGGATAACCGTGGTAATTCTAGAGCTAATACATGCTGTTAGGCCTGACTTTTAGGAAGGGCTGTATTTATTAGATAACAAACCAATATTCCTCGTGTCTATTGTGACGACTCATAATAACTGATCGAATCGCATGGACTTTGTCCGCGATACATCATTCAAGTTTCTGCCCCATCAGCTTTCGATGGTAGTGTATTGGACTACCATGGCTTTAACGGGTAACGGAGGATTAGGGTTCGATTCCGGAGAGGGAGCCTGAGAAACGGCTACCACATCTAAGGAA	Eukaryota/Ciliophora/Intramacronucleata/Spirotrichea/Hypotrichia/Anteholosticha	Eukaryota/environmental samples <Eukaryotae>/uncultured eukaryote/	98.958	0	0	0	0	0	0	0	0	0	0	0	0	0	0	0	0	0	0	21	469	0	0	0	0	0	0	0	0	0	0	0	0	0	0	0	0	0	0	0	0	0	0	0	0
447	TCTCAAAGATTAAGCCATGCATGTCTCAGTATAAGCTTCTACACGGCGAAGCTGCGAATGGCTCATTAAAGCAGTAATCGTTTATTTGGTGGTTATTCATTACATGGACAACCATGGTAATTCTAGAGCTAATACATGCGCCCAGACCCAGCTTTGTGGACGGGTTGTGTTTATTAGGTACAGAGCCAACCCAGGCTTTGCCTGGTCTTTTGGTGGTTCATGATAGACGAGCGAATCGCATGGCATCCGCTGGCAATGAATCATTCTAGTTTCTGACCTATCAGCTTCCGACGGTAGGGTATTGGCCTACCGTGGCAATGACGGGTAACGGAGAATTAGGGTTCGATTCCGGAGAGGGAGCCTGAGAAACGGCTACCACATCTAAGGAA	Eukaryota/Dinoflagellata/Dinophyceae/Gymnodiniphycidae/Gymnodinium_clade	Eukaryota/environmental samples <Eukaryotae>/eukaryotic picoplankton environmental sample/	96.144	6	0	0	0	0	22	0	0	0	0	0	35	33	109	5	0	0	0	0	0	0	0	15	0	70	0	0	0	0	0	46	53	59	36	0	0	0	0	0	0	0	0	0	0
448	TCTCAAAGATTAAGCCATGCCGCTTTAAGGTGAGACCGCGAATGGTTCCTTAGATCTTCGGTTACACTTTTTTGGAAGGTGTGTTTTTATTAGCCCAAAACCAATTGGTGACGTCCCTTTGGTGATTCAGAGTAACTTGGTTCGGATCGCATGGCCTTCGTGCCGGCGACGCATCTTTCAAATGTCTGCCTTATCAACTAGTTGGTTGGTTAAATGCCAACCAAGGTGGTAACGGGTGACGGAGAATCAGGGTTCGATACCGGAGAGGGAGCCTGAGAAACGGCTACCACATCCAAGGAA	Eukaryota/Arthropoda/Ostracoda/Podocopida	Eukaryota/Opisthokonta/Metazoa/Eumetazoa/Bilateria/Protostomia/Ecdysozoa/Panarthropoda/Arthropoda/environmental samples <Arthorpoda>/Arthropoda environmental sample/	94.694	0	47	50	2	16	11	12	55	35	16	10	0	0	0	0	0	0	0	0	0	4	18	97	8	0	18	0	29	45	0	6	9	0	0	0	0	0	0	0	0	0	0	0	0
449	TCTCAAAGATTAAGCCATGCACGTCTAAGTATAAATACTATATCTTGAAACTGCGAATGGCTCATTATATCAGTTATAGTTTATTTGATAGTCCCTCACTACTTGGATAACCGTAGTAATTCTAGAGCTAATACATGCGTCAATACCCTTCTGGGGTAGTATTTATTAGATGGAAACCAACCCCTTCGGGGTGATGTGGTGATTCATAATAAGTTTGCGGATCGCACGGCTTTGCTGGCGATGGATCATTCAAGTTTCTGCCCTATCAGCTTTGGATGGTAGGGTATTGGCCTACCATGGCTTTAACGGGTAACGGGAAATTAGGGTTTTATTCCGGAGAGGGAGCCTGAGAGACGGCTACCACATCCAAGGAA	Eukaryota/Ochrophyta/Diatomea/Bacillariophytina/Bacillariophyceae/Amphora	Eukaryota/Stramenopiles/Bacillariophyta/Bacillariophyceae/Bacillariophycidae/Thalassiophysales/Catenulaceae/Amphora/Amphora pediculus/	99.733	0	0	0	0	0	0	0	0	0	0	0	0	0	0	0	0	67	215	13	10	0	0	0	0	0	0	162	0	0	19	0	0	0	0	0	0	0	0	0	0	0	0	0	0
450	TCTCAAAGATTAAGCCCTGCACGTTTAAATACAAGCCTTAATAAGGTGAAATCGCGAATAGCTCATTACAACAGCCATTGTTTCTTGGATCTTACTTTATATTTGAATAACTGTGGTAATTCTAGAGCTAATACATGCATACAAGTTCCAACGCAAGAAGGAATGCACTTATTAGAACTAAACCAATCGGGCTTGCCCGTTGTTTGGTGAATCTGAATAACTCTGCAGATCACATGGTCTCGAACCTGTGATATATCTTTCAAGTGTCTGCCTTATCAACTTTTGATGGTAGTTTATGTGACTACCATGGTTGTAACGGGTAACGGAGAATTAGGGTTCGACTCCGGAGAGGAAGCCAGAGAGATGGCTACCACATCCAAGGAA	Eukaryota/Nematoda/Chromadorea	Eukaryota/Opisthokonta/Metazoa/Eumetazoa/Bilateria/Protostomia/Ecdysozoa/Nematoda/Chromadorea/Desmodorida/Richtersioidea/Microlaimidae/Microlaimus/Microlaimus sp. 12L13G15/	93.229	0	0	0	0	0	0	0	0	0	0	0	0	0	0	0	0	0	0	0	0	0	0	0	0	0	0	0	0	0	0	0	0	0	21	47	0	38	56	7	0	0	87	87	139
451	TCTCAAAGATTAAGCCATGCATGTCTCAGTATAAGCTTCTACACGGCGAAACTGCGAATGGCTCATTAAAACAGTTATCGTTTATTTGGTGGTCATTCATTACATGGATAACCATGTTAATTCTAGAGCTAATACATGCGCCCAGACCCAACTTTTTGGACGGGTTGTGTTTATTAGGTACAGAACCAACCCAGGCTCTGCCTGATCTTTTGGTGATTCATGATAACCGAACGAATCGCATGGCATCCGCTGGCGATGAATCATTCAAGTTTCTGACCTATCAGCTTCCGACGGTAGGGTATTGGCCTACCGTGGCAATGACGGGTAACGGAGAATTAGGGTTCGATTCCGGAGAGGGAGCCTGAGAAACGGCTACCACATCTAAGGAA	Eukaryota/Dinoflagellata/Dinophyceae/Gymnodiniphycidae/Gymnodinium_clade	Eukaryota/environmental samples <Eukaryotae>/eukaryotic picoplankton environmental sample/	99.486	0	0	0	0	0	0	0	0	0	0	0	39	43	142	0	0	0	0	0	0	0	0	0	0	63	0	26	0	0	0	0	25	82	20	35	0	0	0	0	0	0	0	0	0
452	TCTCAAAGATTAAGCCATGCATGTCTAAGTATAAACGATCTATACTGTGAAACTGCGTACGGCTCATTAAACCAGTTATAGTTTATTTGATATTCCCCTACTACTCGGATACCCGTAGTAATTCTAGAGCTAATACGTGCGTCAAACGACATATGTCGTGTCATTATTAGATAGAAACCAATGCGGTCTCGGCCGGAATTGTGGTGAGTCATGATAATTTAGCGGATCGCATGGCCTTGCGCCGGCGATGGATCATTCAAGTTTCTGCCCTATCAGCTTTGGATGGTAGGGTATTGGCCTACCATGGCTTTAACGGGTAACGGAGAATTAGGGTTCGATTCCGGAGAGGGAGCCTGAGAGACGGCTACCACATCCAAGGAA	Eukaryota/Ochrophyta/Dictyochophyceae/Pedinellales	Eukaryota/Stramenopiles/Dictyochophyceae/Pedinellales/Helicopedinella/Helicopedinella tricostata/	99.736	0	0	0	0	0	0	0	0	0	0	0	0	0	0	19	0	37	75	47	41	0	0	45	0	0	0	177	0	30	0	0	0	0	0	0	0	0	0	0	0	0	0	0	0
453	TCTCAAAGATTAAGCCATGCATGTCTCAGTATAAGCTTCTTTACGGTGAAACTGCGAATGGCTCATTAAAACAGTTACAGTTTATTTGATGGTCATTCCTTACATGGATAACCGTGGTAATTCTAGAGCTAATACATGCACCCAAACCCGACTCCGTGGAAGGGTTGTGTTTATTAGTTACAGAACCAACCCAGGCTCTGCCTGGTCTTGTGGTGATTCATAATAACCGAACGAATCGCATGGCATCCGCTGGCGATGAATCATTCAAGTTTCTGACCTATCAGCTTCCGACGGTAGGGTATTGGCCTACCGTGGCAATGACGGGTAACGGAGAATTAGGGTTCGATTCCGGAGAGGGAGCCTGAGAAACGGCTACCACATCTAAGGAA	Eukaryota/Dinoflagellata/Dinophyceae/Peridiniphycidae/Thoracosphaeraceae/Scrippsiella	Eukaryota/Alveolata/Dinophyceae/unclassified Dinophyceae/Dinophyceae sp. Shepherd's Crook/	100	64	0	0	0	0	21	0	0	0	17	0	0	0	14	0	0	0	23	19	26	0	0	0	19	0	89	0	0	0	0	0	0	82	52	25	19	0	0	0	0	0	0	0	0
454	TCTCAAAGATTAAGCCATGCATGTCTAAGTATAAACAACTTTGTACTGTGAAACTGCGAATGGCTCATTATATCAGTTATAGTCTACTCGATAGTACCTTACTACTTGGATAACCGTAGTAATTCTAGAGCTAATACATGCATCAATACCCAACTGCTTGTCGGGCGGGTAGCATTTATTAGATTGAAACCAATGCAGTCTTTGACTGGTGTTGTGTTGAATCATAATAACTGTGCGGATCGCGCTTTTGCGCGATAAATCGATTGAGTTTCTGCCCTATCAGCTTTGGATGGTAGGATATGGGCCTACCATGGCATTAACGGGTAACGGGGAATTAGGGTTTGATTCCGGAGAGGGAGCCTTAGAAACGGCTACCACATCCAAGGAA	Eukaryota/Peronosporomycetes/Peronosporomycetes_cl/Peronosporomycetes_or/Peronosporomycetes_fa/Pythium	Eukaryota/Stramenopiles/Oomycetes/Pythiales/Pythiaceae/Pythium/Pythium anandrum/	98.458	0	0	0	0	0	0	0	0	0	0	0	0	0	0	37	0	0	38	25	66	0	0	125	17	0	0	28	0	41	24	0	0	0	0	0	0	0	0	0	0	0	0	0	67
455	TCTCAAAGATTAAGCCATGCATGTCTAAGCATAAGCCGATTAATGGTGAAGCCGCGAATAGCTCATTACAACAGCCATAGTTTATTGGATCTTCTCTCATACTTGGATACCTGTGGTAATTCTAGAGCTAATACACGCAACAAAACCCAGACTTCGGAATGGGTGCATTTATTAGATCAAAAACTAATCGGGCTTGCCCGTAGTTTGGTGAATCTGAATAACTCAGCTGATCGCACAGTCCTCGCACTGGCGACGTATCTTTCAAGTGTCTGCCTTATCAACTTTCGATGGTAGTTTATATGACTACCATGGTTGTAACGGGTAACGGAGAATAAGGGTTCGACTCCGGAGAGGGAGCCTGAGAAACGGCTACCACATCCAAGGAA	Eukaryota/Nematoda/Chromadorea/Chromadorida	Eukaryota/Opisthokonta/Metazoa/Eumetazoa/Bilateria/Protostomia/Ecdysozoa/Nematoda/Chromadorea/Chromadorida/Cyatholaimidae/Cyatholaimus/Cyatholaimus sp. BHMM-2005/	97.927	0	0	0	0	0	0	0	31	0	0	0	0	0	0	0	32	274	13	0	0	0	16	0	0	0	0	0	0	0	0	0	0	0	26	63	13	0	0	0	0	0	0	0	0
456	TCTCAAAGATTAAGCCATGCATGTCTAAGTACAAGCCTCATTAAGGTGAAACCGCGAATGGCTCATTAAATCACACCTAATATACTGGATAGTGTCAGTTACTTGGATAACTGCGGTAATTCTGGAGCTAATACATGCGTCACTGCCCCGAACTTACGTGAGGGGCGCTTTTATTAGATCAAAACCAAACGACTTCGGTCGTCCTCTTGGTGATTCTGAATAACTTTTCGCTGATCGAGCGGCTTTATGCCGTCGACGTATCTTTCTAAGGTGTGCCCTATCAACTGTCGACTGTGGCATAGACGCCCACAGTGGTTTTGACGGGTAACGGGGAATCAGGGTTCGATTCCGGAGAGGGAGCCTGAGAAACGGCTACCACTTCTAAGGAA	Eukaryota/Arthropoda/Maxillopoda/Harpacticoida	Eukaryota/Opisthokonta/Metazoa/Eumetazoa/Bilateria/Protostomia/Ecdysozoa/Panarthropoda/Arthropoda/Mandibulata/Pancrustacea/Crustacea/Multicrustacea/Hexanauplia/Copepoda/Neocopepoda/Podoplea/Harpacticoida/Ectinosomatidae/Bradya/Bradya sp. Greenland-RJH-2004/	97.179	0	0	0	0	0	0	0	0	0	0	0	0	0	0	0	0	0	0	0	0	0	0	0	0	0	0	0	0	0	0	0	0	0	0	0	0	0	0	0	0	0	0	0	468
457	TCTCAAAGATTAAGCCATGCATGTCTAAGTTCTAGTCTTTTATAGACGAAACCGTGAACGGCTCATTATAACAGTCATCATTTAAGAGTGCTAAAGGACCACAGGATAACTGTGGCAATTCTAGAGCTAATACTTACCTAAACAGTATCGCAAGGTACTGGGTATTAATTGGCTAAAACCAATTCACTTACGTGACCCATTGGTGATTCAATATAACTTACAGATCGCATGAATTTATTCGGCGACAACACTCTTTAAGTGACTGACCTATCAACTTTCGATGGTAATATAAATGCTTACCATTGTTGTAACGGGTAACGGGGAATCAGGGTTCGATTCCGGAGAGGGAGCCTTAGAAACGGCTACCACATCCAAGGAA	Unclassified Eukaryota			0	0	0	0	0	78	0	0	33	0	0	0	0	0	127	0	0	0	0	0	0	0	0	0	0	13	0	0	0	212	0	0	0	0	0	0	0	0	0	0	0	0	0	0
458	TCTCAAAGATTAAGCCATGCATGTCTAAGTATAAGCAAATTTGTACTGTGAAACTGCGAATGGCTCATTATATCAGTTATAGTCTACTCGATAGTACCTTACTACTTGGATAACCGTAGTAATTCTAGAGCTAATACATGCATCAATACCCAACTGCTTGTCGGGCGGGTAGCATTTATTAGATTGAAACCAATTCACTTCGGTGATATTGTGTTGAGTCATAATAACTGTGCGGATCGCGCTCGCGCGATAAATCGATTGAGTTTCTGCCCTATCAGCTTTGGATGGTAGGATATGGGCCTACCATGGCATTAACGGGTAACGGGGAATTAGGGTTTGATTCCGGAGAGGGAGCCTTAGAAACGGCTACCACATCCAAGGAA	Eukaryota/Peronosporomycetes/Peronosporomycetes_cl/Peronosporomycetes_or/Peronosporomycetes_fa	Eukaryota/Stramenopiles/environmental samples <stramenopiles>/uncultured stramenopile/	96.915	0	0	0	0	0	0	0	0	0	0	0	0	0	14	0	0	0	13	0	0	0	0	0	0	13	30	60	0	10	0	0	18	8	84	89	15	0	22	21	0	28	0	0	36
459	TCTCAAAGATTAAGCCATGCATGTCTAAGTATAAGCACTTTATACTGTGAAACTGCGAATGGCTCATTATATCAGTTATAGTCTATTCGATAGTACCTTACTACTTGGATAACCGTAGTAATTCTAGAGCTAATACATGCCTAAATACCCAACTGCTTGTCGGAAGGGTTGCATTTATTAGATTGAAACCAATGCAGACTTCGGTCTGGTATTCGTTGAATCATGATAACTGTGCGGATCGCGTTTTAACGCGATGAATCGAATGAGTTTCTGCCCTATCAGCTTTGGATGGTAGGATATGGGCCTACCATGGCGTTAACGGGTAACGGGGAATTAGGGTTTGATTCCGGAGAGGGAGCCTTAGAAACGGCTACCACATCCAAGGAA	Eukaryota/Peronosporomycetes	Eukaryota/environmental samples <Eukaryotae>/uncultured microeukaryote/	99.742	0	0	0	0	0	0	0	0	0	0	0	0	0	0	0	0	0	0	0	0	0	0	0	0	0	0	0	0	0	0	0	0	0	0	0	0	0	13	16	0	23	167	0	241
460	TCTCAAAGATTAAGCCATGCATGTCTAAGCATAAGCTTATAAATAGTGAAGCCGCGAATAGCTCATTACAACAGCCGGTGTTTATTAGATCTTATATCCTACTTGGATAACTGTGGTAATTCTAGAGCTAATACATGCAACAATGCCCAGACCTTACGGAATGGGTGCACTTATTAGACTAAAACCAATCGGACTTCGGTCCGTTTACTGGTGAATCTGAATAACTACGCTGATCGCATGGTCTTTGTACCAGCGATAGATCTTTCAAATGTCTGTCCTATCAACTTTCGATGGTAGTTTACACGCCTACCATGGTTGTTACGGGTAACGGAGAATTTGGGTTCGACTCCGGAGAGGGAGCCTGAGAAACGGCTACCACATCTAAGGAA	Eukaryota/Nematoda/Chromadorea	Eukaryota/Opisthokonta/Metazoa/Eumetazoa/Bilateria/Protostomia/Ecdysozoa/Nematoda/Chromadorea/Chromadorida/Chromadoridae/Acantholaimus/Acantholaimus sp. K84/	96.345	0	0	0	0	0	0	0	0	0	0	0	0	0	0	0	0	0	0	0	0	0	0	0	0	0	0	0	0	0	0	0	0	0	0	0	0	0	0	0	0	16	405	0	37
461	TCTCAAAGATTAAGCCATGCATGTGTCAGCATGAACTGATTAAAGTGAAGCCGCGAACAGCTCATTACAACAGCCGTAGTTTCTTGGATCTTTCTTCAGTACTTGGATAACTGTGGTAATTCTAGAGCTAATACATGCAAGTCAGCTCCGACTTCGGAAGGAGCGCATTTATTAGACTAAAACCAATCGGCTTTGGCCGTAATTTGGTGACTCTGAATAACTGAGCCTAGCGCACAGTCTCGCACTGGCGCAGCATCTTTCAAGTGTCTGCCCTATCAACTTTCGATGGTAGTGTATTGGACTACCATGGTCGTAACGGGTAACGGAGAGTCAGGGCTCGACTCCGGAGAGGGAGCCTGAGAAACGGCTACCACATCCAAGGAA	Eukaryota/Nematoda/Chromadorea	Eukaryota/Opisthokonta/Metazoa/Eumetazoa/Bilateria/Protostomia/Ecdysozoa/Nematoda/Chromadorea/Plectida/Ceramonematoidea/Ceramonematidae/Pselionema/Pselionema sp. 52L04E15/	87.98	0	0	91	0	0	0	0	20	0	0	0	0	0	0	0	0	0	5	0	0	0	0	0	0	0	0	47	104	67	0	0	0	0	0	0	0	0	0	64	0	60	0	0	0
462	TCTCAAAGATTAAGCCATGCATGTCTAAGTAAAAATAACTCTTTACTGTGAAACTGCGAACGGCTCATTATATCAGTTATAGTTTACTTGATAGTACCTTACTACTTGGATACCCGTAGTAATTCTAGAGCTAATACATGCATCAACGCCCAATCGGGCCGCGTTTATTAGATAGAAACCCATATTTTTGGTGAATCATAATAACTGTGCGAATCGCATGGGTTTACCCCGGCGATGAATCAATCAAGTTTCTGCCCTATCAGCTTTCGATGGTAGGGTATTGGCCTACCATGGCGTTAACGGGTAACGGAGAATTAGGGTTCGATTCCGGAGAGGGAGCCTGAGAAACGGCTACCACATCCAAGGAA	Eukaryota/Ochrophyta/ANT37-16	Eukaryota/environmental samples <Eukaryotae>/uncultured eukaryote/	100	0	0	0	0	12	18	0	0	0	0	0	5	0	14	0	0	14	22	14	37	0	71	42	0	13	40	23	23	21	0	0	0	7	24	0	14	0	0	6	0	4	12	9	11
463	TCTCAAAGATTAAGCCATGCATGTCTAAGTATAAATACTTGTACTTTGAAACTGCGAACGGCTCATTATATCAGTTTTAATCTACTTGATAGTCCCTTACTACTTGGATAACCGTAGTAATTCTAGAGCTAATACATGCGTCAATACCCTTCTGGGGTAGTATTTATTAGAAAGAAACCAACCCCTTCGGGGTGATGTGGTGAATCATAATAAGCTTGCGGATCGCACGGCTTTAGCTGGCGATGGATCAATCGAGATTCTGCCCTATCAGCTTTGGATGGTAGGGTATTGGCCTACCATGGCTTTAACGGGTAACGGGAAATTAGGGTTTGATTCCGGAGAGGGGGCCTGAGAGATGGCCACCACATCCAAGGAA	Eukaryota/Ochrophyta/Diatomea/Coscinodiscophytina/Fragilarialesnofrustulum	Not assigned/	98.936	0	0	0	0	0	0	0	0	0	0	0	0	0	0	0	36	50	176	67	32	0	20	0	0	0	0	0	0	0	75	0	0	0	0	0	0	0	0	0	0	0	0	0	0
464	TCTCAAAGATTAAGCCATGCATGTCTAAGTATAAGCTGATTATACTGTGAAACTGCGAATGGCTCATTAAATCAGTTATAGTTTATTTGATGGTACTTACTACTCGGATAACCGTAGTAATTCTAGAGCTAATACGTGCGCAAATCCCGACTTCTGGAAGGGACGTATTTATTAGATAAAAGACCAGCCGCTTCGGCGTTTTATGGTGAATCATGATAACTTGTCGGATCGCATGGCCTCGTGCCGGCGACGGTTCATTCAAATTTCTGCCCTATCAACTTTCGATGGTAGGATAGAGGCCTACCATGGTGGTAACGGGTGACGGAGAATTAGGGTTCGATTCCGGAGAGGGAGCCTGAGAAACGGCTACCACATCCAAGGAA	Eukaryota/Chlorophyta_ph/Prasinophytae	Eukaryota/environmental samples <Eukaryotae>/uncultured microeukaryote/	100	0	0	0	0	0	0	0	0	0	0	0	0	0	0	0	0	0	0	0	0	0	0	0	0	0	0	0	0	0	0	17	0	27	30	30	15	33	41	37	16	85	27	32	65
465	TCTCAAAGATTAAGCCATGCACGTTTAAGTACTAACAAGCTAAAGTGAAACCGCGAATGGCTCATTACAACATACACAATCTATTGAATGTTAAAATATTTGGATAACTGAGGTAATTCTTGAACTAATACATATTGCAAATTTCCAACTCACGAAGGAAAGCATTCGTTAGCTAAAGATCAAACTCACTTGTGAGTTTATTAGTGATTAAGAACGAAATATCTGATTATATTGGCTTGTCCAGATAACAAATTCAGTGAGAGTATGACCTATCAACTGTCGACTGTGGTGTATTTGATCACAGTGGTGTTAACGGGTAACGGAGAATCTGGGTTCGATTCCGGAGAGGGAGCCTTAAAAACGGCTACCACATCCAAGGAA	Unclassified Eukaryota			0	13	15	16	19	20	39	14	24	38	16	35	0	0	20	0	9	0	0	0	12	0	0	0	21	16	0	0	0	14	31	18	0	0	0	16	16	0	20	0	0	0	0	11
466	TCTCAAAGATTAAGCCATGCATGTCTATGCACGAGCCGAATATGGTGAAGCCGCGAATGGCTCATTACAACAGCCTTGGTTTATTGGATCTGTTCTATCCACTTGGATAACTGTGGTAATTCTAGAGCTAATACACGCAACTAAACTCCAACCTTACGGAAGGAGTGCATTTATTAGAACAAAACCAATCGGCTTCGGCCGTTACTTGGTGAATCTGAATAACTCAGTTGATCGCACAGTCTTTGTACTGGCGACGTATCTTTCAAGTGTCTGCCTTATCAACTTTCGATGGTAGTTTATACGACTACCATGGTTGTTACGGGTAACGGAGAATTAGGGTTCGACTCCGGAGAGGGAGCCTGAGAAATGGCTACCACATCCAAGGAA	Eukaryota/Nematoda/Chromadorea/Chromadorida	Eukaryota/Opisthokonta/Metazoa/Eumetazoa/Bilateria/Protostomia/Ecdysozoa/Nematoda/Chromadorea/Chromadorida/Selachinematidae/Synonchiella/Synonchiella sp. 1038/	100	0	0	0	0	0	0	0	0	0	0	0	0	0	0	0	0	0	0	0	0	0	0	0	0	0	0	0	0	0	0	0	0	0	0	0	0	0	272	33	18	0	93	35	0
467	TCTCAAAGATTAAGCCATGCATGTCTAAGTATAAGTATTATACAGCGAAACTGCGAATGGCTCATTAAAACAGTTATAGTTTATTCGATAGTAAAATTACATGGATAACCGTGGTAAATCTAAGGCTAATACATGCGCAAAGGCCTGACACAGAAGGGCTGTATTTATTAGATCTAACCATCATTTGGTGAATCATAGTAACTGATCGGACCGTGCGTTAGCGCGGTAAATCGTTCAAGTTTCTGCCCTATCAGCTTTCGATGGTAGTGTATTGGACTACCATGGCAGTCACGGGTAACGGAGAATTAGGGTTCGGTTCCGGAGAGGGAGCCTGAGAAACGGCTACCACATCTAAGGAA	Eukaryota/Ciliophora/Intramacronucleata/Conthreep/Oligohymenophorea/Stokesia	Eukaryota/Alveolata/Ciliophora/Intramacronucleata/Oligohymenophorea/Peniculida/Stokesiidae/Marituja/Marituja cf. caudata/	98.611	0	0	0	0	0	0	0	0	0	0	0	0	0	0	0	0	0	0	210	0	0	0	0	20	0	0	0	215	0	0	0	0	0	0	0	0	0	0	0	0	0	0	0	0
468	TCTCAAAGATTAAGCCATGCATGTCTAAGTATAAATCGTTATACGGTGAAACTGCGAATGGCTCATTAAATCAGTTATAATTTATTTGATGGTTTCTTTACTACTTGGATAACCGTGGTAATTCTAGAGCTAATACATGCAAAAAGCCCGACTCACGAAGGGCTGTATTTATTAGATCAAAAACCAATGCCTTCGGGCTCCTTGGTGATTCATAATAACTTTGCGGATCGTATGGCCTTGCGCCGACGACGCTTCATTCAAATTTCTGCCCTATCAACTTTCGATGGTAGGATAGAGGCCTACCATGGTTTTTACGGGTAACGGGGAATTAGGGTTCGATTCCGGAGAGGGAGCCTGAGAAATGGCTACCACTTCTAAGGAA	Eukaryota/Cryptomycota	Eukaryota/Opisthokonta/Fungi/Fungi incertae sedis/Cryptomycota/environmental samples <Cryptomycota>/uncultured Cryptomycota/	100	0	0	0	15	0	31	14	0	0	0	0	0	0	18	52	66	0	64	0	0	46	0	0	0	18	0	50	0	34	0	0	14	9	0	0	0	0	0	0	0	0	0	13	0
469	TCTCAAAGATTAAGCCATGCATGTCTAAGTATAAATGTTATACAGTGAAACTGCGAATGGCTCATTAAAACAGTTATAGTTTATTTGATAATCGAATCTACATGGATAACCGTGGTAATTCTAGAGCTAATACATGCGGCTACGCCTGACTCTCGAGGAAGGGCGGTATTTATTAGATAACAAACCAATATTCCCTGTGTCTATTGTGATGACTCATAGTAACTGATCGAATCGCATGGGCCTTGCCCGCGATGCATCATTCAAGTTTCTGCCCCATCAGCTTTCGATGGTAGTGTATTGGACTACCATGGCGTTAACGGGTAACGGAGGATTAGGGTTCGATTCCGGAGAGGGAGCCTGAGAAACGGCTACCACATCTAAGGAA	Eukaryota/Ciliophora/Intramacronucleata/Spirotrichea/Hypotrichia/Tachysoma	Eukaryota/Alveolata/environmental samples <Alveolata>/uncultured alveolate/	99.731	0	0	0	0	0	0	0	0	0	0	0	0	0	0	103	89	0	63	0	51	0	0	0	38	0	0	0	0	23	76	0	0	0	0	0	0	0	0	0	0	0	0	0	0
470	TCTCAAAGATTAAGCCATGCATGTCTAAGTATAAGTTTTTTACTGCGAAACTGTGAATGGCTCATTATAACAGTTATTATTTTCTAGCCGTTCAGTGTTTCCTTGGACACCCATGGTAATTCTAGAGCTAATACATGCTTTTAAATCCGACTTATTGAAGGGTTGCGCTTATTAGATATCGAACCAACCCAGGTTATGCCTGGTTTTCGTTGATTCATAGTGTTCTGGCGAATCGACTCGCAAGAGACGATGAGGCTATCAAGTTTCTGACCTATCAGCTTCCGACGGTAGGATATTGGCCTACCGTGGCTTTGACGGGTAACGGAGAATTAGGGTTCGATTCCGGAGAGGGAGCCTGAGAAACGGCTACCACATCTAAGGAA	Eukaryota/Dinoflagellata/Dinophyceae/Gymnodiniphycidae/Kareniaceae/Takayama	Eukaryota/environmental samples <Eukaryotae>/uncultured eukaryote/	95.833	0	0	0	0	0	0	0	0	0	0	0	0	0	0	0	0	0	0	0	0	0	0	0	0	0	0	0	0	0	0	0	0	33	98	50	0	90	0	59	0	0	51	0	62
471	TCTCAAAGATTAAGCCATGCATGTCTCAGTATAAGCTTCTACACGGCGAAACTGCGAATGGCTCATTAAAACAGTTATCGTTTATTTGGTGGTCATTCATTACATGGATAACCATGGTAATTCTAGAGCTAATACATGCGCCCAGACCCAACTTTTTGGACGGGTTGTGTTTATTAGGTACAGAACCAACCCAGGCTCTGCCTGGTCTTTTGGTGATTCATGATAACCGAACGAATCGCATGGCATCCGCTGGCGATGAATCATTCAAGTTTCTGACATATCAGCTTCCGACGGTAGGGTATTGGCCTACCGTGGCAATGACGGGTAACGGAGAATTAGGGTTCGATTCCAGAGAGGGAGCCTGAGAAACGGCTACCACATCTAAGGAA	Eukaryota/Dinoflagellata/Dinophyceae/Gymnodiniphycidae/Gymnodinium_clade	Eukaryota/environmental samples <Eukaryotae>/eukaryotic picoplankton environmental sample/	99.486	0	0	0	0	0	0	0	0	0	0	0	53	43	128	0	0	0	0	0	0	0	0	0	0	67	0	0	0	0	0	20	27	60	19	23	0	0	0	0	0	0	0	0	0
472	TCTCAAAGATTAAGCCATGCATGTCTAAGTACAAGCCTCAGCAAGGTGAAACCGCGAATGGCTCATTAAATCACACCTAATGTACTGGACAGTGTCAGTTACTTGGATAACTGCGGTAATTCTGGAGCTAATACATGCGTACGAGCCCCGACTCACGGAGGGGCGCTTTTATTAGACTAAAACCAAACGGCTTCGGCCGTTCCACTGGTGAATCTGAATAACTTTGAGCGGATCGCACGGCCTCGTGCCGGCGACGTGTCCTTCCAAGGTGTGCCCTATCAACTGTCGACTGTGGCATAGACGCCCACAGTGGTTTTGACGGGTAACGGGGAATTAGGGTTCGATTCCGGAGAGGGAGCCTGAGAAACGGCTACCACTTCTAAGGAA	Eukaryota/Arthropoda/Maxillopoda/Cyclopoida	Eukaryota/environmental samples <Eukaryotae>/uncultured eukaryote/	99.483	0	0	0	0	0	0	0	0	0	0	0	0	0	0	0	0	293	0	44	0	0	0	0	0	0	0	103	0	0	0	0	0	0	0	0	0	0	0	0	0	0	0	0	0
473	TCTCAAAGATTAAGCCATGCATGTCTAAGTATAAGCGCTTTATACTGTGAAACTGCGAATGGCTCATTATATCAGTCATAGTTTATTTGAAAGTCCCTTACTACATGGATAACCGTAGTAATTCTAGAGCTAATACATGCACAAAAGCCCAACTGCCTCGGCGGACGGGTTGCATTGATTAGACCGAAACCAATGCGTCCTCGGACGGTTTTGTGGTGAATCATAATCACTTGCGGATCGCACGCTTCGGCGGCGACGTTTCATTCAAGTTTCTGCCCTATCAGCTTTGGATGGTAGGGTATTGGCCTACCATGGCTTTAACGGGTAACGGGGAATTGGGGTTCGATTCCGGAGAGGGAGCCTGAGAGACGGCTACCACATCCAAGGAA	Eukaryota/Ochrophyta/Phaeophyceae/Ectocarpales	Eukaryota/Stramenopiles/PX clade/Phaeophyceae/Ectocarpales/Ectocarpaceae/Ectocarpus/Ectocarpus crouaniorum/	99.743	0	0	0	0	0	0	0	0	0	0	0	0	0	0	0	0	0	0	29	0	0	0	22	0	0	0	386	0	0	0	0	0	0	0	0	0	0	0	0	0	0	0	0	0
474	TCTCAAAGATTAAGCCATGCATGTCTAAGTATAAATGATATACAATGAAACTGCGAATGGCTCATTAAAACAGTTATAGTTTATTTGGTAATCGAATTTACATGGATAACCGTGGTAATTCTAGAGCTAATACATGCTGCTAAGCCCGACTTCTCGGAAGGGCCGTATTTATTAGATAACAGACCAATATTCCCTGGTGTCTATTGTGGTGACTCATAGTAACTGATCGGATCGCACGGGCGTGCCCGCGACAAACCATTCAAGTTTCTGCCCCATCAGCTTTCGATGGTAGTGTATTGGACTACCATGGCTTTTACGGGTAACGGAGGATTAGGGTTCGATTCCGGAGAGGGAGCCTGAGAAACGGCTACCACATCTAAGGAA	Eukaryota/Ciliophora/Intramacronucleata/Spirotrichea/Choreotrichia/Strombidinopsis	Eukaryota/environmental samples <Eukaryotae>/uncultured eukaryote/	99.219	0	0	0	0	0	0	0	0	0	0	0	0	0	0	0	0	0	0	0	0	20	28	51	24	0	10	20	7	32	0	0	0	0	0	0	0	0	11	97	0	96	0	0	38
475	TCTCAAAGATTAAGCCATGCATGTCTCAGTATAAGTCTTTACATGGCGAAACTGCGAATGGCTCATTAAAACAGTTATAGTTTACATGATGTTCGACTGTTATATGGATAACTGTGGTAATTCTAGAGCTAATACATGCACCAAAGCCCGACTTCGCAGAAGGGCTGTATTTATTAGATACAGAACCAATACCCTCGGGTTTTTGGATGATTCATAATAAACGTACGGAGCGTGTCAGTTTGTACTGGCGCTAAATCATTCAAGTTTCTGACCTATCAGCTTCCGACGGTAGGGTATTGGCCTACCGTGGCATTGACGGGTAACGGAGAATTAGGGTTCGATTCCGGAGAGGGAGCCCGAGAAACGGCTACCACATCTACGGAA	Eukaryota/Protalveolata/Syndiniales/Syndiniales_or	Eukaryota/environmental samples <Eukaryotae>/uncultured marine eukaryote/	98.182	0	0	0	0	0	0	0	0	0	0	0	8	0	135	0	0	0	0	0	0	0	0	0	0	0	0	0	0	0	0	7	0	243	14	6	10	0	0	0	0	10	0	0	0
476	TCTCAAAGATTAAGCCATGCACGTCTAAGTACTAACAAGCTAAAGTGAAACCGCGAATGTCTCATTACAACATACACAATCTATTGAATGTTAAAATAGTTGGATAACTGAGGTAATTCTTGAGCTAATACATATTGCAAATTCTCAACTCACGAAGAGAAGCATTCGTTAGCTAAAGACCAAACTCATTCATGAGTTTCCTAGTGATTCAGAACGAAACACCCGATTATATTGGCTTGTCCAGATAACAAATTCAATGAGAGTATGACCTATCAACTGTCAACTGTGGTGTATTTGATCACAGTGGTGTTAACGGGTAACGGAGAATCTGGGTTCGGTTCCGGAGAGGGAGCCTTAGAAACGGCTACCACATCCAAGGAA	Unclassified Eukaryota			0	15	11	9	13	22	26	0	24	24	19	32	0	12	15	0	0	0	0	0	0	9	7	0	27	14	6	0	0	0	37	36	0	0	0	13	11	13	9	0	28	0	0	0
477	TCTCAAAGATTAAGCCATGCACGTTTAAATACAAGCCTCAAAATGGTGAAATCGCGAATAGCTCATTACAACAGCCATTGTTTCTTGGATCATACTTTTTACTTGGATAACTGTGGTAATTCTAGAGCTAATACACGCACACAAGTTCTGACGCAAGAAGGAACGCATTTATTAGAACTAAATCAATCGGGCTTGCCCGTTGTTTGGTGAATCTGAATAACTCCGCAGATCGCATGGTCTAGCACCAGCGACATATCTTTCAAGTGTCTGCCTTATCAACTTTCGATGGTAGTTTATGTGACTACCATGGTTGTTACGGGTAACGGAGAATTAGGGTTCGACTCCGGAGAGGGAGCCTGAGAAACGGCTACCACATCCAAGGAA	Eukaryota/Nematoda/Chromadorea/Chromadorida	Eukaryota/Opisthokonta/Metazoa/Eumetazoa/Bilateria/Protostomia/Ecdysozoa/Nematoda/Chromadorea/Desmodorida/Richtersioidea/Microlaimidae/Microlaimus/Microlaimus sp. 12L13G15/	98.177	0	21	75	31	0	0	0	49	0	0	0	0	0	0	0	31	65	52	0	0	0	0	27	33	0	0	0	0	47	0	0	0	0	0	0	0	0	0	0	0	0	0	0	0
478	TCTCAAAGATTAAGCCATGAATGTCTAAGTACAAGCGGCTCGTACGGCGGAACCGCGAAAGGCTCAATGAATCAGTTATGTTTCCTTAGAACATTTCAATCCAACTTCTCTTGGATAACTGTGGTATTCTTTTGTTGCGGGAAGGACGCTTTTATTAGATCAAAACCAGTCGAGGGGGCTTCACGGCTACATCGTACAGTTCGGTGACTCTGGATAAATTCCCGCTGTTCGCACGGCACCCGTGCCGGCGACGCTTGTTTCAAATGTCTGCCTTATCAACTGTCGATGGAAGACAACGCACCTACCATGTTTGCAACGGGCAATGGGTATTCTGGGTTTGATTCCGGAGAGACAGCCTGAGAAATGGCTACCATATCCAAGGAA	Eukaryota/Arthropoda	Eukaryota/environmental samples <Eukaryotae>/uncultured eukaryote/	85.484	38	0	0	0	0	0	6	0	0	0	0	25	27	29	18	0	0	0	0	0	15	2	0	0	0	0	0	0	0	15	13	0	0	0	36	35	28	21	57	0	0	11	34	16
479	TCTCAAAGATTAAGCCATGCACGTCTAAGTACTAACAAGCTAAAGTGAAACCGCGAATGGCTCATTACAACATACACAATCTATTGAATGTTAAAATAGTTGGATAACTGAGGTAATTCTTGAGCTAATACATATTGCAAATTCTCAACTCACAAAGAGAAGCATTCGTTAGCTAAAGATCAAACTCACTTGTGAGTTTTTTAATGACTCAGAACGAAATATCCGATTATATTGGCTTGTCCAGATAACAAATTCAATGAGAGTATGACCTATCAACTGTCGACTGTTGTGTATTTGATCACATTGGTGTTAACGGGTAACGGAGAATCTGGGTTCGATTCCGGAGAGGGAGCCTTAGAAACGGCTACCACATCCAAGGAA	Unclassified Eukaryota			0	15	17	12	17	29	43	20	21	19	22	27	0	16	0	0	0	0	0	15	0	0	0	0	28	0	0	0	0	0	30	19	0	0	0	22	8	0	15	0	15	0	0	16
480	TCTCAAAGATTAAGCCATGCATGTCTAAATACAAGCCTAAATAAGGTGAAATCGCGAATGGCTCATTAAATCACACCTAATCTACTGGAATGTTAGCAGTTACTTGGATAACTGAGGTAATTCTTGAGCTAATACATGCGAAAATTCCCGACGCAAGGAGGGAAGCTTTTATTAGATCAAAACCAAACAGCTTCGGCTGTAACACTGGTGACTCTGAATAACTTTGGGCTGATCGCATTGCCTTGTGCAGGCGACGTTTCCTTCGAAGGTGTGCCCTATCAACTGTCGACTGTGATATAGACGCTCACAGTGGTTTTGACGGGTAACGGGGAATCAGGGTTCGATTCCGGAGAGGGAGCCTTAAAAACGGCTACCACATCCAAGGAA	Eukaryota/Arthropoda/Maxillopoda/Calanoida	Eukaryota/Opisthokonta/Metazoa/Eumetazoa/Bilateria/Protostomia/Ecdysozoa/Panarthropoda/Arthropoda/Mandibulata/Pancrustacea/Crustacea/Multicrustacea/Hexanauplia/Copepoda/Neocopepoda/Gymnoplea/Calanoida/Calanidae/Limnocalanus/Limnocalanus macrurus/	100	0	425	0	0	0	0	0	0	0	0	0	0	0	0	0	0	0	0	0	0	0	0	0	0	0	0	0	0	0	0	0	0	0	0	0	0	0	0	0	0	0	0	0	0
481	TCTCAAAGATTAAGCCATGCATGTCTATGCACAAGCCTAACTAAGGTGAAGCCGCGAATTGCTCATTACAACAGCCATTGTTTACTGGATCTTAATATCCTACTTGGATAACTGTGGTAATTCTAGAGCTAATACACGCAAACAGCTCTGACCGTAAGGGACGAGCGCATTTATTAGAACAAAACCAATCGGGCTTGCCCGTCTTTGGTGGATCTGAATAACTCAGTTGATCGCATGGTCTCGCACCGGCGACGTATCTTCCAAGTGTCTGCCTTATCAACTTTTGATGGTAGTTTATGCGACTACCATGGTTGTAACGGGTAACGGAGAATAAGGGTTTGACTCCGGAGAGGGAGCCTGAGAAATGGCTACCACATCCAAGGAA	Eukaryota/Nematoda/Chromadorea	Eukaryota/Opisthokonta/Metazoa/Eumetazoa/Bilateria/Protostomia/Ecdysozoa/Nematoda/Chromadorea/Araeolaimida/Axonolaimoidea/Axonolaimidae/Axonolaimus/Axonolaimus helgolandicus/	98.961	0	0	0	0	0	0	0	0	0	0	0	0	0	0	0	0	0	0	0	0	0	0	0	101	0	0	0	0	323	0	0	0	0	0	0	0	0	0	0	0	0	0	0	0
482	TCTCAAAGATTAAGCCATGCATGTCTAAGTATAAATAACTACACAGTAAAACTGCGAATGGCTCATTAAAACAGTTATAGTTTATTTGATACATTAAATGGATAACTGTAGAAAAACTAGAGCTAATACATGCCAAGACCGCAAGGTTGTATTTATTAGATATACCAAGTGGGTGAATCATAATAACTTCGCAAATCGCAGCAATGCTGCGATAAATCATTCAAGTTTCTGCCCTATCATGCTTTCGATGGTAGTGTATTGGACTACCATGGCTCTCACGGGTAACGGGGAATTAGGGTTCGATTCCGGAGAAGGAGCCTGAGAAACGGCTACTACATCTAAGGAA	Eukaryota/Ciliophora/Intramacronucleata/Litostomatea/Haptoria/Arcuospathidium	Eukaryota/Alveolata/Ciliophora/Intramacronucleata/Litostomatea/Haptoria/unclassified Haptoria/Haptoria sp. bLaN1/	99.133	0	0	0	0	0	0	0	0	0	0	0	0	0	0	61	0	0	88	71	0	19	45	7	15	10	0	23	0	0	71	0	0	0	0	12	0	0	0	0	0	0	0	0	0
483	TCTCAAAGATTAAGCCATGCATGTCTAAGCATAAGCCGAATAATGGTGAAGCCGCGAATAGCTCATTACAACAGCCATAGTTTATTGGATCTTCTCTCATACTTGGATACCTGTGGTAATTCTAGAGCTAATACACGCAACAAAACCTTGACTTCGGAAAAGGTGCTTTTATTAGATCAAAACTAATCGGCTTGTCCGTAGTTTGGTGAATCTGAATAACTCAGCTGATCGCACAGTCCTCGCACTGGCGACGTATCTTTCAAGTGTCTGCCTTATCAACTTTCGTTGGTAGTTTATATGACTACCAAGGTTGTAACGGGTAACGGAGAATAAGGGTTCGACTCCGGAGAGGGAGCCTGAGAAACGGCTACCACATCCAAGGAA	Eukaryota/Nematoda/Chromadorea/Chromadorida	Eukaryota/Opisthokonta/Metazoa/Eumetazoa/Bilateria/Protostomia/Ecdysozoa/Nematoda/Chromadorea/Chromadorida/Cyatholaimidae/Cyatholaimus/Cyatholaimus sp. BHMM-2005/	97.143	39	0	0	0	0	8	0	23	18	16	8	0	0	0	0	14	177	8	0	0	0	0	0	0	0	0	0	0	0	0	0	0	0	38	52	11	0	0	0	0	0	0	5	0
484	TCTCAAAGATTAAGCCATGCATGTCTAAGTATAACTATTTTACTTTGAAAACTGCGAACGGCTCATTATATCAGTTATAGTTTCTTTGATAGTCCCTTACTACTTGGATACCCGTAGTAATTCTAGAGCTAATACATGCATCAATACCCGACTCTCGTGGAAGGGTAGTATTTATTAGGTATAGACCAACCCTCTTCGGAGGTGCTTTGGTGATTCATAATAACTTTTCGAATCGCATGGCTCCATGCCGGCGATGGATCATTCAAGTTTCTGCCCTATCAGCTTTGGATGGTAGTGTATTGGACTACCATGGCTTTAACGGGTAACGAATTGTTAGGGCAAGATTTCGGAGAGGGAGCCTGAGAGACGGCTACCACATCCAAGGAA	Eukaryota/Ochrophyta/Diatomea/Bacillariophytina/Mediophyceae/Thalassiosira	Eukaryota/environmental samples <Eukaryotae>/uncultured eukaryote/	99.742	9	40	0	0	0	20	0	0	0	0	0	0	0	0	27	0	0	0	65	54	0	0	28	8	0	23	15	0	25	34	0	15	0	0	0	0	0	0	0	0	0	29	0	23
485	TCTCAAAGATTAAGCCATGCACGTCTAAGTACCAACAAGCTAAAGTGAAACCGCGAATGGCTCATTACAACATACATAATCCACTGAATGTTAAAAATAATTGGATAACTGAGGTAATCCTTGAGCTAATACATATTGCAAAATTCCAACTCACGAAGGAATGCATTCGTTAGCTAAAGACCAAACTCACTTGTGAGTTTCTTAGTGACCCAGAACGAAATATCTGATTATATTGGCTTGTCCAGATAACAAATTCAATGAGAGTATGACCTATCAACTGTCGACTGTGGTGTATCTGATCACAGTGGTGTTCACGGGTAACGGAGAATCTGGGTTCGGTTCCGGAGAGGGAGCCTTAGAAACGGCTACCACATCCAAGGAA	Unclassified Eukaryota			0	0	19	0	0	22	24	19	30	25	33	48	0	0	0	0	11	0	0	0	0	0	0	0	33	0	0	0	0	0	0	23	0	0	0	29	28	0	22	0	35	14	0	0
486	TCTCAAAGATTAAGCCATGCATGTCTCAGTATAAGCTTCTACACGGCGAAGCTGCGAATGGCTCATTAAAACAGCTATCGTATATCTGGTGGTCATTCATTCCATGGATAGCCAGGGTAATTCTAGAGCTAACACATGCGCCCAGACCCAGATTTCTGGACGGGTTGTGTTTAATAGGTACAGGACCAACCCAGGCTCTGCCTGGTCTTTTGGTGACTCATGATAACCGAGCGAATCGCATGGCATCCGCTGGCGATGAATCATTCAAGCTTCGGACCTATCAGCTTCCGACGGTAGGGTATTGGCCTACCGTGGCAATGACGGGTAACGGAGAATTAGGGTTCGATTCCGGAGAGAGAGCCTGAGAAACGGCTACCACATCTAAGGAA	Eukaryota/Dinoflagellata/Dinophyceae/Gymnodiniphycidae/Gymnodinium_clade	Eukaryota/environmental samples <Eukaryotae>/eukaryotic picoplankton environmental sample/	95.373	0	0	0	0	0	0	12	0	0	13	0	40	33	108	0	0	0	0	0	0	0	0	0	0	52	0	20	0	0	0	19	16	49	12	22	17	0	0	0	0	0	0	0	0
487	TCTCAAAGATTAAGCCATGCACGTCCAAGTACTAACAAGCTAAAGTGAAACCGCGAATGGCTCATTACAACATACACAATCTATTGAATGTTAGAATAATTGGATAACTGAGGTAATTCTTGAGCTAATACATATTGCAAATTTCCAACTTACGAAGGAAAGCATTCGTTAGCTAAAGATCAAACTCACTTGTGAGTTTATTAGTGACATAGAACGAAATATCTGATTATATTGGCTTGTCCAGATAACAAATTCAGTGAGAGTATGACCTATCAACTGTCGACTGTGGTGTATTTGATCACAGTGGTGTTAACGGGTAACGGAGAATCTGGGTTCGATTCCGGAGAGGGAGCCTTAGAAACGGCTACCACATCCAAGGAA	Unclassified Eukaryota			0	0	0	0	0	0	0	0	0	0	0	0	0	0	0	0	0	0	0	0	0	0	0	0	0	0	0	0	0	0	0	0	0	0	0	0	0	0	0	0	413	0	0	0
488	TCTCAAAGATTAAGCCATGCATGTCTAAGTATAAATGGTATACAATGAAACTGCGAATGGCTCATTAAAACAGTTATAGTTTATTTGGTAATCAAACTTACATGGATAACCGTGGTAATTCTAGAGCTAATACATGCTGCTGCGCCCGACTCACGAAGGGCCGTATTTATTAGATATCAGCCAATAAGCATCTGCTATTGTGGTGACTCATAGTAACTTAATCGGATCGCATGGGCTTGTCCCGCGACAAACCATTCAAGTTTCTGCCCCATCATGCTTTCGATGGTAGTGTATTGGACTACCATGGCTTTCACGGGTAACGGAGGATTAGGGTTCGATTCCGGAGAGGGAGCCTGAGAAACGGCTACCACTTCCACGGAA	Eukaryota/Ciliophora/Intramacronucleata/Spirotrichea/Choreotrichia/Codonellopsis	Eukaryota/Alveolata/Ciliophora/Intramacronucleata/Spirotrichea/Choreotrichia/Tintinnida/Codonellopsidae/Laackmanniella/Laackmanniella prolongata/	99.738	0	17	43	9	0	34	34	59	17	18	9	76	25	17	0	11	0	0	0	15	0	0	0	15	0	0	0	13	0	0	0	0	0	0	0	0	0	0	0	0	0	0	0	0
489	TCTCAAAGATTAAGCCATGCATGTCTAAGTATAAACCTTTTGGTGAAACTGCGAATGGCTCATTAAAACAGTAATCGTTTATTTGGTGATCTCAGCTATGTGGATAACCGTAGTAATTCTAGAGCTAATACATGCGAACCTGCCAAACTTATGGAATGGCGGTGCTTATTAGATTCAGAACCAACCCAGATCTTCTGGAGTTTTTGGTGATTCATTTTAATTCGACGAAATGTCAGTATCTGGCATTAGATCTTTCAAGTTTCTGACCTATCAGCTTTTGACGGTAGGGTATTGGCCTACCGTGGCTTTGACGGGTAACGGAGAATTAGGGTTCGATTCCGGAGAGGGAGCCTGAGAAACGGCTACCACATCTAAGGAA	Eukaryota/Protalveolata/Perkinsidae/Perkinsidae_or/Perkinsidae_fa/Parvilucifera	Eukaryota/environmental samples <Eukaryotae>/uncultured eukaryote/	93.404	0	0	0	0	0	0	0	0	0	0	0	0	0	0	0	0	0	0	0	0	0	0	0	0	0	0	0	0	0	0	0	0	0	0	0	0	0	0	0	46	0	24	0	340
490	TCTCAAAGATTAAGCCATGCATGTCTAAGTGTAAACAAATTTATACTGTGAAACTGCGAATGGCTCATTAAATCAGTTATAGTTTATTTGATAGTAACTTACTACTTGGATAACCGTGGTAATTCTGCAGCTAATACATGCGTTAAATCCCGACTTCTGGAAGGGATGTACTTATTAGATTTAAGCCAACCCGGGAAACCGGTTTACTGGTGATTCATGATAATTTTTCGAATCGTATGGCCTTGTGCCGACGATGGTTCATTCAAATTTCTGCCCTATCAACTTTCGATGGTAGGATAGAGGCCTACCATGGTTTTAACGGGTAACGGAGAATTAGGGTTCGATTCCGGAGAGGGAGCCTGAGAAACGGCTACCACATCCAAGGAA	Eukaryota/Chytridiomycota/Incertae_Sedis/Lobulomycetales/Lobulomycetaceae	Eukaryota/environmental samples <Eukaryotae>/uncultured eukaryote/	99.742	0	0	0	0	0	0	0	0	0	0	0	0	0	0	27	0	52	56	145	73	0	0	0	0	0	0	0	0	0	56	0	0	0	0	0	0	0	0	0	0	0	0	0	0
491	TCTCAAAGATTAAGCCATGCATGTCTAAGTATAAACAGTTTATACTGTGAAACTGCGAATGGCTCATTAAATCAGTTAGAGTTTATTTGATGGTACCACACTACTCGGATAACCGTAGTAAAGCTACAGCTAATACGTGCGCAACTCCCGACTTACGAAGGGACGTATTTATTAGATTCAAGGCCGACCGTGCTTGCACGTCTTTGGTGAATCATGGTAACTTCACGAATCGCAGGGTTTATCCCGGCGATGTTTCATTCAACTTTCTGCCCTATCAACTTTCGACGGTAGTATAGAGGACTACCGTGGTGGTAACGGGTGACGGAGGATTAGGGTTCGATTCCGGAGAGGGAGCCTGAGAAACGGCTACCACATCCAAGGAA	Eukaryota/Chlorophyta_ph/Ulvophyceae/Ulvales/Ulvales_fa/Ulva	Eukaryota/Viridiplantae/Chlorophyta/Ulvophyceae/Ulvales/Ulvaceae/Ulva/Ulva prolifera/	100	0	0	0	0	0	17	0	0	0	0	0	0	0	0	7	0	166	0	0	47	0	55	0	0	0	0	50	0	52	15	0	0	0	0	0	0	0	0	0	0	0	0	0	0
492	TCTCAAAGATTAAGCCATGCATGTCTAAGTATAAATAACTACACAGTAAAACTGCGAATGGCTCATTAAAACAGTTATAGTTTATTTGATACATTAAATGGATAACTGTAGAAAAACTAGAGCTAATACATGCCAAGGCCGCAAGGTTGTATTTATTAGATATACCAATTTTGGTGAATCATAATAACTTCGCAAATCGCAAATTTGTTGCGATAAATCATTCAAGTTTCTGCCCTATCATGCTTTCGATGGTAGTGTATTGGACTACCATGGCTCTCACGGGTAACGGGGAATTAGGGTTCGATTCCGGAGAAGGAGCCTGAGAAACGGCTACTACATCTAAGGAA	Eukaryota/Ciliophora/Intramacronucleata/Litostomatea/Haptoria/Arcuospathidium	Eukaryota/environmental samples <Eukaryotae>/uncultured eukaryote/	98.851	0	0	0	0	0	0	0	0	0	0	0	0	0	0	0	0	273	0	105	0	7	0	0	24	0	0	0	0	0	0	0	0	0	0	0	0	0	0	0	0	0	0	0	0
493	TCTCAAAGATTAAGCCATGCATGTCTCAGCACAAGCCAAAACAAGGTGAAGCCGCGAATAGCTCAATATAACAGTCATTGTTTACTGGATCTTAACCATCCTACTTGGATAACTGTGGTAATTCTAGAGCTAATACACGCAAAAAGCTCTGACCTTCTGGAATGAGCGCATTTATTAGAACAAAACCAATGGGGCTTGCCCCTAACTGGTGGATCTAAGTAACTCAGCTGATCGCACGACCTCGTGTCGGCGACGTATCTTCCAAGTGTCTGCCTTATCAACTTTTGATGGTAGTTTATGCGACTACCATGGTTGCAACGGGTAACGGAGAATCAGGGTTCGACTCCGGAGAGGGAGCCTGAGAAACGGCTACCACATCCAAGGAA	Eukaryota/Nematoda/Chromadorea/Chromadorida	Eukaryota/environmental samples <Eukaryotae>/uncultured eukaryote/	91.237	0	0	0	0	0	0	0	0	0	0	0	0	0	0	0	0	0	0	0	0	0	0	0	0	0	0	0	0	0	0	0	0	0	0	0	0	0	0	0	0	0	32	0	372
494	TCTCAAAGATTAAGCCATGCATGTCTAAGCACATGCCGATTAATGGTAAAGCCGCGAATGGCTCATTACAACAGCTTTAGTTTACAGGATGATGCTGTTTAATGGATAACTGTGGTAATTCTAGAGCTAATACATGCACTTATATCCAACCCGCAAGGGATGGATGCAGTTATTAGAATAAAACCAAGCAGGCTTGCCTGCAACTTGGTGACTCTGAATAACCCAGTGATCGCACGGTCTTCGAACCGGCGACATATCCTTCAAATGTCTGCCTTATCAACTGTCGACTGTAGTTTATGCGCCTACAGTGGTTGTAACGGGTAACGGAGAATTAGGGTTCGACTCCGGAGAGGGAGCCTGAGAAACGGCTACCACATCTAAGGAA	Eukaryota/Nematoda	Eukaryota/Opisthokonta/Metazoa/Eumetazoa/Bilateria/Protostomia/Ecdysozoa/Nematoda/Enoplea/Enoplia/Enoplida/Enoplina/Enoploidea/Anoplostomatidae/Anoplostoma/Anoplostoma rectospiculum/	100	0	0	0	0	0	9	59	18	0	0	0	0	0	0	0	0	0	0	0	0	0	0	0	0	0	12	102	0	203	0	0	0	0	0	0	0	0	0	0	0	0	0	0	0
495	TCTCAAAGATTAAGCCATGCATGTCTAAGCATAAGCCGATTAATGGTGAAGCCGCGAATAGCTCATTACAACAGCCATAGTTTATTGGATCTTCTCTCATACTTGGATACCTGTGGTAATTCTAGAGCTAATACACGCAACAAAACCCTGACTTCGGAAGGGGTGCATTTATTAGAACAAAACCAATCGGACTTGTCCGTAGTTTGGTGAATCTGAATAACTCAGTTGATCGCACAGTCCTCGCACTGGCGACGTATCTTTCAAGTGTCTGCCTTATCAACTTTCGATGGTAGTTTACATGCCTACCATGGTGATAACGGGTAACAGAGAATAAGGGTTTGACTCTGGAGAGGGAGCCTGAGAGACGGCTACCACATCCAAGGAA	Eukaryota/Nematoda/Chromadorea/Chromadorida	Eukaryota/Opisthokonta/Metazoa/Eumetazoa/Bilateria/Protostomia/Ecdysozoa/Nematoda/Chromadorea/Chromadorida/Cyatholaimidae/Cyatholaimus/Cyatholaimus sp. BHMM-2005/	97.922	71	0	0	0	0	0	0	0	0	0	0	0	0	0	133	0	0	57	11	8	0	0	0	0	0	0	0	0	62	58	0	0	0	0	0	0	0	0	0	0	0	0	0	0
496	TCTCAAAGATTAAGCCATGCATGTCCAAGTACAAGCCTCATTAAGGTGAAACCGCGAATGGCTCATTAAATCACACCTAATGTCCTGGATAGTGCCAGTTACTTGGATAACTGCGGTAATTCTGGAGCTAATACATGCGTTCAAGCCCCGAACGTGAGTGAGGGGTGCTTTTATTAGATCAAAACCAAACGCCTTCGGGCGTCCCTTTGGTGACTCTGAATAACTTTTTGCGGATCGCACGGCCTTGTGCCGGCGACGTATCTTTCCAAGGTGTGCCCTATCAACTGTCGACTGTGGCATAGTCGCCCACAGTGGTTTTGACGGGTAACGGGGAATCAGGGTTCGATTCCGGAGAGGGAGCCTGAGAAACGGCTACCACTTCTAAGGAA	Eukaryota/Arthropoda/Maxillopoda/Harpacticoida	Eukaryota/Opisthokonta/Metazoa/Eumetazoa/Bilateria/Protostomia/Ecdysozoa/Panarthropoda/Arthropoda/Mandibulata/Pancrustacea/Crustacea/Multicrustacea/Hexanauplia/Copepoda/Neocopepoda/Podoplea/Harpacticoida/Miraciidae/Amphiascoides/Amphiascoides atopus/	97.429	0	0	0	0	0	0	0	0	0	0	0	0	0	0	0	0	0	0	0	0	0	0	0	0	0	0	0	0	0	0	0	0	0	0	0	0	0	0	0	0	0	0	106	291
497	TCTCAAAGATTAAGCCATGCATGTCTTAGTGTAAATATTTTACAGTGAAACTGCGGATGGCTCATTACAACAGTTATCGTCTGCACGGGCAATCTCTCTACGGATATCCGTGGAAATACTACAGTTAATACGTATCACAGAACTTCGGTTCTGTGTCACATATTACTGTGAGGAGATGGCAAGGTTTACCTTGTCCTCCAGGAATACTTCTATGTAAGAATCGCACTTCACGTGCGAAAGCCCGTCAGAGTTTCTGACCCATCAGGTTTCGACGGTAGGGTATTGGCCTACCGTGCCTATAACGGGTGACGGGGGATTAGGGTTCGATCCCGGAGAGGGAGCTTGAGAGATGGCTACCACATCTAAGGAA	Unclassified Eukaryota			0	41	16	0	0	10	0	7	0	0	0	0	0	0	0	36	22	77	32	45	0	0	0	0	0	0	78	0	21	9	0	0	0	0	0	0	0	0	0	0	0	0	0	0
498	TCTCAAAGATTAAGCCATGCATGTCTAAGTATAAGTGTTATACAGCGAAACTGCGAATGGCTCATTAAAACAGTTATAGTTTACTTGACAATCAAATTTACATGGATAACCGTGGTAATTCTAGAGCTAATACATGCTGGTGTGCCCGACTTTTCGGAAGGGCGGTATTTATTAGATAACAAGCCAATATTCCTCCCGGTCTATGTGGTGATTCATAATAACTTCTCGAATCGCAAGGTTTTTAACCGCGATAAGTCAATCAAGTTTCTGCCCCATCAGCTTTCGATGGTAGTGTATTGGACTACCATGGCATTTACGGGTAACGGAGAATTAGGGTTCGATTCCGGAGAGGGAGCCTGAGAAACGGCTACCACATCTAAGGAA	Eukaryota/Ciliophora/Intramacronucleata/Spirotrichea/Oligotrichia/Parallelostrombidium	Eukaryota/Alveolata/Ciliophora/Intramacronucleata/Spirotrichea/Oligotrichia/Strombidiidae/Parallelostrombidium/Parallelostrombidium paralatum/	98.182	66	0	8	8	31	37	5	0	0	0	0	0	0	0	49	0	0	7	0	0	0	59	0	0	0	0	75	0	0	45	0	0	0	0	0	0	0	0	0	0	0	0	0	0
499	TCTCAAAGATTAAGCCATGCATGTCTCAGTGTAAGCTTCTACACGGCGAAACTGCGAATGGCTCATTAAAACAGTCATCGTTTATTTGGTGGTCATTCATTACATGGATAACCATGGTAATTCTAGAGCTAATACATGCGCCCAGACCCAACTTTTTGGACGGGTTGTGTTTTTTAGGTACAGAACCAACCCAGGCTCTGCCTGGTCTTTTGGTGATTCATGATAACCGAACGAATCGCATGGCATCCGCTGGCGATGAATCATTCAAGTTTCTGACCTATCAGCTTCCGACGGTAGGGTATTGGCCTACCGTGGCAATGACGGGTAACGGAGAATTAGGGTTCGATTCCGGAGAGGGAGCCTGAGAAACGGCTACCACATCTAAGGAA	Eukaryota/Dinoflagellata/Dinophyceae/Gymnodiniphycidae/Gymnodinium_clade	Eukaryota/environmental samples <Eukaryotae>/eukaryotic picoplankton environmental sample/	99.229	0	0	0	0	0	0	0	0	0	0	0	31	39	127	0	0	0	0	0	0	0	0	0	0	63	0	0	0	0	0	28	0	48	0	29	23	0	0	0	0	0	0	0	0
500	TCTCAAAGATTAAGCCATGCATGTCTAAGTGTAAATACTTTACAGTGAAACTGCGGATGGCTCATTACAACAGTTATTGTTTGCTTGGGCGTACTCTCTACGGATATCCGTGGTAATTCTACAGTTAATACGCGCCATCGTTGCAAAACGGTGTGGCATATTACTGTGAAAAGACGGCGTTACGCCTCTTTCTGAATATTTTTATGCAAGAATCGTATGTTTCATACGAAAGCCCATCAAAGTTTCTGACCCATCAGGTTTCGACGGTAAGGTATTGGCTTACCGTGCCGATAACGGGTAACGGGGGATTAGGGTTCGATCCCGGAGAGGGAGCTTGAGATATGGCTACCACATCTAAGGAA	Unclassified Eukaryota			0	23	10	0	0	8	0	0	0	0	0	0	0	0	0	43	0	77	32	0	0	49	0	0	0	14	99	0	0	9	0	0	0	0	0	0	0	0	0	0	0	0	23	0
501	TCTCAAAGATTAAGCCATGCATGTCTAAGTATAAACGAATCTATACTGTGAAACTGCGTACGGCTCATTAAACCAGTTATAGTTTATTTGATATTCCCCTACTACTTGGATACCCGTAGTAATTCTAGAGCTAATACATGCGTCAAGCGACATTTGTCGTGTCATTATTAGATAGAAACCAATGCGACTTCGGTCGGAATTGTGGTGAATCATGATAATTTAGCGGATCGCATGGCCTTGCGCCGGCGATGGATCATTCAAGTTTCTGCCCTATCAGCTTTGGATGGTAGGGTATTGGCCTACCATGGCTTTAACGGGTAACGGAGAATTAGGGTTCGATTCCGGAGAGGGAGCCTGAGAGACGGCTACCACATCCAAGGAA	Eukaryota/Ochrophyta/Dictyochophyceae/Pedinellales	Eukaryota/environmental samples <Eukaryotae>/uncultured eukaryote/	100	0	0	0	0	0	0	0	0	0	0	0	0	0	0	0	0	0	15	10	44	0	0	35	17	0	0	107	0	19	0	15	0	0	0	0	0	0	16	0	0	34	19	26	29
502	TCTCAAAGATTAAGCCATGCATGTCTATGCATAAGCCAATTTATGGTGAAGCCGCGAATGGCTCATTACAACAGCTTTCATTTCTTGGGTGTCTCTCTACTTGGATAACTCTGTCAACCCAGAGCTAATACATGCACAAAAGCCTTGACTTATGGAAAGGCGCATTTATTTGATCAAAACCAATCAGGCTTTGCCTGAAATTGATGACTCTGAGTAAATTCGTGGATCGCACAGTCCTAGTACTGGCGACAAACTCTTCAAGTGTCTGCCTTATCAACTTTCGATGGTAGTTTAAGTGCCTACCATGGTTACAACGGGTAACGGAGAATAAGGGTTCGACTCCGGAGAGGGAGCCTGAGAAACGGCTACCACATCCAAGGAA	Eukaryota/Nematoda/Chromadorea	Eukaryota/environmental samples <Eukaryotae>/uncultured eukaryote/	95.783	0	0	0	0	0	0	0	0	0	0	0	0	0	0	0	0	0	0	0	0	0	0	0	0	0	0	0	0	224	0	0	0	0	0	0	0	0	157	0	0	0	0	0	0
503	TCTCAAAGATTAAGCCATGCATGTCTAAGCACAAGACGAAATAAGTTGAAGCCGCGAATAGCTCATTACAACAGCTATTGTTTACTGGATCTTAACTATCCTACTTGGATAACTGTGGTAATTCTAGAGCTAATACACGCATCAAGCTCTGACCTCACGGGATGAGCGCATTTATTAGAACAAAAACCAATCAGGCTATGCCTGTTTTTGGTGGATCTGAATAACTCAGCTGACCGTATGCTCTCGTAGCGACGGCGATTCCTCCAAGTATCTGCCTTATCAACTGTTGATGGTAGTTTATGCGACTACCATGGTTGTAACGGGTAACGGAGAATAAGGGTTCGACTCCGGAGAGGGAGCCTGAGAAACGGCTACCACATCCAAGGAA	Eukaryota/Nematoda/Chromadorea/Chromadorida	Eukaryota/environmental samples <Eukaryotae>/uncultured eukaryote/	92.784	0	0	0	0	0	0	0	0	0	0	0	0	0	0	0	0	0	0	0	0	0	0	0	0	0	0	0	0	0	0	0	0	0	0	0	0	0	0	0	0	22	12	47	299
504	TCTCAAAGATTAAGCCCGGACCAACGGTAATCGTGTCATAGGGAACCGGTTTTTCATAGGCGATATCGGTAAAACCGTATTTTTCCGGTTCCTTGGCGATGATGATGGCCGCAATTAACTTAGGGACATATCGTTCGGTCTCCAGCGGCAGAAATTCCTTCTGGGCAATCTTCCAGAAATCGGTGGTCTCGGTTTTCCTGATGGCGTTGCGAAGCGTTCCGGGCCCGCCGTTATAAGCGGCAACTGCCAGATACCAGTCTCCGAACTCCGCATACAGGTCAGCAAGGAA	Unclassified Eukaryota			59	39	22	12	0	13	8	11	0	0	0	0	0	0	18	9	20	17	21	41	0	17	0	0	0	35	25	0	6	4	0	0	0	0	0	0	0	0	0	0	0	0	0	0
505	TCTCAAAGATTAAGCCATGCAAGTCTAAGTACCAACAAGCTAAAGTGAAACCGCGAATGGCTCATTACAACATACATAATCTATTGAATGTTAAAATAATTGGATAACTGAGGTAATTCTTGAGCTAATACATATTGCAAATTTCCAACTCACGAAGGAAAGCATTCGTTAGCTAAAGACCAAACTCACTTGTGAGTTTCTTAGTGATTCAGAACGAAATATCTGATTATATTGGCTTGTCCAGATAACAAATTCAATGAGAGTATGACCTATCAACTGTCGACTGTGGTGTATCTGATCACAGTGGTGTTCACGGGTAACGGAGAATCTGGGTTCGATTCCGGAGAGGGAGCCTTAGAAACGGCTACCACATCCAAGGAA	Unclassified Eukaryota			0	11	15	11	16	19	22	9	19	28	19	20	8	0	18	0	0	0	9	11	0	11	0	0	13	15	8	0	0	8	26	18	0	0	0	14	15	0	7	0	0	0	0	7
506	TCTCAAAGATTAAGCCATGCATGTCTCAGTATAAGCTATTATACGGTGAAACTGCGTACGGCTCATTACAACAGTAATAATATACATGATAGTTAAATATCTACATGGATACTTGTGGCAAATCTAGAAACAATACATGCGTACAGACGTGACTTTTGCGGGAGCGTCGCATTTATTGGATTTAAACCAATACCCTCTGGGTTGTTTTGGTGATTCATAATAACTAAGCGAATCGCAGTGCTTTCGGGCGGCGATGAATCATTCTAGTTTCTGCCCCATCAGTTGTCGATGGTAGGGTATTGGCCTACCATGACTGTAACGGGTGACGGAGAATTAGGGTTCGGTTCCGGAGAGGGAGCTTGAGAGACGGCTACCACATCCAAGGAA	Eukaryota/Labyrinthulomycetes/Labyrinthulomycetes_cl/Labyrinthulomycetes_or/Thraustochytriaceae/Ulkenia	Eukaryota/Stramenopiles/Labyrinthulomycetes/Thraustochytriaceae/Labyrinthulochytrium/Labyrinthulochytrium arktikum/	99.476	0	8	0	0	0	0	0	0	0	0	0	0	0	0	0	0	0	0	0	0	0	0	0	0	0	0	0	0	0	0	0	0	0	55	68	0	0	0	46	0	50	41	46	61
507	TCTCAAAGATTAAGCCATGCACGTTTAGATACAAGCCTCAAAATGGTGAAATCGCGAATAGCTCATTACAACAGCCATTGTTTCTTGGATCTTACTTTTTACTTGGATAACTGTGGTAATTCTAGAGCTAATACACGCACTTAAGTTCCGACGTAAGAAGGAACGCATTTATTAGAACTAAATCAATCGGGCTTGCCCGTTGTTTGGTGAATCTGAATAACTCCGCAGATCGCATGGTCTAGCACCGGCGACATATCTTTCAAGTGTCTGCCTTATCAACTTTCGATGGTAGTTTATGTGACTACCATGGTTGTTACGGGTAACGGAGAATTAGGGTTCGACTCCGGAGAGGGAGCCTGAGAAACGGCTACCACATCCAAGGAA	Eukaryota/Nematoda/Chromadorea	Eukaryota/Opisthokonta/Metazoa/Eumetazoa/Bilateria/Protostomia/Ecdysozoa/Nematoda/Chromadorea/Desmodorida/Richtersioidea/Microlaimidae/Microlaimus/Microlaimus sp. 12L13G15/	98.438	0	0	81	0	0	0	0	0	0	0	0	0	0	0	0	0	0	0	36	0	0	0	0	53	0	0	0	105	99	0	0	0	0	0	0	0	0	0	0	0	0	0	0	0
508	TCTCAAAGATTAAGCCATGCATGTCTAAGCATGAGCCTAAATAAGGTGAAGCCGCGAATTGCTCATTACAACAGCCATTGTTTACTGGATCATAACTATCCTACTTGGATAACTGTGGTAATTCTAGAGCTAATACACGCACCAAGCTCAGACCGTAAGGGACGAGCGCATTTATTAGAACAAAAACCAATCAGACGCTGTCTGTCTTTGGTGGATCTGAATAACTCAGCTGATCGCATGGTCCTGTACCGGCGACGTATCTTCCAAGTGTCTGCCTTATCAACTTTTGATGGTAGTTTATGCGACTACCATGGTTGTAACGGGTAACGGAGAATAAGGGTTCGACTCCGGAGAGGGAGCCTGAGAAACGGCTACCACATCCAAGGAA	Eukaryota/Nematoda	Eukaryota/Opisthokonta/Metazoa/Eumetazoa/Bilateria/Protostomia/Ecdysozoa/Nematoda/Chromadorea/Araeolaimida/Axonolaimoidea/Axonolaimidae/Axonolaimus/Axonolaimus sp. 1088/	97.011	0	35	29	0	29	26	0	0	0	33	0	0	0	0	0	0	24	26	35	0	0	0	0	0	0	37	56	0	0	43	0	0	0	0	0	0	0	0	0	0	0	0	0	0
509	TCTCAAAGATTAAGCCATGCATGTCTAAGTACAAGCCTCAGCAAGGTGAAACCGCGAATGGCTCATTAAATCACACCTAATGTACTGGACAGTGTCGGTTACTTGGATAACCCTGGTAATTCTGGAGCTAATACATGCGTACAAGCCCCGACTCACGGAGGGGCGCTTTTATTAGACTAAAACCAAACGGCTTCGGCCGTTCCACTGGTGAATCTGAATAACTTTGAGCGGATCGCACGGCTTCGTGCCGGCGACGTGTCCTTCCAAGGTGTGCCCTATCAACTGTCGACTGTGGCATAGACGCCCACAGTGGTTTTGACGGGTAACGGGGAATTAGGGTTCGATTCCGGAGAGGGAGCCTGAGAAACGGCTACCACTTCTAAGGAA	Eukaryota/Arthropoda/Maxillopoda/Cyclopoida	Eukaryota/environmental samples <Eukaryotae>/uncultured eukaryote/	98.45	0	0	0	0	0	0	0	0	0	0	0	0	0	0	0	0	0	0	0	370	0	0	0	0	0	0	0	0	0	0	0	0	0	0	0	0	0	0	0	0	0	0	0	0
510	TCTCAAAGATTAAGCCATGCATGTCTAAGTATAAACAACTTTGTACTGTGAAACTGCGAATGGCTCATTATATCAGTTATAGTCTAATCGACAGTACCTTACTACTTGGATAACCGTAGTAATTCTAGAGCTAATACATGCATAAATACCCAACTGCTTGTCGGACGGGTAGCATTTATTAGATTGAAACCAATTCCTTCGGGATTTTGTGTTGAATCATAATAACTGTGCTGATCGCTTTTAGCGATAAGTCGATTGAGTTTCTGCCCTATCAGCTTTGGATGGTAGGATATGGGCCTACCATGGCGTTAACGGGTAACGGGGAATTAGGGTTTGATTCCGGAGAGGGAGCCTTAGAAACGGCTACCACATCCAAGGAA	Eukaryota/Peronosporomycetes/Peronosporomycetes_cl/Peronosporomycetes_or/Peronosporomycetes_fa/Aphanomyces	Eukaryota/Stramenopiles/Oomycetes/Saprolegniales/Saprolegniaceae/Aphanomyces/Aphanomyces astaci/	98.691	0	0	0	0	0	0	0	0	0	0	16	0	0	0	0	0	198	0	0	0	0	0	0	0	0	0	0	0	91	64	0	0	0	0	0	0	0	0	0	0	0	0	0	0
511	TCTCAAAGATTAAGCCATGCATGTCTAAGTATAAACTGCTTATACTGTGAAACTGCGAATGGCTCATTAAATCAGTTATAGTTTATTTGATGGTACCCACTACTCGGATAACCGTAGTAATTCTAGAGCTAATACGTGCGTACATCCCGACTTCTGGAAGGGACGTATTTATTAGATAAAAGGCCAGCCGAACTTTGTTCGACCTGCGTTGACTCATGATAACTTCACGAATCGCACGGCCTTGTGCCGGCGATGTTTCATTCAAATTTCTGCCCTATCAACTTTCGATGGTAGGATAGAGGCCTACCATGGTGGTAACGGGTGACGGAGGATTAGGGTTCGATTCCGGAGAGGGAGCCTGAGAAACGGCTACCACATCCAAGGAA	Eukaryota/Chlorophyta_ph/Chlorophyceae	Eukaryota/Viridiplantae/Chlorophyta/Chlorophyceae/Chlamydomonadales/Chlamydomonadaceae/Chlamydomonas/unclassified Chlamydomonas/Chlamydomonas sp. ICE-MDV/	100	0	14	0	0	0	0	0	0	0	0	0	0	0	0	52	59	56	33	0	68	13	28	0	0	0	0	0	0	0	44	0	0	0	0	0	0	0	0	0	0	0	0	0	0
512	TCTCAAAGATTAAGCCATGCATGTCTAAGTACATACTTTTGCACGGTGAAACCGCGAATGGCTCATTAAATCACACCTAATCTACTGGAATGTTAGCAGTTACTTGGATAACTGAGGTAATTCTTGAGCTAATACATGCGAAAAATCTCGACTCACGGAGAGATGCTTTTATTAGATCAAAACCAAACGGCTTCGGCTGTTTAATCTTGATGACTCTGAATAACTTTGGGCTGATTGTATTGCCTTGTGCAGACAACGTTTCCTTCGAAGGTGTGCCCTATCAACTGTCGACTGTGATATAGACGCTCACAGTGGTTTTGACGGGTAACGGGGAATCAGGGTTCGATTCCGGAGAGGGAGCCTTAAAAACGGCTACCACATCCAAGGAA	Eukaryota/Arthropoda/Maxillopoda/Calanoida	Eukaryota/Opisthokonta/Metazoa/Eumetazoa/Bilateria/Protostomia/Ecdysozoa/Panarthropoda/Arthropoda/Mandibulata/Pancrustacea/Crustacea/Multicrustacea/Hexanauplia/Copepoda/Neocopepoda/Gymnoplea/Calanoida/Temoridae/Eurytemora/Eurytemora affinis/	98.201	7	11	0	12	0	0	4	14	0	0	0	0	0	0	75	17	25	26	15	38	26	0	26	10	0	17	0	6	13	24	0	0	0	0	0	0	0	0	0	0	0	0	0	0
513	TCTCAAAGATTAAGCCATGCATGTCTCAGTATAAGCTTCTATACGGCGAAACTGCGAATGGCTCATTAAAACAGTTATAGTTTATTTGATGGTCGATTACTACATGGATAACTGTGGTAATTCTAGAGCTAATACATGCACCAATACCCGACTTCTTGGAAGGGTAGTGTTTATTAGATACAGAACCAACGCAAGCTCCGCTTGCTATTCTGGTGATTCATGATAACCGAATGAATCGTATGGCTTCGCCGACGATAAATCATTCAAGTTTCTGACCTATCAGCTTCCGACGGTAGGGTATTGGCCTACCGTGGCAATGACGGGTAACGGAGAATTAGGGTTCGATTCCGGAGAGGGAGCCTGAGAAACGGCTACCACATCTAAGGAA	Eukaryota/Dinoflagellata/Dinophyceae/Gymnodiniphycidae	Eukaryota/Alveolata/Dinophyceae/Lophodiniales/Lophodiniaceae/Woloszynskia/environmental samples <Woloszynskia>/uncultured Woloszynskia/	95.361	0	0	0	0	0	0	0	0	0	0	0	0	0	11	0	0	0	0	0	0	0	0	0	0	0	4	0	0	0	0	0	0	78	35	17	20	16	20	22	0	31	17	40	54
514	TCTCAAAGATTAAGCCATGCATGTCTCAGTATAAGCTTCTACACGGCGAAACTGCGAATGGCTCATTAAAACAGTTATCGTTTATTTGGTGGTCATTCATTACATGGATAACCATGGTAATTCTAGAGCTAATACATGCGCCCAGACCCAACTTTTTGGACGGGTTGTGTTTATTAGGTGCAGAACCAACCCAGGCTCTGCCTGATCTTTTGGTGATTCATGATAACCGAACGAATCGCATGGCATCCGCTGGCGATGAATCATTCAGTTTCTGACCTATCAGCTTCCGACGGTAGGGTATTGGCCTACCGTGGCAATGACGGGTAACGGAGAATTAGGGTTCGATTCCGGAGAGGGACCACATCTAAGGAA	Eukaryota/Dinoflagellata/Dinophyceae/Gymnodiniphycidae/Gymnodinium_clade	Eukaryota/environmental samples <Eukaryotae>/eukaryotic picoplankton environmental sample/	99.164	0	0	0	0	0	0	0	0	0	0	0	32	26	89	0	0	0	0	0	0	0	0	0	0	53	0	0	0	0	0	23	21	72	16	31	0	0	0	0	0	0	0	0	0
515	TCTCAAAGATTAAGCCATGCATGTCTAAGTTCAACTCTCGTGAATTGAAGACTGTGGATAGCTCATTAAAACAGTTATTGTTTACTTGATGATTGAGAAACAAATGGATAACTTTGGTAATTCTAGAGCTAATACACGATTACATTCGCTCGAAAGAGTGATAGGTTTATTAGATTACAACCAGTCTGTTCGCGCAGTTTGGGTGATTCACGGTAAACGAATGAACCGCACGGCTTCATGTTGGCGGTGTATCATTCAAGTTTCTGACCTATCAGCTTCCGACGGTAAGGTATTGGCTTACCGTGGCAGTGACGGGTGACGGGGAATTAGGGTTTGATTCCGGAGAGGGAGCCTGAGAAATGGCTACCACATCTAAGGAA	Eukaryota/Dinoflagellata/Dinophyceae	Eukaryota/environmental samples <Eukaryotae>/uncultured microeukaryote/	86.423	0	0	0	0	0	0	0	0	0	0	0	0	0	0	0	0	0	0	0	0	0	0	0	0	0	0	0	0	0	362	0	0	0	0	0	0	0	0	0	0	0	0	0	0
516	TCTCAAAGATTAAGCCATGCATGTCTAAGCACAAGCCGAAAATGGTGAAGCCGCGAATGGCTCATTACAACAGCCTTTGTTTATTTGATCTTGAAATCCTACTTGGATAACTGTGGTAATTCTAGAGCTAATACACGCAAAAAAGCTTCAGTCTTACGGCCGAAGCGCATTTATTAGTACAAAACCAATCGGGCCTTGGCCCGTTGTTTGGTGAATCTGAATAACTGAGCCGATCGCACGGTCTCTGCACCGGCGACGTATCATTCAAGTGTCTGCCCTATCAACTTTCGATGGTAGTTTATGTGACTACCATGGTTACAACGGGTAACGGAGAATTAGGGTTCGACTCCGGAGAAGCAGCCTGAGAAACGGCTACTACATCCAAGGAA	Eukaryota/Nematoda/Chromadorea	Eukaryota/Opisthokonta/Metazoa/Eumetazoa/Bilateria/Protostomia/Ecdysozoa/Nematoda/Chromadorea/Desmoscolecida/Desmoscolecidae/Greeffiella/Greeffiella sp. 9L17C15/	96.891	14	13	39	0	0	0	0	0	0	0	0	0	0	0	0	0	0	0	266	0	28	0	0	0	0	0	0	0	0	0	0	0	0	0	0	0	0	0	0	0	0	0	0	0
517	TCTCAAAGATTAAGCCATGCATGTCTAAGTATAAATAACTACACAGTAAAACTGCGAATGGCTCATTAAAACAGTTATAGTTTATTTGATACATTATAAATGGATAACTGTAGAAACACTAGAGCTAATACATGCCAAGACCGTAAGGTCGTATTTATTAGATATTCCGAGTAGGTGAATCATAATAACTTCGCAAATCTCAGTAATACTGAGATAAATCATTCAAGTTTCTGCCCTATCATGCTCTCGATGGTAGTGTATTGGACTACCATGGCTCTCACGGGTAACGGGGAATTAGGGTTCGATTCCGGAGAAGGAGCCTGAGAAACGGCTACTACATCTAAGGAA	Eukaryota/Ciliophora/Intramacronucleata/Litostomatea/Haptoria/Didinium	Eukaryota/Alveolata/Ciliophora/environmental samples <Ciliophora>/uncultured ciliate/	98.851	0	171	0	32	0	0	0	50	0	0	0	0	0	0	0	0	0	0	0	0	0	0	0	0	0	0	107	0	0	0	0	0	0	0	0	0	0	0	0	0	0	0	0	0
518	TCTCAAAGATTAAGCCATGCATGTCTAAGTACAAGCCGCTAGTCGGCGAAACCGCGAATGGCTCAATAAATCAGTTATGGTTCCTTAGATAATTCCATCCTACTTGGATAACTGTGGTAATTCTAGAGCTAATACATGCGCCAAGCTCTGACCCTCCGGGGAACGAGTGCATTTATTAGAACAAAACCAATCGGGCCTCGGCCCGCCGTTGGTGAGTCTGAATAACTCAGCCGATCGCACACTCCTGCAGTGGCGACGCATCTTTCAAGTGTCTGCCTTATCAACTGTTGATGGTAGTTTACGTGACTACCATGGTTGTAACGGGTAACGGAGAATCAGGGTTCGACTCCGGAGAGGCAGCCTGAGAAACGGCTACCACATCCAAGGAA	Eukaryota/Arthropoda	Eukaryota/Opisthokonta/Metazoa/Eumetazoa/Bilateria/Protostomia/Ecdysozoa/Panarthropoda/Arthropoda/Mandibulata/Pancrustacea/Crustacea/Branchiopoda/Phyllopoda/Notostraca/Triopsidae/Triops/Triops cancriformis/	88.832	0	0	0	0	0	0	0	0	0	0	0	0	10	0	0	0	0	0	0	0	0	0	0	0	20	0	0	0	0	0	0	15	0	0	75	0	95	86	55	0	0	0	0	0
519	TCTCAAAGATTAAGCCATGCATGTCTATGCACAAGCCTAACTAAGGTGAAGCCGCGAATTGCTCATTACAACAGCCATTGTTTACTGGATCTTAATATCCTACTTGGATAACTGTGGTAATTCTAGAGCTAATACACGCAAACAGCTCTGACCGTAAGGGACGAGCGCATTTATTAGAACAAAACCAATCGGGCTTGCCCGTCTTTGGTGGATCTGAATAACTCAGTTGATCGCATGGTCTCGCACCGGCGACGTATCTTCCAAGTGTCTGCCTTATCAACTTTTGATGGTAGTTTATGCGACTACCATGGTTGTAATGGGTAACGGAGAATAAGGGTTCGACTCCGGAGAGGGAGCCTGAGAAATGGCTACCACATCCAAGGAA	Eukaryota/Nematoda/Chromadorea	Eukaryota/Opisthokonta/Metazoa/Eumetazoa/Bilateria/Protostomia/Ecdysozoa/Nematoda/Chromadorea/Araeolaimida/Axonolaimoidea/Axonolaimidae/Axonolaimus/Axonolaimus helgolandicus/	98.961	0	0	0	0	0	0	0	0	0	0	0	0	0	0	0	0	0	0	0	0	0	0	0	97	0	0	0	0	259	0	0	0	0	0	0	0	0	0	0	0	0	0	0	0
520	TCTCAAAGATTAAGCCATGCATGTCTCAGTATAAGCTTCTATACGGTGAAACTGCGAATGGCTCATTAAAACAGTTACAGTTTATTTGATGGTCATTCCATACATGGATAACTGTGGTAATTCTAGAGCTAATACATGCGCCCAAACCCGACTCCGTGGAAGGGTTGTGTTTATTAGTTACAGAACCAACCCAGGCTCTGCCTGGTCTTGTGGTGATTCATAATAACCGAATGAATCGCATTGCATCAGCTGGCGATGAATCATTCAAGTTTCTGACCTATCAGCTTCCGACGGTAGGGTATTGGCCTACCGTGGCAATGACGGGTAACGGAGAATTAGGGTTCGATTCCGGAGAGGGAGCCTGAGAAACGGCTACCACATCTAAGGAA	Eukaryota/Dinoflagellata/Dinophyceae/Peridiniphycidae/Thoracosphaeraceae/Scrippsiella	Eukaryota/Alveolata/Dinophyceae/Peridiniales/Thoracosphaeraceae/Scrippsiella/Scrippsiella trochoidea/	100	0	0	0	0	0	0	0	0	0	0	0	0	0	0	27	0	0	38	42	101	36	0	0	0	0	0	0	0	0	22	0	0	27	0	0	0	0	0	31	0	28	0	0	0
521	TCTCAAAGATTAAGCCATGCATGTATAAGTTCACACCCTAGTACGGTGAAACCGCGAATGGCTCATTAAATCAGCTATGGTTCCTTAGATCTTACATCCTTACTTGGATAACTGTAGTAATTCTAGAGCTAATACACGTCACAAAACCCTGACCTCACGGAAAGGGTGGATTTATTAGAACAAAACCAACCGACTTCGGTCGTTTGCTTGATGACTCTGGATAACTTTCCTGATCGCATGGCCTTGCGCCAGCGACATATCTTTCAAATGTCTGCCCTATCAACTATCGATGGTAGGTGATATGCCTACCATGGTTATAACGGGTAACGGGGAATCAGGGTTCGATTCCGGAGAGGGAGCCTTAGAAATGGCTACCACATCTAAGGAA	Eukaryota/Platyhelminthes/Rhabditophora/Rhabdocoela	Eukaryota/Opisthokonta/Metazoa/Eumetazoa/Bilateria/Platyhelminthes/Rhabditophora/Rhabdocoela/Kalyptorhynchia/Eukalyptorhynchia/Cicerinidae/Cicerina/Cicerina tetradactyla/	97.68	0	0	0	0	0	0	0	0	0	0	0	0	0	0	0	0	0	0	0	0	0	0	0	0	0	0	0	0	0	0	0	0	0	0	0	0	0	0	0	0	0	350	0	0
522	TCTCAAAGATTAAGCCATGCATGTCTCAGTATAAGCTTTTACACGGTGAAACTGCGAATGGCTCATTAAAGCAGTTATAGTTTATTTGATGGTCACTTTTACATGGATAACTGTGGTAATTCTAGAGCTAATACATGCACCAAAACCCAACTTCGCAGAAGGGTTGTGTTTATTAGATACAGAACCAACCCAGGCTCCGCCTGGTTTTGTGGTGACTCATAATAACTGGATGAATCGTATGGCTTTGCCGACGATGCATCATTCAAGTTTCTGACCTATCAGCTTCCGACGGTAGGGTATTGGCCTACCGTGGCAATGACGGGTAACGGAGAATTAGGGTTTGATTCCGGAGAGGGAGCCTGAGAAACGGCTACCACATCTAAGGAA	Eukaryota/Dinoflagellata/Dinophyceae/Gymnodiniphycidae/Suessiaceae/Polarella	Eukaryota/environmental samples <Eukaryotae>/uncultured marine eukaryote/	98.708	136	51	41	0	0	0	0	0	0	0	0	0	0	0	0	0	0	0	0	0	0	0	0	0	0	0	0	0	0	0	0	0	121	0	0	0	0	0	0	0	0	0	0	0
523	TCTCAAAGATTAAGCCATGCATGTCTCAGTATAAGTGTTTCACTGCGAAACTGCGAATGGCTCATTAAAACAGTTATAGTTTCCATGTCAGTTGTTTATTACCTGGATATCCATGGTAATTCTAGAGCTAATACATGCGTCCAAACCCGACTTTTGCGGAAGGGTTGTGCTTATTAGACACTGAACCAACCCGGGTTTCCCGGTTTCGAGTTGATTGATGGTAATCGAACGAATCGCATGCTTCGGCGGCGATGATTCATTCAAGTTTCTGACCTATCAGCTTTCGACGGTAGGGTATTGGCCTACCGTGGCATTGACGGGTAACGGAGAATTAGGGTTTGATTCCGGAGAGGGAGCCTGAGAAACGGCTACCACATCTAAGGAA	Eukaryota/Protalveolata/Syndiniales/Syndiniales_or/Syndiniales_Group_I	Eukaryota/environmental samples <Eukaryotae>/uncultured eukaryote/	100	0	0	0	0	0	0	0	0	0	0	0	0	0	62	0	0	0	0	0	29	0	0	0	0	31	0	0	0	0	0	0	0	57	59	20	49	26	0	15	0	0	0	0	0
524	TCTCAAAGATTAAGCCATGCATGTCTATGCACAAGCCTAACTAAGGTGAAGCCGCGAATTGCTCATTACAACAGCCATTGTTTACTGGATCTTAATATCCTACTTGGATAACTGTGGTAATTCTAGAGCTAATACACGCAAACAGCTCTGACTGTAAGGGACGAGCGCATTTATTAGAACAAAACCAATCGGGCTTGCCCGTCTTTGGTGGATCTGAATAACTCAGTTGATCGCATGGTCTCGCACCGGCGACGTATCTTCCAAGTGTCTGCCTTATCAACTTTTGATGGTAGTTTATGCGACTACCATGGTTGTAACGGGTAACGGAGAATAAGGGTTCGACTCCGGAGAGGGAGCCTGAGAAATGGCTACCACATCCAAGGAA	Eukaryota/Nematoda/Chromadorea	Eukaryota/Opisthokonta/Metazoa/Eumetazoa/Bilateria/Protostomia/Ecdysozoa/Nematoda/Chromadorea/Araeolaimida/Axonolaimoidea/Axonolaimidae/Axonolaimus/Axonolaimus helgolandicus/	98.961	0	0	0	0	0	0	0	0	0	0	0	0	0	0	0	0	0	0	0	0	0	0	0	75	0	0	0	0	273	0	0	0	0	0	0	0	0	0	0	0	0	0	0	0
525	TCTCAAAGATTAAGCCATGCATGTCTAAGCACAAGCCGAATATGGTGAAGCCGCGAATGGCTCATTACAACAGCCTTTGTTTATTTGATCTTGAAATCCTACTTGGATAACTGTGGTAATTCTAGAGCTAATACACGCAAAGAACGCGGAACGTAAGTTTCGAGTGCATTTATTAGTACAAGACCATCCGGACTTCGGTCCGTCAACTGGTGAATCTGAATAACTGAGCCGATCGCACGGTCTTTGCACCGGCGACGTATCTTTCAAGTGTCTGCCCTATCAACTTTCGATGGTAGTTTATATGACTACCATGGTTATAACGGGTAACGGAGAATAAGGGTTCGACTCCGGAGAAGCAGCCTGAGAAACGGCTACTACATCCAAGGAA	Eukaryota/Nematoda/Chromadorea	Eukaryota/Opisthokonta/Metazoa/Eumetazoa/Bilateria/Protostomia/Ecdysozoa/Nematoda/Chromadorea/Desmoscolecida/Desmoscolecidae/Tricoma/Tricoma sp. 70L05E15/	95.833	0	0	0	0	0	0	0	0	0	0	0	0	0	0	0	0	0	0	0	0	0	0	0	0	0	0	0	0	0	0	0	0	0	0	0	0	0	15	0	0	0	0	0	333
526	TCTCAAAGATTAAGCCATGCATGTCTAAGTACAAGCCATATTATGGTGAAACCGCGAATGGCTCATTAAATCACACCTAATCTACTGGAATGTTAGCAGTTACTTGGATAACTGAGGTAATTCTTGAGCTAATACATGCGAAAAATCCCGACTCACGAAGGGATGCTTTTATTAGATCAAAACCAAACAGCTTCGGCTGTAACACTGGTGACTCTGAATAACTTTGGGCTGATCGCATTGCCTTGAGCAGGCGACATTTCCTTCGAAGGTGTGCCCTATCAACTGTCGACTGTGATATAGACGCTCACAGTGGTTTTGACGGGTAACGGGGAATCAGGGTTCGATTCCGGAGAGGGAGCCTTAAAAACGGCTACCACATCCAAGGAA	Eukaryota/Arthropoda/Maxillopoda/Calanoida	Eukaryota/Opisthokonta/Metazoa/Eumetazoa/Bilateria/Protostomia/Ecdysozoa/Panarthropoda/Arthropoda/Mandibulata/Pancrustacea/Crustacea/Multicrustacea/Hexanauplia/Copepoda/Neocopepoda/Gymnoplea/Calanoida/Centropagidae/Centropages/Centropages hamatus/	100	0	0	0	0	0	0	0	0	0	0	0	0	0	71	0	0	0	0	0	0	0	0	0	0	0	0	0	0	0	0	0	0	41	0	0	0	22	0	0	0	0	82	0	130
527	TCTCAAAGATTAAGCCATGCACGTCTAAGTACTAACAAGCTAAAGTGAAACCGCGAATGGCTCATTACAACATACACAATCTATTGAATGTTATAATAATTGGATAACTGAGGTAATTCTTGAGCTAATACATATTGCAAATTCTCAACTCACAAAGAGGAGCATTCGTTAGCTAAAGACCAAACTCACTTGTGAGTTTCTTAGTGATTCAAAACGAAATATCTGATTATATTGGCCTGTCCAGATAACAAATTCAATGAGAGTATGACCTATCAACTGTCGACTGTGGTGTATTTGATCACAGTGGTGTTAACGGGTAACAGAGAATCTGGGTTCGATTCCGGAGAGGGAGCCTTAGAAACGGCTACCACATCCAAGGAA	Unclassified Eukaryota			0	0	0	0	29	21	28	16	17	29	23	28	0	0	0	0	0	0	0	0	0	0	0	0	20	0	7	0	0	0	28	0	0	0	0	27	19	0	16	0	12	19	0	7
528	TCTCAAAGATTAAGCCATGCATGTCTAAGTATAAATAACTACACAGTAAAACTGCGAATGGCTCATTAAAACAGTTATAGTTTATTTGATACATTAAATGGATAACTGTAGAAAAACTAGAGCTAATACATGCCAAGACCGCAAGGTTGTATTTATTAGATATACCAAGTGGGTGAATCATAATAACTTCGCAAATCGCAGCATCGCTGCGATAAATCATTCAAGTTTCTGCCCTATCATGCTTTCGATGGTAGTGTATTGGACTACCATGGCTCTCACGGGTAACGGGGAATTAGGGTTCGATTCCGGAGAAGGAGCCTGAGAAACGGCTACTACATCTAAGGAA	Eukaryota/Ciliophora/Intramacronucleata/Litostomatea/Haptoria/Spathidium	Eukaryota/Alveolata/Ciliophora/Intramacronucleata/Litostomatea/Haptoria/Haptorida/Spathidiidae/Spathidium/Spathidium foissneri/	99.422	0	0	0	0	0	0	0	0	0	0	0	0	0	0	0	0	0	0	0	0	0	0	0	0	0	0	345	0	0	0	0	0	0	0	0	0	0	0	0	0	0	0	0	0
529	TCTCAAAGATTAAGCCATGCATGTCTCAGCACAAGCCAAAATAAGGTGAAGCCGCGAATTGCTCATTACAACAGCCATTGTTTACTGGATCTTAACTATCCTACTTGGATAACTGTGGTAATTCTAGAGCTAATACACGCACACAGCTCTGACCGCAAGGGATGAGCGCATTTATTAGAACAAAAACCAATCAGACTCTGTCTGTATTTGGTGGATCTGAATAACTCAGCTGATCGCATGGTCTTGTACTGGCGACGTATCTTCCAAGTGTCTGCCTTATCAACTTTTGATGGTAGTTTATGCGACTACCATGGTTGTAACGGGTAACGGAGAATAAGGGTTCGACTCCGGAGAGGGAGCCTGAGAAACGGCTACCACATCCAAGGAA	Eukaryota/Nematoda/Chromadorea	Eukaryota/Opisthokonta/Metazoa/Eumetazoa/Bilateria/Protostomia/Ecdysozoa/Nematoda/Chromadorea/Araeolaimida/Axonolaimoidea/Axonolaimidae/Axonolaimus/Axonolaimus sp. 1088/	97.554	0	0	0	0	0	0	0	0	0	0	0	0	0	0	0	0	0	0	0	0	0	0	0	0	0	0	0	0	0	0	0	0	0	0	0	0	0	87	0	0	257	0	0	0
530	TCTCAAAGATTAAGCCATGCATGTCTAAGTATAAACTGCTTTATACTGTGAAACTGCGAATGGCTCATTAAATCAGTTATAGTTTATTTGATGGTACCTACTACACGGATAACCGTAGTAATTCTAGAGCTAATACGTGCGTAAATCCCGACTTCTGGAAGGGACGTATTTATTAGATATAAGGCCGACCGGGCTTTGCCCGACTCGCGGTGAATCATGATAACTTCACGAATCGCATGGCCTCGTGCTGGCGATGTTTCATTCAAATTTCTGCCCTATCAACTTTCGATGGTAGGATAGAGGCCTACCATGGTGGTAACGGGTGACGGAGAATTAGGGTTCGATTCCGGAGAGGGAGCCTGAGAAACGGCTACCACATCCAAGGAA	Eukaryota/Chlorophyta_ph/Trebouxiophyceae	Eukaryota/Viridiplantae/Chlorophyta/Chlorophyceae/Sphaeropleales/Scenedesmaceae/Neodesmus/Neodesmus pupukensis/	98.708	0	0	0	0	0	0	0	0	0	0	0	0	0	0	26	35	27	144	34	27	0	13	0	0	0	0	16	0	0	20	0	0	0	0	0	0	0	0	0	0	0	0	0	0
531	TCTCAAAGATTAAGCCATGCATGTCTATGCACAAGCCTAACTAAGGTGAAGCCGCGAATTGCTCATTACAACAGCCATTGTTTACTGGATCTTAATATCCTACTTGGATAACTGTGGTAATTCTAGAGCTAATACACGCAAACAGCTCTGACCGTAAGGGATGAGCGCATTTATTAGAACAAAACCAATCGGGCTTGCCCGTCTTTGGTGGATCTGAATAACTCAGTTGATCGCATGGTCTCGCACCGGCGACGTATCTTCCAAGTGTCTGCCTTATCAACTTTTGATGGTAGTTTATGCGACTACCATGGTTGTAACGGGTAACGGAGAATAAGGGTTCGACTCCGGAGAGGGAGCCTGAGAAATGGCTACCACATCCAAGGAA	Eukaryota/Nematoda/Chromadorea	Eukaryota/Opisthokonta/Metazoa/Eumetazoa/Bilateria/Protostomia/Ecdysozoa/Nematoda/Chromadorea/Araeolaimida/Axonolaimoidea/Axonolaimidae/Axonolaimus/Axonolaimus helgolandicus/	99.481	0	0	0	0	0	0	64	0	0	0	0	0	0	0	0	0	0	0	0	0	0	0	0	63	0	0	0	0	215	0	0	0	0	0	0	0	0	0	0	0	0	0	0	0
532	TCTCAAAGATTAAGCCATGCATGTCTATGCATAAGCCAATTTATGGTGAAGCCGCGAATGGCTCATTACAACAGCTTTCATTTCTTGGGTGTCTCTCTTACTTGGATAACTCTGTCAACCCAGAGCTAATACATGCACAAAAGCCCTGACTTATGGAAGGGCGCATTTATTTGATCAAAACCAATCAGGCTTGCCTGAATTTGATGACTCTGAGTAAATTCGTGGATCGCACAGTCCTAGTACTGGCGACAAATCTCTTCAAGTGTCTGCCTTATCAACTTTCGATGGTAGTTCAAGTGCCTACCATGGTTACAACGGGTAACGGAGAATAAGGGTTCGACTCCGGAGAGGGAGCCTGAGAAACGGCTACCACATCCAAGGAA	Eukaryota/Nematoda/Chromadorea	Eukaryota/environmental samples <Eukaryotae>/uncultured eukaryote/	95.21	0	0	107	0	0	0	0	0	57	0	0	0	0	0	0	0	0	0	0	0	0	0	0	0	0	0	0	0	0	0	0	0	0	0	0	0	0	0	0	0	0	153	24	0
533	TCTCAAAGATTAAGCCATGCATGTATCAGCACAAGCCTCAAAATGGTGAAGCCGCGAATAGCTCATTACAACAGTCGTAGTTTATTAGAAAGTATCAAATGGATAACTGTGGTAATTCTAGAGCTAATACATGTTCCAATCCCCGACTAACGCAGGGGTGCATTTATTAGAACAAAGCCGATCAGACTATGTCTGTCTCAGGTTGACTCTGAATAACTAAGCTAATCGTACAGTCTTTGTACTGACGATGTATCTTTCAAATGTCTGCCTTATCAACTGTTGATGGTAGATTATGCGCCTACCATGGTTGTAACGGGTAACGGAGAATCAGGGTTTGATTCCGGAGAGGGAGCCTGAGAAACAGCTACCACATCCAAGGAA	Eukaryota/Nematoda/Chromadorea	Eukaryota/Opisthokonta/Metazoa/Eumetazoa/Bilateria/Protostomia/Ecdysozoa/Nematoda/Enoplea/Enoplia/Enoplida/Ironina/Ironoidea/Oxystominidae/Halalaiminae/Halalaimus/Halalaimus sp. 51L26C15/	97.638	0	0	58	0	0	0	0	0	0	0	15	0	0	0	0	0	0	0	0	0	0	0	107	0	0	0	0	0	0	0	0	0	0	0	0	34	0	109	0	0	17	0	0	0
534	TCTCAAAGATTAAGCCATGCATGTCTCAGTATAAGTGTTTCACTGCGAAACTGCGAATGGCTCATTAAAACAGTTATAGTTTCCATGTCAGTTGATTATTACCTGGATATCCATGGTAATTCTAGAGCTAATACATGCGTCCAAACCCGACTTTTGCGGAAGGGTTGTGCTTATTAGACACTGAACCAACCCGGGTTTCCCGGTTTCGAGTTGATTGATGGTAATCGAACGAATCGCATGCTTCGGCGGCGATAATTCATTCAAGTTTCTGACCTATCAGCTTTCGACGGTAGGGTATTGGCCTACCGTGGCATTGACGGGTAACGGAGAATTAGGGTTTGATTCCGGAGAGGGAGCCTGAGAAACGGCTACCACATCTAAGGAA	Eukaryota/Protalveolata/Syndiniales/Syndiniales_or/Syndiniales_Group_I	Eukaryota/environmental samples <Eukaryotae>/uncultured eukaryote/	100	0	0	0	0	0	0	0	0	0	0	0	0	0	152	0	0	0	0	0	0	0	0	0	0	0	0	0	0	0	0	0	22	131	0	0	0	0	0	0	0	0	0	0	34
535	TCTCAAAGATTAAGCCATGCATGTCTAAGTATAAACAATTATATACTGTGAAACTGCGAATGGCTCATTAAATCAGTTATAGTTTATTTGATAATACCTTACTACTTGGATAACCGTGGTAATTCTAGAGCTAATACATGCATAAAAACGCGACTTCTGGAAGCGTTGTATTTATTAGATAAAAAACCAACCCGGGAAACCGGTTCTCTGGTGATTCATAGTAACTTTTCGAATCGCACGGCCTTGCGCTGGCGATGTTTCATTCAAATTTCTGCCCTATCAACTTTCGATGGTAGGATAGAGGCCTACCATGGTTTTAACGGGTAACGGAGAATTAGGGTTCGATTCCGGAGAGGGAGCCTGAGAAACGGCTACCACATCCAAGGAA	Eukaryota/Opisthokonta_ph/Aphelidea/Aphelidea_or/Aphelidea_fa	Eukaryota/Opisthokonta/Fungi/Fungi incertae sedis/Chytridiomycota/environmental samples <Chytridiomycota>/uncultured Chytridiomycota/	99.219	20	21	0	0	4	7	0	0	0	0	0	0	0	0	0	21	16	30	34	0	0	7	34	0	0	17	28	13	28	11	0	6	0	5	4	0	0	3	11	0	0	0	6	12
536	TCTCAAAGATTAAGCCATGCATGTCTAAGTATAAATAGTATACAGTGAAACTGCGAATGGCTCATTAAAACAGTTATAGTTTATTTGATATTTGAATTCTACATGGATAACCGTGGTAATTCTAGAGCTAATACATGCATTAAAGCCTGACTTTTTGAAGGGCTGTATTTATTAGATATAAACCAATAGTGGCAACACTGTTGTGATGATTCATAATAACTGATCGAAGCGATGCCCGCATCGCTAAATCATTCAAGTTTCTGCCCTATCAGCTTTCGATGGTAGTGTATTGGACTACCATGGCAGTCACGGGTAACGGGGAATTAGGGTTCGATTCCGGAGAGGGAGCCTGAGAAACGGCTACCACTTCTAAGGAA	Eukaryota/Ciliophora/Intramacronucleata/Conthreep/Prostomatea/Cryptocaryon	Eukaryota/environmental samples <Eukaryotae>/uncultured eukaryote/	100	0	0	0	11	0	0	0	0	0	0	0	0	0	22	0	8	0	37	14	40	12	19	0	0	48	18	0	23	11	0	0	0	53	0	0	0	0	0	0	0	8	0	0	14
537	TCTCAAAGATTAAGCCATGCATGTCTAAGCACAAACTATTTAATTGTGAAGCCGCGAATGGCTCATTACAACAGCCATTTTTTACTGGATATATCTTTACTACATGGATAACTGTGGTAATTCTACAGCTAATACACGCTTCAAAACCCCGACTTCGGGAGGGGTGCGTTTGTTACTTCAAATCAATCGGACTTCGGTCTGAAATCAAGTGAGATTAGACAATTTAGCTGATCGCATGGTCTATGTACCGGCGACATATCCTTCAAACGTCTGCCTTATCAACTTTCGATGGTAGATTATGCGCCTACCATGGTTGTAACGGGTAACGGAGAATCAGGGTTTGATTCCGGAGAGGGAGCCTGAGAAATGGCTACCACATCCAAGGAA	Unclassified Eukaryota			0	0	0	0	0	0	0	83	0	179	0	0	0	0	0	0	0	0	0	0	0	0	0	0	0	0	0	0	73	0	0	0	0	0	0	0	0	0	0	0	0	0	0	0
538	TCTCAAAGATTAAGCCATGCATGTCTAAGTATAAATAACTACACAGTAAAACTGCGAATGGCTCATTAAAACAGTTATAGTTTATTTGATACATTATAAATGGATAACTGTAGAAACACTAGAGCTAATACATGCCAAGACCGTAAGGTTGTATTTATTAGATATTCCAAGTAGGTGATTCATAATAACTTCGCAAATCTCAGTTATACTGAGATAAATCATTCAAGTTTCTGCCCTATCATGCTCTCGATGGTAGTGTATTGGACTACCATGGCTCTCACGGGTAACGGGGAATTAGGGTTCGATTCCGGAGAAGGAGCCTGAGAAACGGCTACTACATCTAAGGAA	Eukaryota/Ciliophora/Intramacronucleata/Litostomatea/Haptoria/Didinium	Eukaryota/Alveolata/Ciliophora/environmental samples <Ciliophora>/uncultured ciliate/	100	0	0	0	8	0	0	0	0	0	0	0	0	0	0	38	0	60	0	110	69	17	32	0	0	0	0	0	0	0	0	0	0	0	0	0	0	0	0	0	0	0	0	0	0
539	TCTCAAAGATTAAGCCATGCATGTCTAAGTATAAGTATTATACAGCGAAACTGCGAATGGCTCATTAAAACAGTTATAATTTATTTGATAATCGAATTTACATGGATAACCGTGGTAATTCTAGAGCTAATACATGCTGGAGTGCCCGACTTTTCGGAAGGGCGGTATTTATTAGATAACAAGCCAATATTCCTCTGGTCTATTGTGGTGATTCATAATAACTGATCGAATCGCATGGTCTTTGACCGCGATAAGTCATTCAAGTTTCTGCCCCATCAGCTTTCGATGGTAGTGTATTGGACTACCATGGCGTTTACGGGTAACGGAGGATTAGGGTTCGATTCCGGAGAGGGAGCCTGAGAAACGGCTACCACATCTAAGGAA	Eukaryota/Ciliophora/Intramacronucleata/Spirotrichea/Oligotrichia/Novistrombidium	Eukaryota/environmental samples <Eukaryotae>/uncultured eukaryote/	99.74	0	0	0	0	0	0	0	0	0	0	0	0	0	0	0	0	0	0	0	0	0	0	0	0	0	0	0	0	0	0	0	0	0	0	0	0	0	16	40	0	77	0	201	0
540	TCTCAAAGATTAAGCCATGCATGTCTAAGTATAAGCAACTTTGTACTGTGAAACTGCGAATGGCTCATTAAATCAGTTATAGTTTATTTGATGGTTTTTGCTACATGGATAACTGTGGTAATTCTAGAGCTAATACATGCATTCAAGCCCCGACTTCTGGAAGGGGTGTATTTATTAGATAAAAATCAACTTTGTTGGTGAATCATAATAACTTCTCGGACCGCATGGCCTCGTGCTGGCGGTGCTTCATTCAAATATCTGCCCTATCAACTGTCGATGGTAGGATAGAGGCCTACCATGGTTGCAACGGGTAACGGGGAATAAGGGTTCGATTCCGGAGAGGGAGCCTGAGAAACGGCTACCACATCCAAGGAA	Eukaryota/Basidiomycota/Malasseziomycetes/Malasseziales/Malasseziaceae/Malassezia	Not assigned/	100	32	0	10	0	10	0	0	0	0	0	0	9	0	0	5	18	10	14	13	19	0	0	4	11	0	0	8	9	0	26	0	6	0	11	0	0	8	13	0	0	9	19	50	14
541	TCTCAAAGATTAAGCCATGCATGTCTAAGTATAAGTGTTATACAGCGAAACTGCGAATGGCTCATTAAAACAGTTATAGTTTATTTGACAATCGAATTTACATGGATAACCGTGGTAATTCTAGAGCTAATACATGCTGGTGTGCCCGACTTTTGTGGAAGGGCGGTATTTATTAGATAACAAGCCAATATTCCTCTGGTCTATTGTGGTGACTCATAATAACTGATCGAATCGCAAGGCCTATGGCCGCGATAAGTCATTCAAGTTTCTGCCCCATCAGCTTTCGATGGTAGTGTATTGGACTACCATGGCGTTCACGGGTAACGGAGGATTAGGGTTCGATTCCGGAGAGGGAGCCTGAGAAACGGCTACCACATCTAAGGAA	Eukaryota/Ciliophora/Intramacronucleata/Spirotrichea/Oligotrichia/Strombidium	Eukaryota/environmental samples <Eukaryotae>/uncultured eukaryote/	99.221	0	0	0	0	0	0	0	0	0	0	0	0	0	0	0	0	0	0	0	0	0	0	0	0	0	0	0	0	0	0	0	0	0	0	0	0	0	0	0	231	94	0	0	0
542	TCTCAAAGATTAAGCCATGCACGTCCAAGTACTAACAAGCTAAAGTGAAACCGCGAATGGCTCATTACAACATACACAATCTATTGAATGTTAGAATAATTGGATAACTGAGGTAATTCTTGAGCTAATACATATTGCAAATTTCCAACTTACGAAGGAAAGCATTCGTTAGCTAAAGATCAAACTCACTTGTGAGTTTATTAGTGACCTAGAACGAAATATCTGATTATATTGGCTTGTCCAGATAACAAATTCAGTGAGAGTATGACCTATCAACTGTCGACTGTGGTGTATTTGATCACAGTGGTGTTAACGGGTAACGGAGAATCTGGGTTCGATTCCGGAGAGGGAGCCTTAGAAACGGCTACCACATCCAAGGAA	Unclassified Eukaryota			0	0	64	0	0	0	0	0	0	0	0	0	0	0	0	0	0	0	0	0	0	0	0	0	0	0	0	0	0	0	0	0	0	0	0	0	0	0	0	0	0	260	0	0
543	TCTCAAAGATTAAGCCATGCATGTCTAAGTATAAGCGCTTTATACTGTGAAACTGCGAATGGCTCATTATATCAGTCATAGTTTATTTGAAAGTCCCTTACTACATGGATAACCGTAGTAATTCTAGAGCTAATACATGCACCAAGGCCCAACTGCTTCGGCGGACGGGCTGCATTGATTAGACCGAAACCAATGCGTCTTCGGACGGTTTTGTGGTGAATCATAATCACTTGCGGATCGCACGCTTCGGCGGCGACGTTTCATTCAAGTTTCTGCCCTATCAGCTTTGGATGGTAGGGTATTGGCCTACCATGGCTTTAACGGGTAACGGGGAATTGGGGTTCGATTCCGGAGAGGGAGCCTGAGAGACGGCTACCACATCCAAGGAA	Eukaryota/Ochrophyta/Phaeophyceae/Ectocarpales	Eukaryota/Stramenopiles/PX clade/Phaeophyceae/Laminariales/Halosiphonaceae/Halosiphon/Halosiphon tomentosus/	99.743	0	27	57	0	0	0	0	0	0	0	0	0	0	0	0	0	0	0	0	0	0	0	18	0	0	0	82	0	104	0	0	0	0	0	0	0	0	0	0	0	0	0	33	0
544	TCTCAAAGATTAAGCCATGCATGTCTAAGTATAAACAACTTTGTACTGTGAAACTGCGAATGGCTCATTATATCAGTTATAGTCTACTCGATAGTACCTTACTACTTGGATAACCGTAGTAATTCTAGAGCTAATACATGCATCAATACCCAACTGCTTGTCGGACGGGTAGCATTTATTAGATTGAAACCAATGCAGTCTTCGGGCTGGTATTGTGTTGAGTCATAATAACTGTGCGGACCGCACTTTTGTGCGGTAAATCGATTGAGTTTCTGCCCTATCAGCTTTGGATGGTAGGATATGGGCCTACCATGGCATTAACGGGTAACGGGGAATTAGGGTTTGATTCCGGAGAGGGAGCCTTAGAAACGGCTACCACATCCAAGGAA	Eukaryota/Peronosporomycetes/Peronosporomycetes_cl/Peronosporomycetes_or/Peronosporomycetes_fa/Pythium	Eukaryota/Stramenopiles/Oomycetes/Lagenidiales/Lagenidiaceae/Lagenidium/Lagenidium sp. SLG-2014b/	100	0	29	0	0	0	0	17	0	0	0	0	0	0	0	55	0	0	33	0	0	39	0	0	0	0	0	106	0	0	29	0	0	0	0	0	0	0	0	0	0	9	0	0	0
545	TCTCAAAGATTAAGCCATGCATGTATAAGCACAACGATTATATCGAAAGCCGCGAATAGCTCATTACAACAGTCGCAGTTTACTTGAACGTTCCACTGGATAACTGTGGTAATTCTAGAGCTAATACATTTGACAAAGCCTGACTTATGGAAGGCTGAATTTATTAGACCAAAGCCAATCAGACGCAAGTCTGTCTCAGGTTGACTCTAAATAACTTTTCTAATCGCACGGTCTCGTACTGGCGATGTATCATTCAAATGTCTGCCTTATCAACTGTTGATGGTAGATTATGCGCCTACCATGGTTGTTACGGGTAACGGAGAATCAGGGTTTGATTCCGGAGAGGGAGCCTGAGAAACAGCTACCACATCCAAGGAA	Eukaryota/Arthropoda	Eukaryota/Opisthokonta/Metazoa/Eumetazoa/Bilateria/Protostomia/Ecdysozoa/Nematoda/Enoplea/Enoplia/Enoplida/Ironina/Ironoidea/Oxystominidae/Halalaiminae/Halalaimus/Halalaimus sp. 39L15G15/	92.67	33	0	37	0	0	0	0	0	0	0	0	0	0	0	20	21	35	0	0	0	0	18	25	7	0	10	44	23	26	18	0	0	0	0	0	0	0	0	0	0	0	0	0	0
546	TCTCAAAGATTAAGCCATGCATGTCTAAGTATAAGTTCTGTACTGCGAAACTGTGAATGGCTCATTATAACAGTTATTATTCCCTGGCCGGTCAGTGATTCCTTGGATACCCATGGTAATTCTAGAGCTAATACATGCTTAAAAACCCGACTTCTTGAAGGGTTGCGCTTATTAGATACCGAACCAACCCAGGCTCCGTCTGGTTTTCGTTGATTCATAGTGTTCTGGCGAATCGACTCGCAAGAGTCGATGAGGCTATCAAGTTTCTGACCTATCAGCTTCCGACGGTAGGATATTGGCCTACCGTGGCTTTGACGGGTAACGGAGAATTAGGGTTCGATTCCGGAGAGGGAGCCTGAGAAACGGCTACCACATCTAAGGAA	Eukaryota/Dinoflagellata/Dinophyceae/Gymnodiniphycidae/Kareniaceae/Takayama	Eukaryota/environmental samples <Eukaryotae>/uncultured eukaryote/	100	0	0	0	0	0	0	15	0	0	0	0	0	0	0	0	0	0	34	0	0	0	0	0	0	0	0	0	0	0	0	0	0	31	31	42	0	46	0	32	0	0	51	0	35
547	TCTCAAAGATTAAGCCATGCATGTCTAAGTATGAACTATCAATTGTGAAACCGCGAAGGGCTCATTACAACAGCCATAGTTTACTGGATATATTCCATTACATGGATAACTGTGGAAATACTACAGCTAATACACGCAGCAAAGCTCCAACTTCGGAAGGAGTGCGTTAGTTACTTCAAACTGATCGGTCTTCGGACTGCCATCAAGTGAGATTGAACTATTTGACTGATCGCACGGTCTAAGCACCGGCGACATATCCTTCAAATGTCTGCCTTATCAACTTTCGATGGTAGATTATGCGCCTACCATGGTTGTAACGGGTAACGGAGAATCAGGGTTTGATTCCGGAGAGGGAGCCTGAGAAATGGCTACCACATCCAAGGAA	Unclassified Eukaryota			0	0	0	0	0	0	0	0	0	0	0	0	0	0	0	0	0	0	0	0	0	0	0	0	0	0	0	0	0	0	0	0	0	0	0	0	0	317	0	0	0	0	0	0
548	TCTCAAAGATTAAGCCATGCATGTCTAAGTACAAGCCGCTCGTACGGCGAAACCGCGAATGGCTCAATAAATCAGTTATGGTTCCTTAGAACAGTTCAATCCTACTTGGATAACTGTGGTAATTCTAGAGCTAATACACGCATCAAGTTCCAACGCAAGAAGGAACGCATTTATTAGAACTAAACCAATCGGGCTTGCCCGTTGTTTGGTGAATCTGAATAACTCCGCAGATCGCATGGTCTAGTACCGGCGACATATCTTTCAAGTGTCTGCCTTATCAACTTTCGATGGTAGTTTATATGACTACCATGGTTGTAACGGGTAACGGAGAATTAGGGTTCGACTCCGGAGAGGGAGCCTGAGAAACGGCTACCACATCCAAGGAA	Eukaryota/Nematoda	Eukaryota/Opisthokonta/Metazoa/Eumetazoa/Bilateria/Protostomia/Ecdysozoa/Nematoda/Chromadorea/Desmodorida/Richtersioidea/Microlaimidae/Molgolaimus/Molgolaimus demani/	92.746	0	0	0	0	0	0	0	0	0	0	0	0	0	0	0	0	0	0	0	0	0	0	0	0	0	0	0	0	0	0	0	0	0	19	75	50	66	32	29	0	44	0	0	0
549	TCTCAAAGATTAAGCCATGCATGTCTAAGTATAAATAGTATACAGTGAAACTGCGAATGGCTCATTAAAACAGTTATAGTTTATTTGATAATTGAATTCTACATGGATAACCGTGGTAAATCTAGAGCTAATACATGCTGTAAAACCTGACTTATTGGAAAGGTTGTATTTATTAGATATCAAACCAATATTCCTTCGGGTCTATTGTGATGATTCATAGTAACTGATCGAAGCGCGGCTAGCCCGTGCTAAATCATTCAAGTTTCTGCCCTATCAGCTTTCGATGGTAGTGTATTGGACTACCATGGCTATCACGGGTAACGGAGAATTAGGGTTCGATTCCGGAGAGGGAGCCTGAGAAACGGCTACCACATCTAAGGAA	Eukaryota/Ciliophora/Intramacronucleata/Conthreep/Prostomatea	Eukaryota/environmental samples <Eukaryotae>/uncultured eukaryote/	98.919	149	0	0	0	0	0	0	0	0	0	10	0	0	0	0	0	0	0	0	0	0	0	0	0	0	0	0	140	16	0	0	0	0	0	0	0	0	0	0	0	0	0	0	0
550	TCTCAAAGATTAAGCCATGCATGTCTAAGTATAAATACTTTACTTTGAAACTGCGAACGGCTCATTATATCAGTTATTCAGTCTATTTGATAGTCCCTTACTACTTGGATAACCGTAGTAATTCTAGAGCTAATACATGCGTCAATACCCTTCTGGGGTAGTATTTATTAGAAAGAAACCAACTCCTTCGGGATGATGTGGTGATTCATAATAAGCTTGCGGATCGCATGGCTCCGGCCGGCGATGGATCATTCGAGTTTCTGCCCTATCAGCTTTGGATGGTAGTGTATTGGACTACCATGGCTTTAACGGGTAACGGGAGATTAGGGTTTGATTCCGGAGAGGGAGCCTGAGAGACGGCTACCACATCCAAGGAA	Eukaryota/Ochrophyta/Diatomea/Coscinodiscophytina/Fragilariales	Not assigned/	100	0	0	0	0	0	0	0	0	0	0	0	0	0	0	13	21	46	137	40	10	5	6	0	0	0	0	5	0	0	31	0	0	0	0	0	0	0	0	0	0	0	0	0	0
551	TCTCAAAGATTAAGCCATGCATGTCTAAGCACAAGCCGAATCGGCAAAGCCGCGAATGGCTCATTACAACAGCCACTGTTCACTTGATCTTGAAAATCCTACATGGATAACTGTGGTAATTCTAGAGCTAATACACGCAACCAAGCTCCGACCTTACGGGACGAGCGCATTTATTAGAACAAAACCAATCGGGCTTCGGCTCGCAATCTGGTGAATCTGAATAACTCAGCCGATTGTACGGTCTCGTACCGACGACGCATCTTTCAAGTGTCTGCCTTATCAACTTTCGATGGTAGTTTCTGTGCCTACCATGGTTGTAACGGGTAACGGAGAATCAGGGTTCGACTCCGGAGAGGGAGCCTGAGAAACGGCTACCACATCCAAGGAA	Eukaryota/Nematoda/Chromadorea/Araeolaimida	Eukaryota/Opisthokonta/Metazoa/Eumetazoa/Bilateria/Protostomia/Ecdysozoa/Nematoda/Chromadorea/Plectida/Leptolaimoidea/Aphanolaimidae/Aphanolaimus/Aphanolaimus aquaticus/	94.629	103	0	0	0	0	0	0	110	101	0	0	0	0	0	0	0	0	0	0	0	0	0	0	0	0	0	0	0	0	0	0	0	0	0	0	0	0	0	0	0	0	0	0	0
552	TCTCAAAGATTAAGCCATGCATGTCTAAGTATAAATAATTTTTTACTGTGAAACTGCGAATGGCTCATTATATCAGTTATAGTCTACTCGATAGTACCTTACTACTTGGATAACCGTAGTAATTCTAGAGCTAATACATGCGCAAATACCCAACTGCTTGTCGGGCGGGTAGCATTTATTAGATTGAAACCAATGCAGCTTCGGCTGGTATTGTGTTGAGTCATAATAACTGTGCGGATCGCGTTTCATTACGCGATAAATCGATTGAGTTTCTGCCCTATCAGCTTTGGATGGTAGGATATGGGCCTACCATGGCGTTAACGGGTAACGGGGAATTAGGGTTTGATTCCGGAGAGGGAGCCTTAGAAACGGCTACCACATCCAAGGAA	Eukaryota/Peronosporomycetes	Eukaryota/Stramenopiles/environmental samples <stramenopiles>/uncultured stramenopile/	100	0	0	0	0	0	0	0	0	0	0	0	0	0	0	0	0	0	0	0	0	0	0	0	0	0	0	0	0	0	0	0	0	0	0	0	0	0	0	131	0	83	98	0	0
553	TCTCAAAGATTAAGCCATGCATGTCTAAGTGTAAACAAATTTATACTGTAAAACTGCGAATGGCTCATTAAATCAGTTATAGTTTATTTGATATTAACTTACTACTTGGATAACCGTGGTAATTCTGCAGCTAATACATGCGTTAAACCCCGACTTCTGGAAGGGGCGTACTTATTAGATTTAAGCCAACCCAGGCAACTGGTTTATGGTTGATTCATGATAATTTTTCGAATCGTATGGCTTTATGCCGACGATGGTTCATTCAAATTTCTGCCCTATCAACTTTCGATGGTAGGATAGAGGCCTACCATGGTTTTAACGGGTAACGGAGAATTAGGGTTCGATTCCGGAGAGGGAGCCTGAGAAACGGCTACCACATCCAAGGAA	Eukaryota/Chytridiomycota/Incertae_Sedis/Lobulomycetales/Lobulomycetaceae	Eukaryota/Opisthokonta/Fungi/Fungi incertae sedis/Chytridiomycota/environmental samples <Chytridiomycota>/uncultured Chytridiomycota/	98.465	37	138	27	0	0	30	0	0	0	0	0	0	0	0	0	0	0	0	0	0	38	0	0	0	0	0	0	0	40	0	0	0	0	0	0	0	0	0	0	0	0	0	0	0
554	TCTCAAAGATTAAGCCATGCATGTCTAAGTATAAGTGTTATACAGCGAAACTGCGAATGGCTCATTAAAACAGTTATAGTTTATTTGACAATCGAATTTACATGGATAACCGTGGTAATTCTAGAGCTAATACATGCTGGTGTGCCCGACTTTTCGGAAGGGCGGTATTTATTAGATAACAAGCCAATATTCCTCTGGTCTATTGTGGTGACTCATAATAACTGATCGAATCGCAAGGCCTGTGGCCGCGATAAGTCATTCAAGTTTCTGCCCCATCAGCTTTCGATGGTAGTGTATTGGACTACCATGGCTTTCACGGGTAACGGAGGATTAGGGTTCGATTCCGGAGAGGGAGCCTGAGAAACGGCTACCACATCTAAGGAA	Eukaryota/Ciliophora/Intramacronucleata/Spirotrichea/Oligotrichia	Eukaryota/Alveolata/environmental samples <Alveolata>/uncultured alveolate/	99.219	0	0	0	0	0	0	0	0	0	0	0	0	0	0	0	0	0	0	0	0	0	0	126	0	0	0	0	103	81	0	0	0	0	0	0	0	0	0	0	0	0	0	0	0
555	TCTCAAAGATTAAGCCATGCATGTCTAAGTATAAACAACTTTGTACTGTGAAACTGCGAATGGCTCATTATATCAGTTATAGTCTACTCGATAGTACCTTACTACTTGGATAACCGTAGTAATTCTAGAGCTAATACATGCGTAAATACCCAACTGCTTGTCGGACGGGTAGCATTTATTAGATTGAAACCAATGCAGCTTCGGCTGGTATTGTGTTGAGTCATAATAACTGTGCGGATCGCTTTTTAAGCGATAAATCGATTGAGTTTCTGCCCTATCAGCTTTGGATGGTAGGATATGGGCCTACCATGGCGTTAACGGGTAACGGGGAATTAGGGTTTGATTCCGGAGAGGGAGCCTTAGAAACGGCTACCACATCCAAGGAA	Eukaryota/Peronosporomycetes	Eukaryota/environmental samples <Eukaryotae>/uncultured freshwater eukaryote/	100	0	0	0	0	0	31	19	0	0	0	0	0	0	0	45	0	37	38	0	65	0	0	25	0	0	0	0	0	0	49	0	0	0	0	0	0	0	0	0	0	0	0	0	0
556	TCTCAAAGATTAAGCCATGCATGTCTAAGTATAAGTGTTATACAGCGAAACTGCGAATGGCTCATTAAAACAGTTATAGTTTATTTGACAATCGAATTTACATGGATAACCGTGGTAATTCTAGAGCTAATACATGCTGGTGTGCCTGACTTTTGTGGAAGGGCGGTATTTATTAGATAACAAGCCAATATTCCTCGTGTCTATTGTGGTGACTCATAATAACTGATCGAATCGCAAGGCCTGTGGCCGCGATAAGTCATTCAAGTTTCTGCCCCATCAGCTTTCGATGGTAGTGTATTGGACTACCATGGCGTTCACGGGTAACGGAGGATTAGGGTTCGATTCCGGAGAGGGAGCCTGAGAAACGGCTACCACATCTAAGGAA	Eukaryota/Ciliophora/Intramacronucleata/Spirotrichea/Oligotrichia	Eukaryota/environmental samples <Eukaryotae>/uncultured eukaryote/	98.701	0	0	0	0	0	0	0	0	0	0	0	0	0	0	0	0	0	0	0	0	0	0	0	0	0	0	0	0	0	0	0	0	0	0	0	0	0	154	45	0	80	0	0	29
557	TCTCAAAGATTAAGCCATGCATGTCTAAGTATAAGTTCTTTACTGCGAAACTGTGAATGGCTCATTATAACAGTTATTATTTCCTGGCCGGTCAGTGATTCCTTGGATACCCATGGTAATTCTAGAGCTAATACATGCTTAAAAACCCGACTTTTTGAAGGGTTGCGCTTATTAGATACCGAACCAACCCAGGTTCTGCCTGGTTTTCGTTGATTCATAGTGTTCTGGCGAATCGACTCGCAAGAGTCGATGAGGCTATCAAGTTTCTGACCTATCAGCTTCCGACGGTAGGATATTGGCCTACCGTGGCTTTGACGGGTAACGGAGAATTAGGGTTCGATTCCGGAGAGGGAGCCTGAGAAACGGCTACCACATCTAAGGAA	Eukaryota/Dinoflagellata/Dinophyceae/Gymnodiniphycidae/Kareniaceae/Takayama	Eukaryota/environmental samples <Eukaryotae>/uncultured eukaryote/	98.956	0	0	0	0	0	0	0	0	0	0	0	11	0	17	0	0	0	0	17	0	0	0	9	0	16	8	0	0	0	0	0	22	19	61	45	15	32	0	0	0	0	35	0	0
558	TCTCAAAGATTAAGCCATGCATGTCTAAGCATAAGCCGAATATGGTAAAGCCGCGAATGGCTCATTACAACAGCCATAGTTTATTGGATCTAAATATCCTACTTGGATAACTGTGGTAATTCTAGAGCTAATACACGCAAACAAGCCCTGACCTTACGGGAAGGGCGCATTTATTAGAACAAGACCAATTGGCTTCGGCCATCTATTGGTGAATCTGAATAACTACGCAGATCGCACGGTCTCGCACCGGCGACATATCCTTCAAGTGTCTGCCTTATCAACTGTCGATGGTAGTTTACATGACTACCATGGTTGTAACGGGTAACGGAGAATAAGGGTTCGACTCCGGAGAGGGAGCCTGAGAAACGGCTACCACATCCAAGGAA	Eukaryota/Nematoda/Chromadorea/Chromadorida	Eukaryota/Opisthokonta/Metazoa/Eumetazoa/Bilateria/Protostomia/Ecdysozoa/Nematoda/Chromadorea/Chromadorida/Chromadoridae/Neochromadora/Neochromadora sp. RF6R09/	99.213	0	0	0	0	0	0	0	0	0	0	0	0	0	0	0	0	0	0	0	0	0	0	0	0	0	0	0	0	0	0	0	0	0	0	0	0	0	0	0	0	6	83	0	212
559	TCTCAAAGATTAAGCCATGCATGTCTAAGTATAAGTATTATACAGCGAAACTGCGAATGGCTCATTAAAACAGTTATAGTTTATTTGGTAATGTTTTTACATGGATAACCGTGGTAAATCTAGAGCTAATACATGCTATAAAACCTAACTTCGTGGAAGGGTTGTATTTATTAGGTATAAACCAATACACCGCAAGGTGTTTTGTGATGATTCATAATAACTGAGCGAATCGTTTGCTTGTCAAACGATAAACCATTCAAGTTTCTGCCCTATCAGCTTTCGATGGTAGTGTATTGGACTACCATGGCTATCACGGGTAACGGGGAATTAGGGTTCGATTCCGGAGAGGGAGCCTGAGAAACGGCTACCACATCTAAGGAA	Eukaryota/Ciliophora/Intramacronucleata/Conthreepssophorea/Colpodidium	Eukaryota/Alveolata/Ciliophora/Intramacronucleata/Nassophorea/Nassulida/Nassulidae/Naxella/Naxella paralucida/	98.163	0	0	9	5	0	8	8	10	0	0	0	0	0	0	0	43	0	0	0	68	0	0	0	11	0	10	59	0	19	51	0	0	0	0	0	0	0	0	0	0	0	0	0	0
560	TCTCAAAGATTAAGCCATGCATGTCTATGTACAACCTTTGTACGGTGAAACTGCGAACGGCTCATTATATCAGTTATAATCTACTTGATGATTCTTACTACTTGGATACCCGTGGTAATTCTACAGCTAATACATGCATCGAGGCCCGTCAGGGTTGTATTTATTAGATAAAAACCAGCGCCCTCGGGCAATTGGTGAGTCATGATAACTGCGCGGATCGTATGGCCTAGCGCCGACGACGCTTCATTCGAGTTTCTGCCCTATCAACTATTGTCGGTAGAGTATTGGTCTACCGAGGTTTCGACGGGTAACGGGGAATTGGGGTTCGATTCCGGAGAGGGAGCCTGAGAGATGGCTACCACTTCCAAGGAA	Unclassified Eukaryota			0	0	0	0	0	5	0	0	0	0	0	0	0	0	12	21	15	72	0	29	27	0	11	0	0	0	76	0	21	0	0	0	0	0	0	0	0	0	0	0	7	4	0	0
561	TCTCAAAGATTAAGCCATGCATGTCTAAGTTCAACTTTCGTGAATTGAAGACTGTGGATAGCTCATTAAAACAGTTATTGTTTACTTGATGATTGAGAAACAAATGGATAACTTTGGTAATTCTAGAGCTAATACACGATTACATTCGCTCGAAAGAGTGATAGGTTTATTAGATTACAACCAGTCTGTTCGCGCAGTTTGGGTGATTCACGGTAAACGAATGAACCGCACGGCTTCATGTTGGCGGTGTATCATTCAAGTTTCTGACCTATCAGCTTCCGACGGTAAGGTATTGGCTTACCGTGGCAGTGACGGGTCACGGGTAATTAGGGTTTGATTCCGGAGAGGGAGCCTGAGAAATGGCTACCACATCTAAGGAA	Eukaryota/Dinoflagellata/Dinophyceae	Eukaryota/environmental samples <Eukaryotae>/uncultured microeukaryote/	86.162	0	0	0	0	0	0	0	0	0	0	0	0	0	0	0	0	0	21	0	0	0	0	0	0	0	0	0	0	0	279	0	0	0	0	0	0	0	0	0	0	0	0	0	0
562	TCTCAAAGATTAAGCCATGCATGTCTCAGTATAAGCCTCTACACGGCGAAACTGCGAATGGCTCATTAAAACAGTTATCGTTTATTTGGTGGTCATTCATTACATGGATAACCATGGTAATTCTAGAGCTAATACATGCGCCCAGACCCAACTTCTTGGACGGGTTGTGTTTATTAGGTACAGAACCAATTCAGGCTCTGCCTGGTCATTTGGTGATTCATGATAACCGAACGAATCGCATGGCATCTGCTGGCGATGAATCATTCAAGTTTCTGACCTATCAGCTTCCGACGGTAGGGTATTGGCCTACCGTGGCAATGACGGGTAACGGAGAATTAGGGTTCGATTCCGGAGAGGGAGCCTGAGAAACGGCTACCACATCTAAGGAA	Eukaryota/Dinoflagellata/Dinophyceae/Gymnodiniphycidae/Gymnodinium_clade/Gymnodinium	Eukaryota/environmental samples <Eukaryotae>/uncultured marine eukaryote/	100	0	0	0	0	0	0	0	0	0	0	0	0	0	0	0	0	0	0	0	0	0	0	0	256	0	0	0	0	0	0	0	0	0	0	0	0	0	0	0	0	0	0	44	0
563	TCTCAAAGATTAAGCCATGCACGTTTCAATACAAGCCTTTAAATGGTGAAATCGCGAATGGCTCATTACAACAGCCATTGTTTCTTGGATCTTACTCTTACTTGGAATAACTGTGGTAATTCTAGAGCTAATACATGCCAAAAAATCCCAACGCAAGAAGGGATGCATTTATTAGAACCGAATCGACCGGGCTTGCCTGATCTTTGGTGAATCTGAATAACTCTGCAGATCACATGGTCTTTCGCACCAGTGATGTGTCCTTCAAGTGTCTGCCTTATCAACTTTCGACGGTAGTCTATCTGTCTACCGTGGTCTTGACGGGTAACGGAGAATTAGGGTTCGACTCCGGAGAGGAAGCCTGAGAAACGGCTACCACATCCAAGGAA	Eukaryota/Nematoda/Chromadorea/Chromadorida	Eukaryota/environmental samples <Eukaryotae>/uncultured eukaryote/	89.175	0	0	96	0	0	0	0	70	0	0	0	0	0	0	0	0	0	0	0	0	0	0	0	0	0	0	0	130	0	0	0	0	0	0	0	0	0	0	0	0	0	0	0	0
564	TCTCAAAGATTAAGCCATGCATGTCTAAGTGTAAACAAATTTATACTGTGAAACTGCGAATGGCTCATTAAATCAGTTATAGTTTATTTGATAGTAACTTACTACTTGGATAACCGTGGTAATTCTGCAGCTAATACATGCGTTAAACCCCGACTTACGAAGGGGCGTACTTATTAGATTTAAGCCAACCAGGGTAACCTGTTTTTGGTTGATTCATGATAATTTTTCGAATCGTATGGCTCACGCCGACGATGGTTCATTCAAATTTCTGCCCTATCAACTTTCGATGGTAGGATAGAGGCCTACCATGGTTTTAACGGGTAACGGAGAATTAGGGTTCGATTCCGGAGAGGGAGCCTGAGAAACGGCTACCACATCCAAGGAA	Eukaryota/Chytridiomycota/Incertae_Sedis/Lobulomycetales/Lobulomycetaceae	Eukaryota/Opisthokonta/Fungi/Fungi incertae sedis/Chytridiomycota/environmental samples <Chytridiomycota>/uncultured Chytridiomycota/	96.899	0	13	17	0	0	18	0	0	0	0	0	0	0	0	0	25	76	31	0	27	0	0	51	0	0	0	0	0	22	15	0	0	0	0	0	0	0	0	0	0	0	0	0	0
565	TCTCAAAGATTAAGCCATGCATGTATCAGTTCACACCTTGACACGGTGAAACCGCGAATGGCTCATTAAATCAGCTATAATTTCTTAGATCTTGAATCTTACTTGGATAACTGTAGTAATTCTAGAGCTAATACATGAACTATGCCTCAGCTTGCTGGGTGCGGATTTATTAGAACAAAACCAACCAGTTTCGGCTGTTGTTTGGTGACTCTGGATAACTTACCTGATCGCATGACCTTGTGTCGGCGACGTATCTTTCAAGTGTCTGACCTATCAACTGTCGTTGGTGAGTTACATGCTCACCACGGTTATAACGGGTAACGGGGAATCAGGGTTCGATACCGGAGAGGGAGCCTTAGAAATGGCTACCACATCTAAGGAA	Eukaryota/Platyhelminthes/Rhabditophora/Rhabdocoela	Eukaryota/Opisthokonta/Metazoa/Eumetazoa/Bilateria/Platyhelminthes/Rhabditophora/Rhabdocoela/Neodalyellida/Typhloplanidae/Typhloplaninae/Styloplanella/Styloplanella strongylostomoides/	95.288	0	0	0	0	0	292	0	0	0	0	0	0	0	0	0	0	0	0	0	0	0	0	0	0	0	0	0	0	0	0	0	0	0	0	0	0	0	0	0	0	0	0	0	0
566	TCTCAAAGATTAAGCCATGCAAGTCTAAGTATAAGTAACTTATACTGCGAAACTGCGGATAGCTCATTATATCAGTTATAGTTTATTTGATGGTACCCTTACTACATGGATAACCGTAGTAATTCTAGAGCTAATACATGCCACGAAACTCCGACCGTATGGAAGGAGGGCACTTATTAGATAAAAAGCCAATACGCTTCGGCGGTTGTTTGGTGAATCATAATAATTTATCGAATCGCATGAGTTTACCTCGGCGATGGGTCATTCAAGTTTCTGCCCTATCAGCTGTGATGTTAGTGTATTGGACTAACATGGCTAAAACGGGTGACGGAGGATTAGGGTTTGATTCCGGAGAGGGAGCCTGAGAAACGGCTACCACTTCCAAGGAA	Unclassified Eukaryota			0	11	0	0	0	0	0	0	0	0	0	0	0	0	0	23	15	39	24	18	0	10	13	0	0	19	35	8	24	10	0	17	0	0	0	0	0	6	0	0	0	0	19	0
567	TCTCAAAGATTAAGCCATGCACGTCAAAGTACTAACAAGCTAAAGTGAAACCGCGAATGGCTCATTACAACATACACAATCTATTGAATGTTAAGATTCTTGGATAACTGAGGTAATTCTTGAGCTAATACATATTGCAAATTCTCAACTCACGAAGAGAAGCATTCGTTAGCTAAAGATCAAACTCACATGTGAGTTGAATAGTGATTCAGAACGAAATATCTGATTATATTGGCTTGTCCAGATAACAAATTCAATGTGAGTATGACCTATCAACTGTCGACTGTGGTGTATTTGATCACAGTGGTGTTAACGGGTAACGGAGAATCTGGGTTCGATTCCGGAGAGGGAGCCTTAGAAACGGCTACCACATCCAAGGAA	Unclassified Eukaryota			0	0	0	13	9	9	17	0	12	12	9	18	0	0	5	0	4	0	21	8	0	6	0	0	16	9	0	0	0	7	22	12	0	0	0	20	17	0	7	0	15	0	8	14
568	TCTCAAAGATTAAGCCATGCATGTATCAGTTCAGCCTCAGTATGGTGAAACCGCGAATAGCTCATTACAACAGTCGTAGTTTACTGGAAAGTGTTCTATGGATAACTGTGGTAATTCTAGAGCTAATACATGTGACAAAACGCGACTCACGGAGCGTTGCATTTATTGAACCAAAGCCAATCAGACTTCGGTCTGTCTCAGGTTGACTCTAAATAACTTTGCTAACCGCACAGTCTCTGTACTGGCGGTGTATCTTTCAAATGTCTGCCTTATCAACTGTTGATGGTAGATTATGCGCCTACCATGGTTGTAACGGGTAACGGAGAATCAGGGTTTGATTCCGGAGAGGGAGCCTGAGAAACAGCTACCACATCCAAGGAA	Eukaryota/Arthropoda	Eukaryota/Opisthokonta/Metazoa/Eumetazoa/Bilateria/Protostomia/Ecdysozoa/Nematoda/Enoplea/Enoplia/Enoplida/Ironina/Ironoidea/Oxystominidae/Halalaiminae/Halalaimus/Halalaimus sp. Cr74a/	98.462	0	0	29	0	0	0	0	0	0	0	0	0	0	0	0	0	80	31	32	0	39	0	0	0	0	0	49	0	30	0	0	0	0	0	0	0	0	0	0	0	0	0	0	0
569	TCTCAAAGATTAAGCCATGCATGTCTAAGTATAAATAGTATACAGTGAAACTGCGAATGGCTCATTAAACCAGTTATAGTTTATTTGATAGTGTTTCTACATGGATAACCGTAGTAATTCTAGAGCTAATACATGCGTAAAGGCCCTTCTTTGAGGGGTTGTATTTATTAGATACTAACCATCATTTGGTGAGTCATAGTAACTGATCTGATCGCGCGTCAGCGTGATAAATCATTCAAGTTTCTGCCCTATCAGCTTTCGATGGTAGTGTATTGGACTACCATGGCAGTCACGGGTAACGGAGAATTAGGGTTCGGTTCCGGAGAGGGAGCCTGAGAAACGGCTACCACATCTAAGGAA	Eukaryota/Ciliophora/Intramacronucleata/Conthreep/Oligohymenophorea	Eukaryota/Alveolata/environmental samples <Alveolata>/uncultured alveolate/	95.989	0	0	0	0	0	0	0	0	0	0	0	0	0	0	47	17	0	10	37	0	50	0	0	0	0	0	0	22	0	106	0	0	0	0	0	0	0	0	0	0	0	0	0	0
570	TCTCAAAGATTAAGCCATGCAAATTTAAATATAAATAACTACACAGTGAAATTGTAAATGGCTCATTAAATCAGTTATAGTTTATTTGATACAACAAATGGATAACTGTAGAAAAACTAGAGCTAATACATGCCGTAACCGCAAGGTTGTATTTATTAGATATACCCAGTAGGTGACTCATAATAACTATGCAAATCGTAACTCTGTTACGATAAATCATTCAAGTTTCTGCCCTATCAGCTTTCGATTGTAGTGTATTGGACTACAATGGCGTTCACGGGTAACGGAGAATTAGGGTTCGATTCCGGAGAAGGAGCCTGAGAAACGGCTACTACATCTAAGGAA	Eukaryota/Ciliophora/Intramacronucleata/Litostomatea/Haptoria/Phialina	Eukaryota/Alveolata/Ciliophora/Intramacronucleata/Litostomatea/Haptoria/Haptorida/Lacrymariidae/Phialina/Phialina salinarum/	95.942	0	0	0	0	0	0	0	0	0	0	0	0	0	0	0	0	0	52	0	114	0	0	0	0	0	0	123	0	0	0	0	0	0	0	0	0	0	0	0	0	0	0	0	0
571	TCTCAAAGATTAAGCCATGCATGTCTCAGTATAAGTCTTTACACGGCGAAACTGCGGATGGCTCATTAAAACAGTTATAGTTTATCTGATGTTCAACTGTTACATGGATAACTGTGGTAATTCTAGAGCTAATACATGCGAATTTGCCCAACTTCACGGACGGGCCGTATTTATTAGATACAGAACCAATACCTTCGGGTTTTTGGATGATTCATAATAAATGTACGGAGCGCGTCAGCTTGTGCTGGCGCTGTATCACTCAAGTTTCTGACCTATCAGCTTTCGACGGTAGGGTATTGGCCTACCGTGGCATTGACGGGTAACGGAGAATTAGGGTTCGATTCCGGAGAGGGAGCCCGAGAAACGGCTACCACTTCTAAGGAA	Eukaryota/Protalveolata/Syndiniales/Syndiniales_or/Syndiniales_Group_II	Eukaryota/environmental samples <Eukaryotae>/uncultured marine picoeukaryote/	98.177	0	0	0	0	0	0	0	0	0	0	0	0	0	53	0	0	0	0	0	0	0	11	0	0	0	7	14	0	0	0	0	11	63	26	67	16	0	0	6	0	7	0	0	7
572	TCTCAAAGATTAAGCCTGCGTGTCTCAGTATAAGCTGCTACACGGCGAAACTGCGAATGGCTCATTAAAACAGGTATCGTTTATTTGGTGGTCTACGAATGGCTGGATGGCGAATGGCTCTGCCTGGTCTTTTGGTGATTCATGATAACCGAACGAATCGCATGGCATCCGCTGGCTAGGGTATTGGCCTACCGTGGCAATGACGGGTAACGGAGAATTAGGGTTCGACTCGGAGAGGGAGACTGAGCAACGGCTACCACATCGAAGGAA	Eukaryota/Dinoflagellata/Dinophyceae/Gymnodiniphycidae/Gymnodinium_clade	Eukaryota/Alveolata/Dinophyceae/Suessiales/Symbiodiniaceae/Symbiodinium/Symbiodinium sp. clades/Symbiodinium sp. clade C/	87.417	0	0	0	0	0	0	0	0	0	19	0	28	38	32	0	0	0	0	0	0	0	0	0	0	39	0	0	0	0	0	0	21	21	31	17	39	0	0	0	0	0	0	0	0
573	TCTCAAAGATTAAGCCATGCATGTCTAAGTATAAATATTATACAGTGAAACTGCGAACGGCTCATTATAACAGTTATAGTTCCTTTGATAATCCCTTACTACTTGGATACCCGTAGTAATTCTAGAGCTAATACATGCATCAATACCCAACTGTTCGCGGAAGGGTAGTATTTATTAGGTAGAGACCAACCCTTTTCGGAGGTGCTTTGGTGATTCATAATAACTTTTCGAATCGCATGGCTCCATGCCGGCGATGGATCATTCAAGTTTCTGCCCTATCAGCTTTGGATGGTAGGGTATTGGCCTACCATGGCTTTAACGGGTAACGAATTGTTAGGGCAAGATTTCGGAGAGGGAGCCTGAGAGACGGCTACCACATCCAAGGAA	Eukaryota/Ochrophyta/Diatomea/Bacillariophytina/Mediophyceae/Thalassiosira	Eukaryota/environmental samples <Eukaryotae>/uncultured eukaryote/	98.708	51	42	22	0	0	0	0	0	0	0	0	0	0	0	0	0	12	12	0	13	0	0	0	0	10	8	0	0	0	0	21	18	0	22	0	16	0	0	0	0	0	20	0	16
574	TCTCAAAGATTAAGCCATGCATGTATCAGCACAAGCCGAAAGGCAAAGCCGCGAATAGCTCATTACAACAGTCGCAGTTTACTAGACAGTTAATTTGGATAACTGTGGTAATTCTAGAGCTAATACATGTTCAAAGCCCGGACTTCGGAATGGGCGAATTTATTAGAACAAAGCCAATCAGCTAGTCTGTCTCAGGTTGACTCTAAGTAACTTTTCTGATCGCATAGTCTTTGTACTAGCGACGTATCTTTCAAATGTCTGCCTTATCAACTGTTGATGGTAGATTATGCGCCTACCATGGTTGTTACGGGTAACGGAGAATCAGGGTTTGATTCCGGAGAGGGAGCCTGAGAAACAGCTACCACATCCAAGGAA	Unclassified Eukaryota			0	0	0	0	0	0	0	0	0	0	0	0	0	0	0	0	0	0	0	0	0	0	0	0	0	0	0	0	0	0	0	0	0	0	0	0	0	87	0	0	7	0	189	0
575	TCTCAAAGATTAAGCCATGCACGTCTAAGTACTAACAAGCTAAAGTGAAACCGCGAATGGCTCATTACAACATACACAATCTATTGAATGTTAAATTAGTTGGATAACTGAGGTAATTCTTGAGCTAATACATATTGCAAATTTCCAACTCACGAAGGAAAGCATTCGTTAGCTAAAGATCAAACTCACTTGTGAGTTGAATAGTGATTCAGAACGAAACATCTGATTATATTGGCTTGTCCAGATAACAAATTCAATGAACGTATGACCTATCAACTGTCGACTGTGGTGTATTTGATCACAGTGGTGTTAACGGGTAACGGAGAATCTGGGTTCGATTCCGGAGAGGGAGCCTTAGAAACGGCTACCACATCCAAGGAA	Unclassified Eukaryota			0	18	0	0	25	22	50	0	0	30	26	25	0	0	0	0	0	0	0	0	15	0	0	0	28	0	0	0	0	0	25	0	0	0	0	0	0	0	0	0	18	0	0	0
576	TCTCAAAGATTAAGCCATGCATGTCTAAGTACACGCTCCGGCAAAGCAAAACCGCACAAGGCTCATTAAATCAGTTAGTATTCATTTGATCAATGCCTTACATGGATAACTGTGGCAATTCTAGAGCTAATACATGGATCCCCGCACCGACCTCACGGGACGTGCGCATTTGTCAGACTAAAAACCAATCGGCTCTGCCGTTCAGTGGTGAACCATGATAACCTCTACGCTGACCGCACGGTCTCGTACCGGCGGCCTATCTTTCGAATGTCTGCCTTATCAACTTTCGATGGTAGATTAAGTGCCTACCATGGTGATAACGGGTAACGGGGAATCAGGGTTTGATTCCGGAGAGGGAGCCTGAGAAACGGCTACCACATCCAAGGAA	Eukaryota/Kinorhyncha/Kinorhyncha_cl/Homalorhagida	Eukaryota/Opisthokonta/Metazoa/Eumetazoa/Bilateria/Protostomia/Ecdysozoa/Scalidophora/Kinorhyncha/Homalorhagida/Pycnophyidae/Pycnophyes/Pycnophyes dentatus/	99.742	0	25	0	0	0	0	0	0	0	0	0	0	0	0	0	0	0	0	0	0	0	0	0	0	0	0	0	0	0	0	0	0	0	0	0	0	0	0	0	0	0	0	0	257
577	TCTCAAAGATTAAGCTATGCATGTCTAAGTATAAGCCTTTACACGGCGAAACTGCGAATGGCTCATTAAAACAGTTATAGTTTCTTTGATAATCAATTACTACATGGATACCTGTAGTAATTCTAGAGCTAATACATGCGCAAAAGCCCGACATTTTCGGAAGGGCCGTGTTTATTAGATACAAAACCAACTCATTCCGTTGGTGATTCATAATAACCAAACGAATCGGCTTCTGCCGATAGATCATTCAAGTTTCTGACCTATCAGCTTTCGACGGTAGGGTATTGGCCTACCGTGGCATTGACGGGTAACGGAGAATTGGGGTTCGATTCCGGAGAGGGAGCCTGAGAAACGGCTACCACGTCTAAGGAA	Eukaryota/Protalveolata/Perkinsidae/A31	Eukaryota/environmental samples <Eukaryotae>/uncultured marine eukaryote/	93.651	0	0	0	0	0	0	0	0	0	0	0	0	0	0	93	0	49	23	0	13	0	0	0	0	0	0	0	0	0	103	0	0	0	0	0	0	0	0	0	0	0	0	0	0
578	TCTCAAAGATTAAGCCATGCATGTCTAAGTATAAATGGTATACAGTGAAACTGCGAATGGCTCATTAAAACAGTTATAGTTTATTTGGTAATCGAATTTACATGGATAACCGTGGTAATTCTAGAGCTAATACATGCTGTAAGCCCGACTTTTCGGAAGGGCCGTATTTATTAGATAACAGACCAATATTCTTCGTGTCTATTGTGGTGAATCATAGTAACTAATCGGATCGCATGGGCCTGTCCCGCGACAAACCATTCAAGTTTCTGCCCCATCAGCTTTCGATGGTAGTGTATTGGACTACCATGGCTTTTACGGGTAACGGAGGATTAGGGTTCGATTCCGGAGAGGGAGCCTGAGAAACGGCTACCACATCTAAGGAA	Eukaryota/Ciliophora/Intramacronucleata/Spirotrichea/Choreotrichia/Rimostrombidium	Eukaryota/Alveolata/environmental samples <Alveolata>/uncultured alveolate/	100	0	0	0	0	0	0	0	0	0	0	0	0	0	0	64	0	0	72	70	26	0	34	0	0	0	14	0	0	0	0	0	0	0	0	0	0	0	0	0	0	0	0	0	0
579	TCTCAAAGATTAAGCCATGCAAGTCTAAGTTTAAATGAATTTTAAAAGTGAAACTGCGAATGGCTCATTATATCAGTTATAATTTATTTGATGGCACCTTACTACATGGATAACTGTAGTAATTCTAGAGCTAATACATGCCTTGACAGCCTCGACCTTTGGGAGGGGTGTATTTATTAGTATCAAACCAACACTGGGCAACCAGAGCTTTGGTGATTCATGATAACTCTACGAATCGTACGAACTTGTTCGACGATGGTTCATTCAAATATCTGCCCTATCAACTTTCGATGGTAGGATAGAGGCCTACCATGGTTGTAACGGGTGACGGGGGATTTGGGTTTGATTCCGGAGAGGATGCCTGAGAAACGGCAACCACATCCAAGGAA	Unclassified Eukaryota			0	0	0	0	0	0	0	0	0	0	0	0	0	5	0	0	0	0	8	18	5	10	46	13	2	29	63	5	62	0	0	14	0	0	0	0	0	0	0	0	0	0	0	0
580	TCTCAAAGATTAAGCCATGCATGTCTAAGTATAAACAACTCTATACTGTGAAACTGCGAATGGCTCATTAAATCAGTTATAGTTTATTTGATAATATCTACTACTTGGATAACCGTGGTAATTCTAGAGCTAATACATGCGAAAAAGCCCGACTTCGGAAGGGCTGTATTTATTAGATACAAAACCAATGCGCTTCGGCGGTTTCTTGGTGATTCATAATAACTTTTCGGATCGCATGGCCTTGTGCCGGCGACGTTTCATTCAAATTTCTGCCCTATCAACTTTCGATGGTAAGGTATTGGCTTACCATGGTTACAACGGGTAACGGAGAATTAGGGTTCGATTCCGGAGAGGGAGCCTGAGAAACGGCTACCACTTCCAAGGAA	Eukaryota/Ichthyosporea/Ichthyophonae/Pseudoperkinsidae/Pseudoperkinsidae_fa/Creolimax	Eukaryota/Opisthokonta/Opisthokonta incertae sedis/Ichthyosporea/Ichthyophonida/environmental samples <Ichthyophonida>/uncultured Pseudoperkinsus/	98.711	21	9	0	0	0	0	0	0	0	0	0	0	0	0	0	9	21	30	24	0	0	9	12	0	0	0	59	0	21	13	0	0	0	0	0	0	0	0	0	0	22	10	0	18
581	TCTCAAAGATTAAGCCATGCACGTTTAAATACAAGCCTTAAAATGGTGAAATCGCGAATAGCTCATTACAACAGCCATTGTTTCTTGGATCTTACATTCTACTTGGATAACTGTGGTAATTCTAGAGCTAATACACGCATACAAGTTCCAACGCAAGAAGGAATGCATTTATTAGAACTAAACCAATCGGGCTTGCCCGTTGTTTGGTGAATCTGAATAACTCTGCAGATTGCATGGTCTAGCACCGGCGACATATCTTTCAAGTGTCTGCCTTATCAACTTTCGATGGTAGTTTATGTGACTACCATGGTTGTAACGGGTAACGGAGAATTAGGGTTCGACTCCGGAGAGGGAGCCTGAGAAACGGCTACCACATCCAAGGAA	Eukaryota/Nematoda/Chromadorea/Chromadorida	Eukaryota/Opisthokonta/Metazoa/Eumetazoa/Bilateria/Protostomia/Ecdysozoa/Nematoda/Chromadorea/Desmodorida/Richtersioidea/Microlaimidae/Microlaimus/Microlaimus sp. 46L25C15/	97.409	0	0	0	0	0	0	0	0	0	0	0	0	0	0	0	0	0	0	0	0	0	0	0	0	0	0	0	0	0	0	0	0	0	0	0	0	0	0	0	0	0	81	46	147
582	TCTCAAAGATTAAGCCATGCACGTTTCAATACAAGCCTTTAAATGGTGAAATCGCGAATGGCTCATTACAACAGCCATTGTTTCTTGGATCTTACTCTTACTTGGAATAACTGTGGTAATTCTAGAGCTAATACATGCCAAAAAATCCCAACGCAAGAAGGGATGCATTTATTAGAACCGAATCGACCGGGCTCGCCTGATCTTTGGTGAATCTGAATAACTCTGCAGATCACATGGTCTTTTGCACCAGTGATGTGTCCTTCAAGTGTCTGCCTTATCAACTTTCGACGGTAGTCTATCTGTCTACCGTGGTCTTGACGGGTAACGGAGAATTAGGGTTCGACTCCGGAGAGGAAGCCTGAGAAACGGCTACCACATCCAAGGAA	Eukaryota/Nematoda/Chromadorea/Chromadorida	Eukaryota/environmental samples <Eukaryotae>/uncultured eukaryote/	88.918	0	0	126	0	0	0	0	86	0	0	0	0	0	0	0	0	0	0	0	0	0	0	0	0	60	0	0	0	0	0	0	0	0	0	0	0	0	0	0	0	0	0	0	0
583	TCTCAAAGATTAAGCCATGCATGTCTCAGTATAAGCTTCTACACGGCGAAACTGCGAATGGCTCATTAAAACAGTTATCGTTTATTTGGTGGTCATTCATTACATGGATAACCATGGTAATTCTAGAGCTAATACATGCGCCCAGACCCAACTTTTTGGACGGGTTGTGTTTATTAGGTACAGAACCAACCCAGGCTCTGCCTGGTCTTTTGGTGATTCATGATAACCGAACGAATCGCATGGCATCCGCTGGCGATGAATCATTCAAGTTTCTGACCTATCAGCTTCCGACGGTAGGCCAATACCCTACCGTGGCAATGACGGGTAACGGAGAATTAGGGTTCGATTCCGGAGAGGGAGCCTGAGAAACGGCTACCACATCTAAGGAA	Eukaryota/Dinoflagellata/Dinophyceae/Gymnodiniphycidae/Gymnodinium_clade	Eukaryota/environmental samples <Eukaryotae>/eukaryotic picoplankton environmental sample/	98.715	0	0	0	0	0	0	0	10	0	0	0	21	18	45	0	0	0	7	0	23	0	0	13	0	26	0	0	0	0	0	8	16	51	7	13	9	0	0	0	0	0	1	0	0
584	TCTCAAAGATTAAGCCATGCATGTGTCAGAATATGTTTGTATAAACGAATCTGCGGACGGCTCATTAAAACAGTAATCACATATTTGACGTTTTCTAGACGGATATCCGTGGGAAACCAAGGCTAATACGGGTTAAAACCGGTGCTTTTTGGTACCGCGGCATTTCCTGCTTTACAAACCAAACGCGCTTGCGTGTGCGAGGAATCGCAGGAACTTTTCGAGTCGAATTATCGATGCGTCATTTTGGTTTCTGACCTATCATGGTAGTTGGTAGGATATTGGCCTACCAATCCGTTGACGGGTAACGGGGAATTAGGGTTTGATTCCGGAGAGGGCGCCTGAGAAATGGCGACCACGTCTAAGGAA	Unclassified Eukaryota			27	9	0	7	0	0	0	3	0	0	0	0	0	0	8	8	0	30	11	32	16	6	5	0	0	14	15	0	5	5	0	0	0	0	0	0	0	6	18	0	6	8	16	11
585	TCTCAAAGATTAAGCCATGCATGTCTAAGTATAGTGATATACAACGAAACTGCGAATGGCTCATTAAAACAGCTATAGTTTACATGATAATCGAATTTACATGGATAACCGTGGTAATTCTAGAGCTAATACATGCTGGTTAGCCTGACTTTGCGGAAGGGCTGTATTTATTAGATAACAAACCAATATTCTTCGTGTCTATTGTGACGATTCATAATAACTGATCGAATCGCATGGGCTCTGCCCGCGATAAATCATTCAAGTTTCTGCCCCATCAGCTTTCGATGGTAGTGTATTGGACTACCATGGCTTTTACGGGTGACGGAGGATTAGGGTTCGATTCCGGAGAGGGAGCCTGAGAAACGGCTACCACATCTAAGGAA	Eukaryota/Ciliophora/Intramacronucleata/Spirotrichea/Hypotrichia/Protogastrostyla	Eukaryota/Alveolata/Ciliophora/Intramacronucleata/Spirotrichea/Stichotrichia/Sporadotrichida/Oxytrichidae/Protogastrostyla/Protogastrostyla pulchra/	97.917	0	0	0	0	0	0	0	0	0	0	0	0	0	0	0	0	53	212	0	0	0	0	0	0	0	0	0	0	0	0	0	0	0	0	0	0	0	0	0	0	0	0	0	0
586	TCTCAAAGATTAAGCCATGCATGTCTAAGCATGAGCTAAATCAAAGTGAAGCCGCGAATAGCTCATTACAATAGCCGTTGTTTCTTGGATCCTCAAATTACTTGGATACCTGTGGTAATTCTAGAGCTAATACATGCGACTAAGGGCCGAACTCACGTGACGCTTGCATTTATTAGATCAAGACTAACCGGCTTCGGCCGTTAACTTGGTGACTCTGAATAACTCAGCTGATCGCACGGTCTAGTGCCGGCGACATATCTTTCAAGTGTCTACCTTATCAACTGTCGATGGTAGTTTATGTGACTACCATGGTTGTAACGGGTAACGGAGAATCAGGGTTTGACTCCGGAGAGGGAGCCTGAGAAACGGCTACCACTTCTAAGGAA	Eukaryota/Nematoda/Chromadorea/Monhysterida	Eukaryota/Opisthokonta/Metazoa/Eumetazoa/Bilateria/Protostomia/Ecdysozoa/Nematoda/Chromadorea/Monhysterida/Monhysteridae/Halomonhystera/Halomonhystera disjuncta/	99.481	0	0	0	14	0	0	0	0	0	0	0	0	56	0	14	0	0	0	38	0	0	0	0	0	83	0	36	0	0	0	0	0	0	0	0	0	0	0	0	0	0	0	23	0
587	TCTCAAAGATTAAGCCATGCATGTCTCAGTATAAGCTTCTACACGGCGAAACTGCGAATGGCTCATTAAAACATTTATCGTTTATTTGGTGGTCATTCATTGCATGGATAACCATGGTAATTCTAGAGCTAATACATGCGCCCAGACCCAACTTTTTGGACGGGTTGTGTTTATTAGGTACAGAACCAACCCAGGCTCTGCCTGGTCTTTTGGTGATTCATGATAACCGAACGAATCGCATGGCATCCGCTGGCGATGAATCATTCAAGTTTCTGACCTATCAGCTTCCGACGGTAGGGTATTGGCCTACCGTGGCAATGACGGGTAACGGAGAATTAGGGTTCGATTCCGGAGAGGGAGCCTGAGAAACGGCTACCACATCTAAGGAA	Eukaryota/Dinoflagellata/Dinophyceae/Gymnodiniphycidae/Gymnodinium_clade	Eukaryota/environmental samples <Eukaryotae>/eukaryotic picoplankton environmental sample/	99.486	0	0	0	0	0	0	0	0	0	0	0	46	39	19	0	0	0	0	0	0	0	0	0	0	12	0	0	0	0	0	24	30	73	0	20	0	0	0	0	0	0	0	0	0
588	TCTCAAAGATTAAGCCATGCATGTCTAAGCACAAGCTTATATAAAGTGAAGCCGCGAATAGCTCATTACAACAGCCATTGTTCACTTGATCTTGAAATCCTACTTGGATAACTGTGGTAATTCTAGAGCTAATACATGCAAGCAAGCTCCGATCCTTTGGTGGGCTTCGGTCTGTCAAATGGTGAATCTGAATAACTCAGCCGATTGCACGGTCTCGTACCGGCAACGTATCATTCAAGTGTCTGCCTTATCAACTGTTGATGGTAGTTTATGCGACTACCATGGTTTTAACGGGTAACGGAGAATAAGGGTTTGACTCCGGAGAGGGAGCCTGAGAAACGGCTACCACATCCAAGGAA	Eukaryota/Nematoda/Chromadorea	Eukaryota/environmental samples <Eukaryotae>/uncultured eukaryote/	95.455	0	0	0	0	0	0	0	0	0	0	0	0	0	0	0	0	38	134	0	0	62	0	0	0	0	0	0	0	0	0	0	0	0	0	0	0	0	0	0	0	29	0	0	0
589	TCTCAAAGATTAAGCCATGCATGTCTAAGCACAAGCTTAAAAAAAGTGAAGCCGCGAATAGCTCATTACAACAGCCATTGTTCACTTGATCTTGAAATCCTACTTGGATAACTGTGGTAATTCTAGAGCTAATACACGCAATCCAGCTCTGATCCTTACGGCGAAGAGTGCATTTATTAGAACAAAACCAATCGGGTTTCGGCCTGTCTTTGGTGAATCTGAATAACTCAGCAGATCGCACAGTCTTGTACTGGCGACATATCTTTCAAGTGTCTGCCTTATCAACTGTTGATGGTAGTTTATGCGACCATGCTTGCAACGGATAACGGAGAGGGAGCCTGAGAGACGGCTACCACATCCAAGGAA	Eukaryota/Nematoda/Chromadorea/Chromadorida	Eukaryota/Opisthokonta/Metazoa/Eumetazoa/Bilateria/Protostomia/Ecdysozoa/Nematoda/Chromadorea/Monhysterida/Siphonolaimoidea/Siphonolaimidae/Astomonema/Astomonema sp. NCM-2006/	92.857	35	3	7	4	0	5	0	2	0	0	0	0	4	0	18	0	4	0	0	42	5	5	0	0	15	0	4	0	12	14	0	13	0	35	31	2	0	0	0	0	0	0	0	0
590	TCTCAAAGATTAAGCCATGCATGTCTCAGTATAAGCCTCTACACGGCGAAGCTGCGAATGGCTCACTAAAACAGCTATCGTCTATTTGGTGGTCATTCGCTACACGGATAGCCATGTTAGTCCTAGAGCTAATACATGCGCCCAGACCCAGCTTTGTGGACGGGGTGTGTTTATTAGGTACAGAGCCAACCCAGGCTCTGCCTGGTCTTTTGGTGATTCATGATAACCGAACGAATCGCATGGCATCCGCTGGCGATGAATCATTCAAGTTTCTGACCTATCAGCTTCCGACGGTAGGGTATTGGCCTACCGTGGCAATGACGGGTAACGGAGAATTAGGGTTCGATTCCGGAGAGGGAGCCTGAGAAACGGCTACCACATCTAAGGAA	Eukaryota/Dinoflagellata/Dinophyceae/Gymnodiniphycidae/Gymnodinium_clade	Eukaryota/environmental samples <Eukaryotae>/eukaryotic picoplankton environmental sample/	95.887	0	0	0	0	0	0	0	5	0	0	6	18	20	67	0	2	0	0	0	0	0	0	0	0	31	0	4	0	6	0	13	13	31	13	20	9	0	0	0	0	1	0	0	0
591	TCTCAAAGATTAAGCCATGCATGTCTAAGCATAAGCCGATTAATGGTGAAGCCGCGAATAGCTCATTACAACAGCCATAGTTTATTGGATCTTCTCTCATACTTGGATACCTGTGGTAATTCTAGAGCTAATACACGCAACAAAACCCTGACTTCGGAAGGGGTGCATTTATTAGAACAAAACCAATCGGACTTGTCCGTAGTTTGGTGAATCTGAATAACTCAGTTGATCGCACAGTCCTCGCACTGGCGACGTATCTTTCAAGTGTCTGCCTTATCAACTTTCGATGGTAGGTTATGTGCCTACCATGGTCGTAACGGGTAACGGGGAATCAGGGTTCGATTCCGGAGAGGGAGCATGAGAAACGGCTACCACATCCAAGGAA	Eukaryota/Nematoda/Chromadorea/Chromadorida	Eukaryota/Opisthokonta/Metazoa/Eumetazoa/Bilateria/Protostomia/Ecdysozoa/Nematoda/Chromadorea/Chromadorida/Cyatholaimidae/Cyatholaimus/Cyatholaimus sp. BHMM-2005/	97.922	0	8	0	0	49	41	21	0	17	0	0	0	0	0	0	0	75	0	0	0	0	0	0	39	0	9	0	0	0	0	0	0	0	0	0	0	0	0	0	0	0	0	0	0
592	TCTCAAAGATTAAGCCATGCACGTTTAAATACAAGCCTCAAAATGGTGAAATCGCGAATAGCTCATTACAACAGCCATTGTTTCTTGGATCTTACTTTTTACTTGGGTAACTGTGGTAATTCTAGAGCTAATACACGCACACAAGTTCCGACGTAAGAAGGAACGCATTTATTAGAACTAAACCAATCGGGCTTGCCCGTTGTTTGGTGAATCTGAATAACTCTGCAGATCGCATGGTCTAGCACCGGCGACATATCTTTCAAGTGTCTGCCTTATCAACTTTCGATGGTAGTTTATGTGACTACCATGGTTGTAACGGGTAACGGAGAATTAGGGTTCGACTCCGGAGAGGGAGCCTGAGAAACGGCTACCACATCCAAGGAA	Eukaryota/Nematoda/Chromadorea/Chromadorida	Eukaryota/Opisthokonta/Metazoa/Eumetazoa/Bilateria/Protostomia/Ecdysozoa/Nematoda/Chromadorea/Desmodorida/Richtersioidea/Microlaimidae/Microlaimus/Microlaimus sp. 12L13G15/	98.698	0	0	0	0	0	0	0	0	0	0	0	0	0	0	0	0	0	0	0	0	0	0	0	0	147	0	0	0	0	0	0	0	0	46	65	0	0	0	0	0	0	0	0	0
593	TCTCAAAGATTAAGCCATGCACGTTTATATACAAACCTTCAAATGGTGAAATCGCGAATAGCTCATTACAACAGCCATTGTTTCTTGGATCTTGGATACACGCATCAAGTTCCAACGCAAGAAGGAACGCATTTATTAGAACTAAACCAATCGGGCTTGCCCGTTGTTTGGTGAATCTGAATAACTCCGCAGATCGCATGGTCTAGTACCGGCGACATATCTTTCAAGTGTCTGCCTTATCAACTTTCGATGGTAGTTTATATGACTACCATGGTTGTAACGGGTAACGGAGAATTAGGGTTCGACTCCGGAGAGGGAGCCTGAGAAACGGCTACCACATCCAAGGAA	Eukaryota/Nematoda/Chromadorea/Chromadorida	Eukaryota/Opisthokonta/Metazoa/Eumetazoa/Bilateria/Protostomia/Ecdysozoa/Nematoda/Chromadorea/Desmodorida/Richtersioidea/Microlaimidae/Molgolaimus/Molgolaimus demani/	100	0	0	0	0	0	0	0	0	0	0	0	0	0	0	0	0	0	0	0	0	0	0	0	0	0	0	0	0	0	0	0	0	0	30	87	28	71	12	12	0	14	0	4	0
594	TCTCAAAGATTAAGCCATGCATGTCTAAGTATAAGCGACTTGTACTGTGAAACTGCGAATGGCTCATTAAATCAGTTATGGTTTATTTGATGGTACCTTACTACTTGGATAACCGTAGTAATTCTAGAGCTAATACATGCAGGAATGCCCGACTTCGGAAGGGCTGTATTTATTAGATAAGAAACCAACCCGCTTCGGCGGTTGCGTGCTGAGTCACAATAACTGCTCGAATCGCACGGCTTCATGCTGGCGATGGTTCATTCAAATTTCTGCCCTATCAGCTTTCGATGGTAGGATCGAGGCCTACCATGGCGTTAACGGGTAACGGAGAATTAGGGTTCGATTCCGGAGAGGGAGCCTGAGAAATGGCTACCACATCCAAGGAA	Eukaryota/Prymnesiophyceae/Prymnesiales/Prymnesiales_or/Prymnesiales_fa/Imantonia	Eukaryota/Haptophyceae/Prymnesiales/Prymnesiaceae/Pseudohaptolina/Pseudohaptolina sorokinii/	100	0	0	0	0	0	0	0	0	0	0	0	0	0	0	11	16	40	56	82	0	0	0	0	4	0	7	0	0	0	40	0	0	0	0	0	0	0	0	0	0	0	0	0	0
595	TCTCAAAGATTAAGCCATGCATGTCTATGCATAAGCCTAAATAAGGTGAAGCCGCGAATTGCTCATTACAACAGCCATTGTTTACTGGATCTTAATATCCTACTTGGATAACTGTGGTAATTCTAGAGCTAATACACGCACCAAGCTCTGACCGCAAGGGATGAGCGCATTTATTAGAACAAAACCAATCGGGTTCGTCCCGTCTTTGGTGGATCTGAATAACTCAGCTGATCGCATGGTCTCGCACCGGCGACGTATCTTCCAAGTGTCTGCCTTATCAACTTTTGATGGTAGTTTATGCGACTACCATGGTTGTAACGGGTAACGGAGAATAAGGGTTCGACTCCGGAGAGGGAGCCTGAGAAACGGCTACCACATCCAAGGAA	Eukaryota/Nematoda/Chromadorea	Eukaryota/Opisthokonta/Metazoa/Eumetazoa/Bilateria/Protostomia/Ecdysozoa/Nematoda/Chromadorea/Araeolaimida/Axonolaimoidea/Axonolaimidae/Odontophora/Odontophora sp. 1273/	98.907	0	0	0	0	0	0	0	0	0	0	0	0	0	0	0	0	0	0	0	0	0	0	0	0	0	0	0	0	0	0	0	0	0	0	0	0	0	0	0	0	0	40	96	118
596	TCTCAAAGATTAAGCCATGCACGTCTGAGAATAAAGAGTTTTCTCTGAATCTGCGAATGGCTCATTATATCAGTTATAGTTTATTTGATAGTCCTTTACTACTTGGATAACCGTAGTAATTCTAGAGCTAATACATGCATCAACTCCCAACTGCTTGTCGGACGGGATGTATTTATTAGATAGAAACCAATGCGGGGCAACCCGGTATTGTGGTGAATCATGATAACTTTGCGGATCGCTAGCTTCGGCCAGCGACGAATCATTCAAGTTTCTGCCCTATCAGCTTTGGATGGTAGGGTATTGGCCTACCATGGCTCTAACGGGTAACGGAGAATTGGGGTTCGATTCCGGAGAGGGAGCCTGAGAGACGGCTACCACATCCAAGGAA	Eukaryota/Ochrophyta/Eustigmatophyceae/Eustigmatales/Eustigmatales_fannochloropsis	Eukaryota/Stramenopiles/Eustigmatophyceae/Eustigmatales/Monodopsidaceae/Nannochloropsis/Nannochloropsis limnetica/	100	20	36	0	0	0	0	0	12	0	0	0	0	0	0	0	0	0	0	0	0	0	0	0	0	32	0	0	0	0	0	0	0	20	14	0	25	0	0	47	0	19	0	0	29
597	TCTCAAAGATTAAGCCATGCACGTCTAAGTACTAACAAGCTAAAGTGAAACCGCGAATGGCTCATTACAACATACACAATCTATTGAATGTTAAAATAGTTGGATAACTGAGGTAATTCTTGAGCTAATACATATTGCAAATTCTCAACTCACGAAGAGAAGCATTCGTTAGCTAAAGATCAAACTCACTTGGGAGTTTCCTAGTGATTCAGAACGAAACATCTGATTATATTGGCTTGTCCAGATAACAAATTCAATGAGAGTATGACCTATCAACTGTCGACTGTGGTGTATTTGATCACAGTGGTGTTAACGGGTAACGGAGAATCTGGGTTCGATTCCGGAGAGGGAGCCTTAGAAACGGCTACCACATCCAAGGAA	Unclassified Eukaryota			14	0	0	0	0	0	0	0	0	15	0	41	0	29	0	0	0	0	0	0	18	0	0	0	45	0	0	0	0	0	36	0	0	0	0	43	0	0	0	0	0	0	9	0
598	TCTCAAAGATTAAGCCATGCATGTCTCAGTATAAGCTTCTACACGGCGAAACTGCGAATGGCTCATTAAAACAGTTATCGTTTATTTGGTGGTCATTCATTACATGGATAACCATGGTAATTCTAGAGCTAATACATGCGCCCAGACCCAACTTGCTGGACGGGTTGTGTTTATTAGGTACAGAGCCAACCCAGGCTCTGCCTGGTCTTTTGGTGATTCATGATAACCGAACGAATCGCATGGCATCCGCTGGCGATGAATCATTCAAGTTTCTGACCTATCAGCTTCCGACGGTAGGGTATTGGCCTACCGTGGCAATGACGGGTAACGGAGAATTAGGGTTCGATTCCGGAGAGGGAGCCTGAGAAACGGCTACCACATCTAAGGAA	Eukaryota/Dinoflagellata/Dinophyceae/Gymnodiniphycidae/Gymnodinium_clade	Eukaryota/environmental samples <Eukaryotae>/eukaryotic picoplankton environmental sample/	99.229	0	0	0	0	0	0	0	0	0	0	0	22	22	56	0	0	0	0	0	0	0	0	0	0	38	0	0	0	0	0	19	15	40	0	24	14	0	0	0	0	0	0	0	0
599	TCTCAAAGATTAAGCCAAAATAAGGTGAAGCCAAAATAAGGTGAAGCCGCGAATTGCTCATTACAACAGCCATTGTTTACTGGATCTTAACTATCCTACTTGGATAACTGTGGTAATTCTAGAGCTAATACACGCACAAAGCTCTGACCGCAAGGGATGAGCGCATTTATTAGAACAAAACCAATCAGACTCTGTCTGTATTTGGTGGATCTGAATAACTCAGCTGATCGCATGGTCTCGTACCGGCGACGTATCTTCCAAGTGTCTGCCTTATCAACTTTTGATGGTAGTTTATGCGACTACCATGGTTGTAACGGGTAACGGAGAATAAGGGTTCGACTCCGGAGAGGGAGCCTGAGAAACGGCTACCACATCCAAGGAA	Eukaryota/Nematoda	Eukaryota/Opisthokonta/Metazoa/Eumetazoa/Bilateria/Protostomia/Ecdysozoa/Nematoda/Chromadorea/Araeolaimida/Axonolaimoidea/Axonolaimidae/Axonolaimus/Axonolaimus sp. 1088/	98.592	0	0	0	0	0	0	0	0	0	0	0	0	0	0	0	0	0	0	0	0	0	0	0	0	0	0	0	0	0	0	0	0	0	9	27	28	13	78	15	31	27	0	0	22
600	TCTCAAAGATTAAGCCATGCATGTCTAAGTATAAACAATTTTGTACTGTGAAACTGCGAATGGCTCATTATATCAGTTATAGTCTACTCGATAGTACCTTACTACTTGGATAACCGTAGTAATTCTAGAGCTAATACATGCGCAAATACCCAACTGCTTGTCGGGCGGGTAGCATTTATTAGATTGAAACCAATGCAGTCTTCGGGCTGGTATTGTGTTGAGTCATAATAACTGTGCGGACCGCACTTGTGCGGTAAATCGATTGAGTTTCTGCCCTATCAGCTTTGGATGGTAGGATATGGGCCTACCATGGCATTAACGGGTAACGGGGAATTAGGGTTTGATTCCGGAGAGGGAGCCTTAGAAACGGCTACCACATCCAAGGAA	Eukaryota/Peronosporomycetes/Peronosporomycetes_cl/Peronosporomycetes_or/Peronosporomycetes_fa	Eukaryota/Stramenopiles/Oomycetes/Lagenidiales/Lagenidiaceae/Lagenidium/Lagenidium giganteum/Lagenidium giganteum f. caninum/	99.742	0	0	0	0	0	0	0	0	0	0	0	0	0	0	0	0	0	0	0	0	0	0	0	0	0	0	0	249	0	0	0	0	0	0	0	0	0	0	0	0	0	0	0	0
[truncated: 2,709 more rows]
