# Supplementary material for: Salinity drives meiofaunal community structure dynamics across the Baltic ecosystem
Source: Mol Ecol. 2019 Sep 5;28(16):3813–29. doi: 10.1111/mec.15179 (PMC6852176; doi:10.1111/mec.15179)
Supplement: Supplementary file 10 [file MEC-28-3813-s010.xlsx]

## Sheet: Table S2
Metazoan Phylum/Genus NCBI NT (counts)	1 Stockholm	2 Stockholm	3 Stockholm	4 Sörmland	5 Sörmland	6 Sörmland	7 Sörmland	8 Sörmland	9 Sörmland	10 Sörmland	11 Sörmland	12 Sörmland offshore	13 Sörmland offshore	14 Sörmland offshore	15 Östergötland	16 Östergötland	17 Östergötland	18 Östergötland	19 Östergötland	20 Östergötland	21 Östergötland	22 Östergötland	23 Östergötland	24 Östergötland	25 Östergötland	26 Östergötland	27 Östergötland	28 Östergötland	29 Västervik	30 Västervik	31 Västervik	32 Västervik	33 Gotland	34 Bornholm	35 Bornholm	36 Bornholm	37 Bornholm	38 Arkona	39 Arkona	40 Arkona	41 Arkona	42 Arkona	43 Arkona	44 Arkona
Annelida/Mesonerilla	0	0	0	0	0	0	0	0	0	0	0	0	0	0	0	0	0	0	1	0	0	0	0	0	0	0	0	0	0	0	0	0	0	0	0	0	0	0	0	0	0	0	0	0
Annelida/Scoloplos	6	0	0	0	0	0	0	0	0	0	0	0	0	0	0	0	0	0	0	0	0	0	0	0	0	0	0	0	0	0	0	0	0	58	34	37	2765	0	0	0	0	4	5	21
Arthropoda/Ameira	0	0	0	0	0	0	0	0	0	0	0	0	0	0	0	0	0	0	0	0	0	0	0	0	0	0	0	0	0	0	0	0	0	0	0	0	0	0	0	0	0	12	0	0
Arthropoda/Amphiascoides	0	0	0	0	0	0	0	0	0	0	0	0	0	0	0	0	0	0	0	0	0	0	0	0	0	0	0	0	0	0	0	0	0	0	0	0	0	0	0	0	0	4	106	361
Arthropoda/Balaustium	0	0	0	0	0	0	0	0	0	0	0	0	0	0	0	0	0	0	0	0	0	0	0	0	0	0	8	0	0	0	0	0	0	0	0	0	0	0	0	0	0	0	0	0
Arthropoda/Bosmina	19	270	418	14	136	58	39	455	257	64	71	0	0	0	0	9	0	0	0	0	10	72	796	100	0	83	72	280	781	0	13	52	0	0	0	0	0	0	5	0	4	0	8	3
Arthropoda/Bradya	2	0	0	0	4	0	0	0	0	0	0	0	0	0	0	0	0	0	0	0	0	0	0	0	0	0	0	0	0	0	0	0	0	0	0	0	0	0	0	0	0	0	0	1397
Arthropoda/Camptochironomus	0	0	0	0	0	0	0	0	0	0	0	0	0	0	0	0	0	0	0	0	0	0	0	0	0	0	9	0	0	0	0	0	0	0	0	0	0	0	0	0	0	0	0	0
Arthropoda/Candona	0	0	2	0	0	0	0	0	0	0	0	0	0	0	0	0	0	6	0	0	0	0	0	0	0	20	0	0	0	0	0	0	0	0	0	0	0	0	0	0	0	0	0	0
Arthropoda/Centropages	0	0	0	0	0	0	0	0	0	0	0	0	0	71	0	0	0	0	0	0	0	0	0	0	0	0	0	0	0	0	0	0	41	0	0	0	22	0	0	0	0	82	0	130
Arthropoda/Cerviniella	0	0	0	0	0	0	0	0	0	0	0	0	0	0	0	0	0	0	0	0	0	0	0	0	0	0	0	0	0	0	0	0	0	0	0	0	1536	77	0	0	31	22	1032	290
Arthropoda/Cytheromorpha	0	0	0	0	0	0	0	0	0	0	0	0	0	0	0	0	0	39	0	0	0	0	0	0	0	0	0	0	0	0	0	0	0	0	0	0	0	0	0	0	0	0	0	0
Arthropoda/Eubosmina	0	0	0	0	0	0	0	0	0	0	0	0	0	0	0	6	0	0	0	0	0	0	0	0	0	0	0	0	0	0	0	0	0	0	0	0	0	0	0	0	0	0	0	0
Arthropoda/Eucyclops	0	0	0	0	0	0	0	0	0	0	0	0	0	0	32	0	0	0	0	0	0	0	0	0	0	0	0	0	0	0	0	0	0	0	0	0	0	0	0	0	0	0	0	0
Arthropoda/Eurytemora	53766	61328	1814	182561	71055	53924	29157	117649	20331	23689	13190	1450	2756	2145	237161	100613	90877	61476	120000	138267	98167	118915	100854	93095	2963	38620	20	129162	27626	112280	1049	1242	242	0	1214	9	35	15	2930	326	11	58	10	609
Arthropoda/Evadne	0	0	0	0	0	0	0	0	0	0	0	0	0	0	0	0	0	0	0	0	0	0	0	0	2	0	0	0	0	0	0	0	0	0	0	0	0	0	0	0	0	0	0	0
Arthropoda/Howeina	0	0	0	0	0	0	0	0	0	0	0	0	0	0	0	0	0	0	0	0	0	0	0	0	0	7	0	0	0	0	0	0	0	0	0	0	0	0	0	0	0	0	0	0
Arthropoda/Kroyeria	0	0	0	0	0	0	0	0	0	0	0	0	0	0	0	0	0	0	0	0	0	0	0	0	0	0	0	0	0	0	0	0	0	0	0	0	0	0	0	0	0	0	78	0
Arthropoda/Limnocalanus	0	425	0	0	0	0	0	0	0	0	0	0	0	0	0	0	0	0	0	0	0	0	0	0	0	0	0	0	0	0	0	0	0	0	0	0	0	0	0	0	0	0	0	0
Arthropoda/Limnohalacarus	0	0	0	0	0	0	0	0	0	0	0	0	0	0	0	0	0	0	0	0	9	0	0	0	0	0	0	0	0	0	0	0	0	0	0	0	0	0	0	0	0	0	0	0
Arthropoda/Parabradya	663	15	0	316	96	416	0	86	0	155	108	0	0	0	17	10	55	325	14	250	11	0	348	0	0	10	156	11	0	472	0	0	0	0	0	0	0	0	0	0	275	0	5	29
Arthropoda/Pseudocalanus	0	0	0	0	0	0	0	0	0	0	0	0	0	0	0	0	0	0	0	0	0	0	0	0	0	0	0	0	0	0	0	0	0	0	0	512	143	0	0	0	0	2262	8	0
Arthropoda/Sewellia	0	18	0	0	0	0	0	0	0	0	0	0	0	0	0	0	0	0	0	0	0	0	0	0	0	0	0	0	0	0	0	0	0	0	0	0	963	198	0	0	125	54	3101	1069
Arthropoda/Shilovia	0	0	0	0	0	0	0	0	0	0	0	0	0	0	0	0	0	0	0	0	0	0	0	0	0	0	10	0	0	0	0	0	0	0	0	0	0	0	0	0	0	0	0	0
Arthropoda/Skistodiaptomus	32	4	0	0	122	0	0	30	0	20	0	0	0	0	0	0	0	0	0	0	0	0	0	0	0	0	0	31	0	0	0	0	0	0	0	0	0	0	0	0	0	0	0	0
Arthropoda/Spinileberis	0	0	0	0	0	0	0	0	0	0	0	0	0	0	0	0	0	0	0	0	0	0	7	0	0	0	0	0	1	0	0	0	0	0	0	0	0	0	0	0	0	0	0	0
Arthropoda/Temora	0	1816	0	0	622	0	423	0	0	8	109	904	328	0	0	0	7	274	0	1284	2904	1645	164	586	0	1150	856	1303	0	269	0	0	8	0	0	961	22	1543	1194	1960	10352	30245	29455	21474
Arthropoda/Thalassarachna	8	0	0	0	0	0	0	0	0	0	0	0	0	0	0	0	0	0	0	0	0	0	0	0	0	0	0	0	0	0	0	0	0	0	0	0	0	0	0	0	0	0	0	0
Arthropoda/Trachyleberis	0	0	0	0	0	0	0	0	0	0	0	0	0	0	0	0	0	0	0	0	0	0	0	0	0	0	0	0	0	0	0	0	0	0	0	0	0	0	0	0	0	0	4	0
Arthropoda/Triops	0	0	0	0	0	0	0	0	0	0	0	0	10	0	0	0	0	0	0	0	0	0	0	0	20	0	0	0	0	0	0	15	0	0	75	0	95	86	55	0	0	0	0	0
Arthropoda/Unclassified	44	0	0	10	0	0	0	0	0	0	0	0	6	0	0	0	0	0	12	0	0	0	0	61	0	0	0	0	0	45	0	0	0	0	0	0	0	0	7	0	0	0	0	0
Cnidaria/Melicertum	0	0	0	0	0	0	0	0	0	0	0	0	0	0	0	0	0	0	0	0	0	0	0	0	0	0	0	0	0	0	0	0	0	1	0	0	0	0	0	0	0	0	0	0
Kinorhyncha/Cephalorhyncha	0	0	8	0	0	0	0	5	2	0	0	0	0	0	0	0	0	0	0	0	0	0	0	48	0	0	0	0	0	0	0	0	0	0	0	0	0	0	0	0	0	0	0	0
Kinorhyncha/Pycnophyes	0	25	0	0	0	0	0	0	0	0	0	0	0	0	0	0	0	0	0	0	0	0	0	0	0	0	0	0	0	0	0	0	0	0	0	0	0	0	0	0	0	0	0	257
Mollusca/Caecum	0	0	0	0	0	0	0	0	0	0	0	0	0	0	0	0	0	29	0	0	0	0	0	0	0	0	0	0	0	0	0	0	0	0	0	0	0	0	0	0	0	0	0	0
Mollusca/Donax	0	0	0	0	0	0	0	0	0	0	0	0	0	0	0	0	0	0	0	0	5	0	0	0	0	0	0	0	0	0	0	0	0	0	0	0	0	0	0	0	0	0	0	0
Mollusca/Halopyrgus	0	0	0	0	0	0	0	0	0	0	0	0	0	0	0	0	0	8	0	0	0	0	0	0	0	0	0	0	0	0	0	0	0	0	0	0	0	0	0	0	0	0	0	0
Mollusca/Limecola	0	0	0	0	0	0	0	0	0	0	0	0	0	0	0	0	0	0	0	0	14	0	0	0	0	0	0	0	0	0	0	0	0	0	0	0	0	0	0	0	0	0	0	0
Mollusca/Potamopyrgus	0	0	0	0	0	0	0	0	0	0	0	0	0	0	0	0	0	6	0	0	0	0	0	0	0	0	0	0	0	0	0	0	0	0	0	0	0	0	0	0	0	0	0	0
Nematoda/Acantholaimus	0	0	0	0	0	0	0	0	0	0	0	0	0	0	0	0	0	0	0	0	0	0	0	0	0	0	0	0	0	0	0	0	0	0	0	0	0	0	0	0	26	554	3	37
Nematoda/Achromadora	3	0	0	0	0	0	0	0	0	0	0	0	0	0	0	0	0	0	0	0	0	0	0	0	0	0	0	0	0	0	0	0	0	0	0	0	0	0	0	0	0	0	0	0
Nematoda/Adoncholaimus	0	0	1169	0	0	0	0	0	0	0	0	0	0	0	0	0	0	0	0	0	0	0	0	0	0	0	0	0	0	0	0	0	0	0	0	0	0	0	0	0	0	0	0	0
Nematoda/Anaplectus	0	0	0	0	0	0	0	0	0	0	0	0	0	0	0	0	0	0	0	0	0	0	0	0	1	0	0	0	0	0	0	0	0	0	0	0	0	0	0	0	0	0	0	0
Nematoda/Anoplostoma	0	0	0	0	0	9	59	18	0	0	0	0	0	0	0	0	0	0	0	0	0	0	0	0	0	12	102	0	203	0	0	0	0	0	0	0	0	0	0	0	0	0	0	0
Nematoda/Anticoma	0	0	0	0	0	0	0	0	0	0	0	0	0	0	0	0	0	0	0	0	0	0	0	0	0	0	0	0	0	0	0	0	0	0	0	13	0	0	0	0	0	0	0	0
Nematoda/Aphanolaimus	2855	320	1167	372	361	542	882	5573	3543	862	1006	21	0	0	67	0	118	516	463	418	130	646	175	344	380	755	400	1118	1704	32	138	87	0	59	15	0	0	124	37	0	92	0	14	0
Nematoda/Ascolaimus	0	0	0	0	0	0	0	0	0	0	0	0	0	0	0	0	0	0	0	0	0	0	0	0	0	0	0	0	7	0	0	0	0	0	0	0	0	0	0	0	0	0	0	0
Nematoda/Astomonema	40	3	136	70	133	58	0	2	0	56	0	0	4	0	507	115	237	0	153	373	68	76	0	121	243	0	74	0	157	167	0	220	0	604	513	2	35	0	0	0	0	6	3	0
Nematoda/Axonolaimus	3013	1556	445	367	2309	5393	3841	1532	1443	1502	1463	194	0	0	3916	360	3338	1703	1637	336	38	3590	2806	5656	73	5253	4554	1769	17112	4959	0	307	0	2881	16482	9349	4795	18326	1600	4564	30444	125	455	7009
Nematoda/Bathylaimus	0	0	0	0	0	0	0	0	0	0	0	0	0	0	0	0	4	0	0	0	0	0	0	0	0	0	0	0	22	0	0	0	0	0	0	0	0	0	0	0	0	0	0	0
Nematoda/Calomicrolaimus	0	0	0	0	0	0	0	0	0	0	0	0	0	0	0	0	0	0	0	0	0	0	4	0	0	0	0	0	0	0	0	0	0	0	0	0	0	2	3	7	0	55	0	103
Nematoda/Campydora	0	0	0	0	0	0	0	0	0	0	0	0	0	0	0	0	0	0	0	0	0	0	0	0	0	0	0	0	0	0	0	0	0	0	0	0	0	33	0	17	89	0	191	0
Nematoda/Campylaimus	744	380	1871	97	131	205	179	735	1311	370	414	0	0	0	1216	1141	887	180	593	1016	262	158	685	115	0	444	451	592	1015	93	13	0	0	148	0	24	308	2036	378	103	279	154	960	933
Nematoda/Ceramonema	0	0	0	0	0	0	0	0	0	0	0	0	0	0	0	0	0	0	0	0	0	0	0	0	0	0	0	0	1	0	0	0	0	0	0	0	0	0	0	0	0	0	0	0
Nematoda/Chromadorita	0	0	407	0	0	6	0	134	155	7	225	0	28	0	0	1151	2244	0	177	62	0	31	0	1975	0	0	53	919	3035	0	10	26	0	66	0	0	0	54	149	163	56	14	101	496
Nematoda/Cyatholaimus	24154	2313	2280	621	5094	8418	3828	3915	2586	3294	1771	214	820	0	14789	5862	13714	7611	2647	2521	144	2152	6958	8391	2175	3310	1932	4990	14048	12330	142	3871	0	1286	2205	1364	1961	1008	445	846	691	203	633	359
Nematoda/Cylindrolaimus	0	0	0	0	0	0	0	0	0	0	0	0	0	0	0	0	0	0	0	0	0	0	0	0	0	0	0	0	0	0	0	0	0	0	0	0	0	0	0	0	28	0	0	70
Nematoda/Daptonema	3886	232	1656	616	974	676	335	496	310	609	207	1464	465	0	2470	5393	2581	28159	1469	133	5774	581	1048	4818	0	1480	8632	1018	2455	3279	0	0	0	0	90	10	171	49	7	26	0	84	89	160
Nematoda/Desmodora	0	0	0	0	0	0	0	0	0	0	0	0	0	0	0	0	0	0	0	0	0	0	0	0	0	0	0	0	0	0	0	0	0	0	0	13	0	0	0	0	0	0	0	0
Nematoda/Desmolaimus	208	7	807	62	0	0	157	71	556	13	198	12	7	0	85	0	0	49	0	1062	70	6	0	0	315	0	74	104	0	0	49	39	0	625	998	121	0	1710	640	132	329	0	1339	0
Nematoda/Desmoscolex	0	0	0	0	0	0	0	0	0	0	0	0	0	0	0	0	0	0	0	0	0	0	0	0	0	0	0	10	0	0	0	0	0	0	0	0	0	0	0	0	0	12	0	0
Nematoda/Enoplolaimus	0	0	0	0	5	0	0	0	0	0	0	5	0	0	0	0	0	0	0	0	0	5	0	0	0	0	0	0	0	0	0	0	0	0	0	0	0	16025	29625	2877	40407	16	0	388
Nematoda/Ethmolaimus	0	0	9	0	0	0	0	0	0	0	0	0	0	0	0	0	0	0	0	0	0	0	0	0	0	0	0	4	0	0	0	0	0	0	0	0	0	0	0	0	0	0	0	0
Nematoda/Gammanema	0	0	0	0	0	0	0	0	0	0	0	0	0	0	0	0	0	0	0	0	0	0	0	0	0	0	0	0	0	0	0	0	0	0	0	0	0	24	0	18	0	0	0	0
Nematoda/Greeffiella	14	13	39	0	0	0	0	0	0	0	0	0	0	0	0	0	0	0	266	0	28	0	0	0	0	0	0	0	0	0	0	0	0	0	0	0	0	0	6	0	0	0	0	0
Nematoda/Halalaimus	423	46	1169	34	0	109	0	101	94	49	125	0	0	0	255	971	2837	772	1147	24	1328	139	396	200	0	113	2278	634	1042	173	0	0	0	48	0	34	139	596	144	91	219	810	1423	1995
Nematoda/Halomonhystera	20	4	0	30	0	21	0	8	0	11	0	242	56	0	14	0	0	31	403	79	307	73	13	0	92	8	158	0	56	0	7	0	0	94	11154	621	36	4	8	22	0	45	23	0
Nematoda/Ledovitia	0	0	0	0	0	0	0	0	0	0	0	0	0	0	0	0	0	0	0	0	0	0	0	0	0	0	0	0	0	0	0	0	0	0	0	0	0	0	0	0	0	0	4	0
Nematoda/Leptolaimus	297	113	584	0	0	0	22	258	111	0	2	0	0	0	82	88	69	0	154	0	85	0	238	165	41	0	31	509	336	0	0	0	0	0	0	0	0	0	0	0	20	0	4	13
Nematoda/Leptonemella	0	0	0	0	0	0	0	0	0	0	0	0	0	0	0	0	0	0	0	0	0	0	0	0	0	0	0	0	0	0	0	0	0	0	0	0	0	0	15	0	0	0	0	0
Nematoda/Metachromadora	0	0	0	0	0	0	0	0	0	0	0	0	0	0	0	0	0	0	0	0	0	0	0	0	0	0	0	0	0	0	0	0	0	0	0	0	0	0	0	0	0	144	0	0
Nematoda/Metadesmolaimus	0	0	0	0	537	33	0	0	0	0	0	59	0	0	0	0	15	0	0	0	0	0	0	0	0	11	427	0	0	0	0	0	0	0	0	0	0	0	0	0	0	0	0	0
Nematoda/Metalinhomoeus	0	10	1815	155	438	543	1235	95	3622	956	1614	210	161	0	226	126	1446	881	2182	0	1363	20	0	0	2242	73	4824	0	175	142	337	1657	0	1458	5922	1188	13824	19206	9096	301	425	0	9	164
Nematoda/Microlaimus	45	466	2383	556	6	87	29	1304	410	77	227	122	121	0	92	1204	2791	1103	1083	5562	280	382	1166	1658	2221	0	56	2609	3209	14	0	96	0	581	1146	50	656	1757	625	2358	1984	18220	2533	14268
Nematoda/Molgolaimus	0	0	0	0	0	0	0	0	0	0	0	0	0	0	0	0	0	11	0	0	0	0	0	0	0	0	0	0	0	0	0	0	0	3168	10076	3144	10561	4359	1465	394	5135	130	1559	278
Nematoda/Neochromadora	101	0	15	0	0	15	0	0	0	0	20	0	6	0	708	728	707	2982	329	0	0	8	0	0	0	0	50317	23	507	0	0	0	0	0	0	0	0	91	15	14	6	430	120	982
Nematoda/Odontophora	0	0	0	0	0	0	0	0	0	0	0	0	0	0	0	0	0	0	0	0	0	0	0	0	0	0	0	0	0	0	0	0	0	0	0	0	0	0	0	0	0	40	99	118
Nematoda/Odontophoroides	609	308	82	116	318	628	329	415	355	447	297	44	0	0	1028	115	520	292	276	58	10	959	230	211	37	669	955	112	744	948	0	55	0	0	0	0	8	64	0	0	284	0	36	0
Nematoda/Omicronema	0	0	0	0	0	0	0	1	0	0	0	0	0	0	0	0	27	0	0	0	0	0	0	0	0	0	0	0	0	0	0	0	0	0	0	0	0	0	0	0	0	0	0	0
Nematoda/Oncholaimus	0	0	0	0	0	0	0	0	80	0	0	0	37	0	0	0	22	25	0	0	7	0	0	18	54	0	0	0	74	0	70	26	0	96	298	0	317	406	399	56	90	0	36	205
Nematoda/Oxystomina	0	0	0	0	0	0	0	0	0	0	0	0	0	0	0	0	0	0	0	0	0	0	0	0	0	0	0	0	0	0	0	0	0	0	0	0	0	0	9	0	0	0	0	0
Nematoda/Paracanthonchus	0	0	0	0	0	0	0	0	0	0	0	0	0	0	0	0	0	2	0	0	0	0	0	0	0	0	0	0	0	0	0	0	0	0	0	0	0	0	0	0	0	0	22	0
Nematoda/Paracyatholaimus	43	0	0	0	0	136	0	24	89	20	20	0	0	0	25	0	0	208	80	10	0	0	0	0	0	70	336	33	280	45	0	0	0	0	0	0	0	0	0	0	0	39	12	10
Nematoda/Paraphanolaimus	0	0	0	0	0	0	0	1	0	0	0	0	0	0	0	0	0	0	0	0	0	0	0	0	0	0	0	0	0	0	0	0	0	0	0	0	0	0	0	0	0	0	0	0
Nematoda/Pselionema	0	46	285	0	0	0	0	20	13	4	0	0	0	0	0	0	0	5	0	0	0	0	204	49	0	0	125	773	312	0	0	0	0	11	0	0	0	199	390	170	149	158	134	44
Nematoda/Ptycholaimellus	0	0	0	0	0	0	0	0	0	0	0	0	0	0	0	0	0	0	0	0	0	0	0	0	0	0	8	0	0	0	0	0	0	0	0	0	0	0	0	0	0	0	0	0
Nematoda/Punctodora	0	0	0	0	0	0	0	0	20	0	0	0	0	0	0	0	394	168	0	154	29	0	0	0	0	12	0	0	0	0	0	0	0	0	0	0	0	0	0	0	0	0	0	0
Nematoda/Richtersia	0	0	0	0	0	0	0	0	0	0	0	0	0	0	0	0	0	0	0	0	0	0	0	0	0	0	0	0	0	0	0	0	0	0	0	0	0	0	52	0	0	269	0	0
Nematoda/Sabatieria	0	815	1099	0	733	626	617	302	621	2434	126	597	4320	0	4624	57	678	15	1211	0	1569	1272	709	787	1794	9210	94	1286	451	3007	66	2052	0	92	2842	27	105	4639	679	248	220	315	957	609
Nematoda/Sphaerolaimus	365	242	853	55	56	35	9	68	83	90	62	10	0	0	54	140	263	158	417	0	280	79	277	992	92	133	36	526	228	191	8	0	0	22	0	5	0	230	19	44	504	19	151	418
Nematoda/Stilbonema	0	0	0	0	0	0	0	0	0	0	0	0	0	0	0	0	0	0	0	0	0	0	0	0	0	0	0	0	10	0	0	0	0	0	0	0	0	0	10	0	0	17	0	0
Nematoda/Synonchiella	0	0	0	0	0	0	0	0	0	0	0	0	0	0	0	0	0	0	0	0	0	0	0	0	0	0	0	0	0	0	0	0	0	0	0	0	0	272	33	18	0	93	35	0
Nematoda/Terschellingia	0	0	0	0	0	0	0	0	0	0	0	0	0	0	0	0	0	0	0	0	0	0	0	0	0	0	0	0	0	0	0	0	0	0	29	0	0	39	52	0	0	177	243	120
Nematoda/Theristus	214	0	85	0	0	0	0	0	0	0	0	0	0	0	0	31	28	25	17	0	47	0	0	0	0	4	22	0	24	0	0	0	0	0	0	0	0	0	0	0	0	0	0	0
Nematoda/Tricoma	0	0	0	0	0	0	0	0	0	0	0	0	0	0	0	0	0	0	0	0	0	0	0	0	0	0	0	0	0	0	0	0	0	0	0	0	0	15	0	1	7	0	34	334
Nematoda/Tripyloides	0	0	0	0	0	0	0	0	0	0	0	0	0	0	0	0	51	0	0	0	0	5	0	0	0	0	0	9	25	0	0	0	0	0	0	0	0	0	0	0	0	0	0	4
Nematoda/Truttaedacnitis	0	0	0	0	0	0	0	0	0	0	0	0	0	0	0	0	0	0	0	0	0	0	0	0	0	0	0	0	0	0	0	0	0	0	0	0	0	0	0	0	0	0	0	8
Nematoda/Unclassified	3463	5374	2216	352	18394	11419	7055	4082	3637	3695	3628	11970	15729	0	1624	548	1148	0	992	27901	96	791	10210	2109	18358	460	1830	2823	16057	517	546	6236	0	3036	4369	2147	11339	178	182	219	48	334	275	533
Nematoda/Wieseria	0	486	0	0	0	0	0	261	0	0	25	0	0	0	0	0	0	0	0	0	0	0	0	1330	0	0	0	1298	0	0	32	0	0	45	372	4	745	923	740	367	122	269	2642	0
Nematoda/Viscosia	0	0	0	137	0	0	0	0	0	0	0	0	0	0	0	2226	1789	0	0	0	0	0	0	133	0	0	0	276	0	0	0	0	0	0	0	0	0	1436	4916	156	1036	1220	2251	3842
Platyhelminthes/Acrorhynchides	0	0	0	0	0	0	0	0	0	0	0	0	0	0	11	0	0	0	0	0	0	0	0	15	0	0	0	0	13	33	0	0	0	0	0	0	0	0	0	0	0	0	0	0
Platyhelminthes/Adenopharynx	11	0	0	0	0	0	0	0	0	0	0	0	0	0	44	0	35	27	3	0	0	7	0	0	0	0	0	0	0	0	0	0	0	0	0	0	0	0	0	0	0	0	0	0
Platyhelminthes/Archimonocelis	0	0	0	0	0	0	0	0	0	0	0	0	0	0	0	0	0	0	0	0	3	0	0	0	0	0	0	0	0	0	0	0	0	0	0	0	0	0	0	0	0	0	0	0
Platyhelminthes/Beklemischeviella	0	0	0	0	0	0	0	0	0	0	0	0	0	0	5	0	22	1	0	62	0	0	0	0	0	0	0	0	0	0	0	0	0	0	0	0	0	0	0	0	0	0	0	0
Platyhelminthes/Brunetorhynchus	0	0	0	0	0	0	7	0	0	0	0	0	0	0	0	0	0	0	0	0	0	0	0	0	0	0	0	0	0	0	0	0	0	0	0	0	0	0	0	0	0	0	0	0
Platyhelminthes/Cicerina	0	0	0	0	0	0	0	0	0	0	0	0	0	0	0	0	0	0	0	0	0	0	0	0	0	0	0	0	0	0	0	0	0	0	0	0	0	0	0	0	0	350	0	0
Platyhelminthes/Coronhelmis	12040	7	1444	2577	0	0	321	1550	649	0	11	0	30	4	0	0	0	0	11480	0	0	737	0	12	0	0	0	0	756	0	326	0	0	0	0	0	0	0	576	1410	0	0	0	0
Platyhelminthes/Itaipusa	0	0	93	0	91	285	555	362	187	1580	396	0	0	0	0	0	0	0	0	0	0	0	3107	2206	0	12	0	0	0	0	11	0	0	0	0	0	0	0	389	0	0	0	0	0
Platyhelminthes/Mesorhynchus	0	177	0	0	0	0	0	0	0	0	0	0	0	0	0	0	0	0	0	0	0	0	0	0	0	0	0	0	0	0	0	0	0	0	0	0	0	0	0	0	0	0	0	0
Platyhelminthes/Odontorhynchus	266	28	10703	190	17	0	650	0	1680	0	873	0	0	0	0	0	0	0	3278	0	0	0	0	3323	0	0	0	838	332	0	0	177	0	0	4	0	0	278	11400	2220	935	2251	1862	3010
Platyhelminthes/Paracicerina	0	0	14	0	0	0	0	914	0	0	0	0	0	0	0	17251	3904	0	8927	0	0	724	0	1666	29	317	0	169	0	0	0	0	0	0	0	0	0	0	0	0	0	0	0	0
Platyhelminthes/Placorhynchus	8308	733	1895	99	2362	781	904	672	980	542	1066	382	941	0	3276	54	3218	1779	2065	9100	371	19	724	403	4859	298	144	8	16751	22360	320	326	0	1152	552	763	0	3415	42	0	0	2	7	0
Platyhelminthes/Provortex	0	0	0	0	0	0	0	0	0	0	0	0	0	0	0	0	0	1459	0	0	0	0	0	0	0	0	452	0	0	0	0	0	0	0	0	0	0	0	0	0	0	0	0	0
Platyhelminthes/Proxenetes	278	9	2231	0	35	381	0	0	364	0	21	0	0	0	150	6662	2527	10	3541	0	0	37	202	355	413	0	0	1461	400	295	0	0	0	117	0	0	0	0	0	0	0	0	15680	0
Platyhelminthes/Styloplanella	0	0	0	0	0	292	0	0	0	0	0	0	0	0	0	0	0	0	0	2984	0	0	0	0	0	0	0	0	0	0	0	0	0	0	0	0	0	0	0	0	0	0	0	0
Platyhelminthes/Thalassoplanella	0	0	0	0	0	0	0	0	0	8	0	0	0	0	0	0	0	0	739	62	0	0	0	0	0	0	0	0	0	0	0	0	0	0	0	0	0	0	0	0	0	0	0	0
Platyhelminthes/Thylacorhynchus	2	0	0	0	0	0	0	0	0	0	0	0	0	0	0	0	0	0	0	0	0	0	0	0	0	0	0	0	0	0	0	0	0	0	0	0	0	10	0	0	0	0	0	0
Platyhelminthes/Trigonostomum	39	0	0	0	9	7	8	8	0	20	9	0	0	0	17	0	0	0	0	48	0	0	0	0	0	23	0	0	0	0	0	0	0	0	0	0	0	0	13	11	7	0	0	10
Platyhelminthes/Tvaerminnea	0	0	0	0	142	0	0	0	0	0	0	0	0	0	0	0	4	0	0	0	0	0	0	0	0	0	0	0	0	4	0	0	0	0	0	0	0	0	49	0	0	0	0	0
Platyhelminthes/Unclassified	0	0	52	0	0	0	0	0	0	0	0	0	0	0	0	27	0	0	0	0	0	0	132	0	0	0	0	0	0	0	0	0	0	0	0	0	0	1	0	0	0	0	0	0
Platyhelminthes/Zonorhynchus	0	0	0	0	0	0	22	0	0	0	0	0	0	0	0	0	0	0	0	0	0	0	0	0	0	0	0	0	0	0	0	0	0	0	0	0	0	0	0	0	0	0	0	0
Priapulida/Halicryptus	0	5	2	0	64	0	0	29	7	0	0	0	0	0	0	0	0	2	12	0	0	0	0	0	0	0	0	2	1	0	0	0	0	0	0	0	0	0	0	0	0	0	0	0
Rotifera/Lepadella	0	0	0	0	0	0	0	0	0	0	1	0	0	0	0	0	0	0	0	0	0	0	0	0	0	0	0	0	0	0	0	0	0	0	0	0	0	0	0	0	0	0	0	0
Tardigrada/Unclassified	0	0	0	0	0	0	12	0	0	0	0	0	0	0	0	0	0	0	0	0	0	0	0	0	0	0	0	0	0	0	0	0	0	0	0	0	0	17	0	0	0	0	65	0
Unclassified Metazoan	11	0	8	0	0	0	0	0	0	0	0	0	0	0	0	0	0	0	4	0	0	0	4	0	0	0	9	0	0	9	0	0	0	0	0	0	0	0	0	0	0	0	0	0
