# Supplementary material for: Salinity drives meiofaunal community structure dynamics across the Baltic ecosystem
Source: Mol Ecol. 2019 Sep 5;28(16):3813–29. doi: 10.1111/mec.15179 (PMC6852176; doi:10.1111/mec.15179)
Supplement: Supplementary file 11 [file MEC-28-3813-s011.xlsx]

## Sheet: Table S3
Clusters, with all taxonomy
Permutation test for homogeneity of multivariate dispersions
Permutation: free
Number of permutations:	9999
Response: Distances
	Df	Sum Sq	Mean Sq	F	N.Perm	Pr(>F)
Groups	6	0.31231	0.052051	2.6499	9999	0.037	*
Residuals	36	0.70713	0.019642
---
Signif. codes: 0 ‘***’ 0.001 ‘**’ 0.01 ‘*’ 0.05 ‘.’ 0.1 ‘ ’ 1
Pairwise
(Observed p-value below diagonal, permuted p-value above diagonal)	comparisons:
	Stockholm	Sörmland	Sörmland offshore	Östergötland	Västervik	Bornholm	Arkona
Stockholm		0.0056	0.8848	0.401	0.6904	0.0719	0.358
Sörmland	0.0031621		0.0099	0.2889	0.0034	0.1161	0.0001
Sörmland offshore	0.86937	0.0081383		0.3334	0.6297	0.131	0.6411
Östergötland	0.38694	0.28244	0.32382		0.4905	0.8373	0.0502
Västervik	0.67584	0.0030958	0.60919	0.47049		0.0874	0.0921
Bornholm	0.079521	0.123	0.13654	0.83881	0.096897		0.0022
Arkona	0.3386	4.3369e-06	0.62252	0.05417	0.096344	0.0012751
Clusters, with no pelagic arthropoda								This analysis included the removal of sequence variants belonging to the following genera:
Permutation test for homogeneity of multivariate dispersions								Arthropoda/Eurytemora
Permutation: free								Arthropoda/Temora
Number of permutations:	9999							Arthropoda/Bosmina
								Arthropoda/Pseudocalanus
Response: Distances								Arthropoda/Limnocalanus
	Df	Sum Sq	Mean Sq	F	N.Perm	Pr(>F)		Arthropoda/Centropages
Groups	6	0.47138	0.078564	13.935	9999	0.0001	***	Arthropoda/Skistodiaptomus
Residuals	35	0.19732	0.005638					Arthropoda/Eubosmina
---								Arthropoda/Eucyclops
Signif. codes: 0 ‘***’ 0.001 ‘**’ 0.01 ‘*’ 0.05 ‘.’ 0.1 ‘ ’ 1								Arthropoda/Evadne
								Arthropoda/Kroyeria
Pairwise
(Observed p-value below diagonal, permuted p-value above diagonal)	comparisons:
	Stockholm	Sörmland	Sörmland offshore	Östergötland	Västervik	Bornholm	Arkona
Stockholm		0.2502	0.0019	0.0395	0.9197	0.012	0.3033
Sörmland	0.25153		0.0011	0.0001	0.192	0.0454	0.0169
Sörmland offshore	0.0024583	0.0018004		0.0001	0.0003	0.0236	0.0021
Östergötland	0.038671	0.00010586	5.9665e-06		0.0153	0.0001	0.4088
Västervik	0.91638	0.19505	8.1496e-05	0.015109		0.0018	0.2146
Bornholm	0.01393	0.04798	0.027519	1.9116e-05	0.0036455		0.0026
Arkona	0.30344	0.017207	0.0025491	0.40694	0.21058	0.0047874
Clusters, with only sequence variants belonging to Nematoda genera
Permutation test for homogeneity of multivariate dispersions
Permutation: free
Number of permutations:	9999
Response: Distances
	Df	Sum Sq	Mean Sq	F	N.Perm	Pr(>F)
Groups	6	0.42883	0.071472	9.6416	9999	0.0001	***
Residuals	34	0.25204	0.007413
---
Signif. codes: 0 ‘***’ 0.001 ‘**’ 0.01 ‘*’ 0.05 ‘.’ 0.1 ‘ ’ 1
Pairwise
(Observed p-value below diagonal, permuted p-value above diagonal)	comparisons:
	Stockholm	Sörmland	Sörmland offshore	Östergötland	Västervik	Bornholm	Arkona
Stockholm		0.2122	0.0022	0.0802	0.1059	0.0215	0.1372
Sörmland	0.222657		0.0011	0.001	0.0046	0.0349	0.0039
Sörmland offshore	0.00242329	0.00031668		0.0006	0.0059	0.033	0.0051
Östergötland	0.0807026	0.00079255	0.00036978		0.6107	0.0007	0.7752
Västervik	0.111973	0.00551689	0.00647995	0.613752		0.0052	0.7779
Bornholm	0.030193	0.0383789	0.0332509	0.00087224	0.00757176		0.0046
Arkona	0.14364	0.00411169	0.00318728	0.777008	0.782416	0.00493421
