# Supplementary material for: Salinity drives meiofaunal community structure dynamics across the Baltic ecosystem
Source: Mol Ecol. 2019 Sep 5;28(16):3813–29. doi: 10.1111/mec.15179 (PMC6852176; doi:10.1111/mec.15179)
Supplement: Supplementary file 12 [file MEC-28-3813-s012.xlsx]

## Sheet: Table S4 All Meiofauna
Station #	Region	ACE mean	Chao1 mean	ShannonH mean	ACE (non-sub sampled counts)
1	Stockholm	63.5994	67.1431	2.80824	93.7907
2	Stockholm	49.2194	49.4245	1.62598	65.1744
3	Stockholm	69.7939	70.4948	4.52439	87.029
4	Sörmland	33.453	31.1384	0.354223	44
5	Sörmland	46.0483	44.35	1.88461	57.4314
6	Sörmland	58.2075	55.1942	2.21544	65
7	Sörmland	47.1632	47.1079	2.49882	56.4
8	Sörmland	65.9442	64.5031	1.39296	95.7273
9	Sörmland	58.5313	59.3647	3.37428	69.1
10	Sörmland	50.3339	48.5518	2.63383	54.1905
11	Sörmland	49.2393	49.7152	3.22283	54.4324
12	Sörmland offshore	23.2978	23.1195	2.54679	24
13	Sörmland offshore	20.6447	19.7795	2.33118	25.5
14	Sörmland offshore	3	3	0.223174	3
15	Östergötland	46.8967	45.2039	1.0064	73.6667
16	Östergötland	43.8826	41.715	1.81462	54
17	Östergötland	90.1735	87.7003	2.47768	123.734
18	Östergötland	65.2979	60.664	2.21926	81.4857
19	Östergötland	55.0068	55.0013	1.95878	77.5172
20	Östergötland	42.1983	40.4205	1.62151	57.4528
21	Östergötland	46.2819	43.6732	1.07699	67.2273
22	Östergötland	49.1541	46.0913	0.945182	62
23	Östergötland	57.855	57.6336	1.7192	75.1875
24	Östergötland	63.1589	64.0366	2.12024	88.0194
25	Östergötland	41.6869	41.1123	3.12161	48.05
26	Östergötland	47.3931	46.3312	2.30045	58.169
27	Östergötland	59.4325	57.1071	2.38403	73.9067
28	Östergötland	65.2718	64.937	1.39666	91.7755
29	Västervik	100.7	99.349	3.88824	139.101
30	Västervik	50.6122	48.7873	1.7711	69.2941
31	Västervik	20.0072	19.99	3.10618	20
32	Västervik	30.1757	29.9907	2.8762	31
34	Bornholm	52.9599	52.9193	4.34178	55.6667
35	Bornholm	57.1766	58.2978	4.0296	62
36	Bornholm	41.5654	41.5477	3.96297	43
37	Bornholm	46.6068	46.8348	3.46866	49
38	Arkona	97.1468	96.7815	4.00956	132.25
39	Arkona	68.2578	67.8342	3.10062	86.0606
40	Arkona	52.8175	52.609	4.42265	54.2857
41	Arkona	79.4599	77.5552	3.21491	89
42	Arkona	88.1387	88.836	3.28326	112.215
43	Arkona	84.3346	83.7529	3.17044	107.373
44	Arkona	105.24	106.381	4.49356	129.431

## Sheet: Table S4 Nematoda data
Station #	Region	ACE mean	Chao1 mean	ShannonH mean	ACE (non-sub sampled counts)
1	Stockholm	49.405	50.4485	2.65916	56.1944
2	Stockholm	42.608	41.9139	3.82094	44
3	Stockholm	55.3478	55.8163	4.75006	62.7941
4	Sörmland	31.0642	30.7883	4.16219	31
5	Sörmland	29.0727	29.1822	2.63202	32
6	Sörmland	47.0013	45.9625	3.15893	51
7	Sörmland	33.7365	33.463	3.04652	38
8	Sörmland	58.505	58.3038	4.0417	66.3513
9	Sörmland	46.1993	46.6053	4.03893	53
10	Sörmland	39.0561	39.0814	3.70161	42.2308
11	Sörmland	36.0653	36.0667	3.86592	38.25
12	Sörmland offshore	20.7496	20.4377	2.02325	21
13	Sörmland offshore	13.7716	12.765	1.78771	15
14	Sörmland offshore
15	Östergötland	40.4369	41.2379	3.16017	48
16	Östergötland	37.2004	37.5808	3.39758	39
17	Östergötland	79.8228	80.6134	4.46089	90.4762
18	Östergötland	52.0379	49.9769	2.38748	56
19	Östergötland	45.3419	46.5166	4.33687	48.2174
20	Östergötland	32.5331	32.266	2.0499	37.2083
21	Östergötland	34.5904	35.3533	3.3084	41.2903
22	Östergötland	43.3585	43.4735	3.83479	45
23	Östergötland	50.6352	49.6815	3.59372	54
24	Östergötland	52.4439	53.8214	3.8661	58.1739
25	Östergötland	36.2247	35.442	2.53129	41
26	Östergötland	37.3418	38.3039	3.1872	42
27	Östergötland	48.3932	45.3867	2.22436	59.8108
28	Östergötland	63.1932	64.3637	4.35158	71.8421
29	Västervik	85.4966	85.8232	4.05599	107.4
30	Västervik	33.2606	32.6343	2.83619	35
31	Västervik	14	14	2.92501	14
32	Västervik	23.4204	22.9578	2.48795	24
34	Bornholm	49.5113	49.3379	4.21406	51.2222
35	Bornholm	52.2921	53.5029	3.90058	57
36	Bornholm	36.4227	35.874	3.67526	38
37	Bornholm	36.4839	36.3246	3.05663	39
38	Arkona	80.672	78.4056	3.76313	106.377
39	Arkona	52.4853	53.3809	2.35022	64.1558
40	Arkona	45.8	45.8285	4.17998	47.2857
41	Arkona	71.7868	69.5872	2.92932	81
42	Arkona	79.8642	82.487	4.52893	97.2209
43	Arkona	76.6454	77.1259	4.71107	85.4078
44	Arkona	91.4322	93.4271	5.23365	111.438
