# Supplementary material for: Salinity drives meiofaunal community structure dynamics across the Baltic ecosystem
Source: Mol Ecol. 2019 Sep 5;28(16):3813–29. doi: 10.1111/mec.15179 (PMC6852176; doi:10.1111/mec.15179)
Supplement: Supplementary file 13 [file MEC-28-3813-s013.xlsx]

## Sheet: Table S5
Domain	Kingdom	Phylum	Genus	Maturity index classification (Bongers, 1990)	Feeding type (Wieser, 1953)		Maturity Index calculation for all Nematoda genera
Eukaryota	Metazoa	Nematoda	Cyatholaimus	cp-3	2A		Sampling station	MI
Eukaryota	Metazoa	Nematoda	Unclassified Nematoda	NA	NA		1	2.62076
Eukaryota	Metazoa	Nematoda	Enoplolaimus	cp-2	2B		2	1.92139
Eukaryota	Metazoa	Nematoda	Metalinhomoeus	cp-2	1B		3	2.37852
Eukaryota	Metazoa	Nematoda	Daptonema	cp-2	1B		4	2.23187
Eukaryota	Metazoa	Nematoda	Neochromadora	cp-2	2A		5	1.56757
Eukaryota	Metazoa	Nematoda	Axonolaimus	cp-2	1B		6	1.93508
Eukaryota	Metazoa	Nematoda	Sabatieria	cp-2	1B		7	1.86699
Eukaryota	Metazoa	Nematoda	Molgolaimus	cp-3	2A		8	2.35852
Eukaryota	Metazoa	Nematoda	Aphanolaimus	cp-3	1A		9	2.17643
Eukaryota	Metazoa	Nematoda	Viscosia	cp-3	2B		10	2.07043
Eukaryota	Metazoa	Nematoda	Halalaimus	cp-4	1A		11	1.98023
Eukaryota	Metazoa	Nematoda	Halomonhystera	cp-1	2A		12	1.20925
Eukaryota	Metazoa	Nematoda	Chromadorita	cp-3	2A		13	1.31613
Eukaryota	Metazoa	Nematoda	Odontophoroides	cp-2	1B		15	2.46734
Eukaryota	Metazoa	Nematoda	Desmolaimus	cp-2	1B		16	2.58817
Eukaryota	Metazoa	Nematoda	Microlaimus	cp-2	2A		17	2.64509
Eukaryota	Metazoa	Nematoda	Campylaimus	cp-3	1B		18	2.22243
Eukaryota	Metazoa	Nematoda	Wieseria	cp-4	1A		19	2.37003
Eukaryota	Metazoa	Nematoda	Sphaerolaimus	cp-3	2B		20	1.34083
Eukaryota	Metazoa	Nematoda	Astomonema	cp-2	NA		21	2.24927
Eukaryota	Metazoa	Nematoda	Leptolaimus	cp-2	1A		22	2.22492
Eukaryota	Metazoa	Nematoda	Pselionema	cp-3	1A		23	1.95493
Eukaryota	Metazoa	Nematoda	Oncholaimus	cp-4	2B		24	2.44668
Eukaryota	Metazoa	Nematoda	Adoncholaimus	cp-4	2B		25	1.42464
Eukaryota	Metazoa	Nematoda	Paracyatholaimus	cp-3	2A		26	2.20248
Eukaryota	Metazoa	Nematoda	Metadesmolaimus	cp-2	1B		27	2.07413
Eukaryota	Metazoa	Nematoda	Terschellingia	cp-3	1A		28	2.47026
Eukaryota	Metazoa	Nematoda	Punctodora	NA	2A		29	2.10637
Eukaryota	Metazoa	Nematoda	Theristus	cp-2	1B		30	2.48345
Eukaryota	Metazoa	Nematoda	Acantholaimus	cp-4	2A		31	1.90409
Eukaryota	Metazoa	Nematoda	Synonchiella	NA	2B		32	1.84474
Eukaryota	Metazoa	Nematoda	Anoplostoma	cp-2	1B		34	2.05405
Eukaryota	Metazoa	Nematoda	Greeffiella	cp-4	1A		35	1.93141
Eukaryota	Metazoa	Nematoda	Tricoma	cp-4	1A		36	2.08694
Eukaryota	Metazoa	Nematoda	Odontophora	cp-2	1B		37	2.08413
Eukaryota	Metazoa	Nematoda	Richtersia	cp-3	1B		38	2.12831
Eukaryota	Metazoa	Nematoda	Campydora	NA	2B		39	2.17403
Eukaryota	Metazoa	Nematoda	Metachromadora	cp-2	2A		40	2.18044
Eukaryota	Metazoa	Nematoda	Calomicrolaimus	cp-2	2A		41	2.09782
Eukaryota	Metazoa	Nematoda	Gammanema	cp-3	2B		42	2.21643
Eukaryota	Metazoa	Nematoda	Cylindrolaimus	cp-3	2A		43	2.67974
Eukaryota	Metazoa	Nematoda	Tripyloides	cp-2	1B		44	2.33394
Eukaryota	Metazoa	Nematoda	Stilbonema	NA	NA
Eukaryota	Metazoa	Nematoda	Omicronema	NA	NA
Eukaryota	Metazoa	Nematoda	Bathylaimus	cp-2	1B
Eukaryota	Metazoa	Nematoda	Paracanthonchus	cp-2	2A
Eukaryota	Metazoa	Nematoda	Anticoma	cp-2	1A
Eukaryota	Metazoa	Nematoda	Desmodora	cp-2	1B
Eukaryota	Metazoa	Nematoda	Ethmolaimus	cp-2	2A
Eukaryota	Metazoa	Nematoda	Desmoscolex	cp-4	1A
Eukaryota	Metazoa	Nematoda	Oxystomina	cp-4	2B
Eukaryota	Metazoa	Nematoda	Ptycholaimellus	cp-3	2A
Eukaryota	Metazoa	Nematoda	Chromadorea	cp-3	2A
Eukaryota	Metazoa	Nematoda	Leptonemella	cp-4	1A
Eukaryota	Metazoa	Nematoda	Ascolaimus	cp-2	1A
Eukaryota	Metazoa	Nematoda	Ledovitia	NA	NA
Eukaryota	Metazoa	Nematoda	Achromadora	cp-3	2A
Eukaryota	Metazoa	Nematoda	Ceramonema	cp-3	1A
Eukaryota	Metazoa	Nematoda	Anaplectus	cp-2	1B
Eukaryota	Metazoa	Nematoda	Paraphanolaimus	cp-3	2A
