# Supplementary material for: Salinity drives meiofaunal community structure dynamics across the Baltic ecosystem
Source: Mol Ecol. 2019 Sep 5;28(16):3813–29. doi: 10.1111/mec.15179 (PMC6852176; doi:10.1111/mec.15179)
Supplement: Supplementary file 14 [file MEC-28-3813-s014.xlsx]

## Sheet: Table S6
Macrofauna species	1	2	3	4	5	6	7	8	9	10	11	12	13	14	15	16	17	18	19	20	21	22	23	24	25	26	27	28	29	30	31	32	33	34	35	36	37	38	39	40	41	42	43	44
Ampharete baltica																																									76.555		9.56938	9.56938
																																									0.177033		0.0191388	0.189155
Arctica islandica																																					9.56938					47.8469	57.4163	12.7592
																																					9.72982					110.061	74.0478	0.875598
Aricidea cerrutii																																							8.29187
																																							0.0281924
Bylgides sarsi		9.56938						3.18979		28.7081	38.2775																								28.7081	38.2775	57.4163	8.29187	16.5837	19.1388	19.1388	19.1388	9.56938	15.949
		0.0114833						0.00956938		0.111962	0.374482																								0.077512	1.08038	0.258373	0.00497512	0.194859	0.102392	0.0593301	0.107177	0.0267943	0.0393939
Capitella capitata																																			9.56938	19.1388	41.4673				9.56938
																																			0.0124402	0.42488	0.183732				0.00478469
Cerastoderma glaucum																											19.1388
																											0.600957
Chironomidae	296.651			19.1388	19.1388										133.971		9.56938	153.11	76.555		162.679	76.555		9.56938	19.1388		162.679
	4.27464			0.0229665	0.045933										0.532057		0.0344498	2.07847	0.372249		1.18086	0.36555		0.0248804	0.0392344		1.05933
Corophium volutator				6.37959																							9.56938
				0.0510367																							0.115789
Diastylis rathkei																																								9.56938	9.56938	57.4163	306.22	274.322
																																								0.0133971	0.0114833	0.29378	1.31388	0.660606
Gammarus spp.																					210.526						19.1388
																					1.03349						0.208612
Halicryptus spinulosus		28.7081		76.555	25.5183	57.4163	57.4163	35.0877	114.833	38.2775	121.212				19.1388	9.56938	19.1388		28.7081					47.8469	19.1388			19.1388										33.1675	41.4594	38.2775	57.4163		47.8469
		1.15215		4.65646	3.25231	4.58565	2.42297	2.23509	8.69474	3.60766	13.1879				0.0631579	0.57799	0.0966507		0.091866					4.55502	0.853588			0.449761										1.21642	1.05473	1.27751	1.64019		1.27273
Hediste diversicolor																		9.56938				9.56938					105.263
																		0.743541				0.255502					37.5962
Heteromastus filiformis																																												3.18979
																																												0.0226475
Hydrobia spp.	47.8469			89.3142	6.37959										38.2775	28.7081	9.56938	19.1388			133.971						248.804												24.8756				19.1388
	0.242105			0.542265	0.00637959										0.130144	0.192344	0.0717703	0.114833			1.01531						1.14067												0.0248756				0.0229665
Macoma balthica	641.148	57.4163	105.263	1792.66	854.864	822.966	478.469	188.198	153.11	373.206	516.746				880.383	440.191	928.23	526.316	296.651		870.813	344.498	28.7081	421.053	153.11	162.679	803.828	172.249										33.1675	66.335		1215.31		344.498	121.212
	153.546	14.0478	34.5684	321.366	399.544	315.189	150.95	108.7	40.9971	121.95	248.773				367.985	55.3761	63.6584	78.912	71.5627		173.722	73.2957	12.8172	119.917	57.5244	43.6134	128.699	49.11										11.6841	20.3176		114.518		93.8794	8.38596
Marenzelleria spp.		296.651	28.7081		57.4163	57.4163	19.1388	38.2775	38.2775	57.4163	44.6571								9.56938							133.971
		2.20096	0.201914		0.395534	0.421053	0.0698565	0.353429	0.0995215	0.24689	0.30303								0.438278							1.32344
Monoporeia affinis	421.053	191.388	172.249	12.7592	44.6571			15.949	38.2775	19.1388	70.1754				76.555	19.1388	19.1388	47.8469	162.679	9.56938	28.7081	9.56938	19.1388		28.7081	19.1388	38.2775
	1.33301	0.973206	1.26411	0.15949	0.315789			0.0937799	0.545455	0.157895	0.363636				0.120574	0.0315789	0.123445	0.076555	0.628708	0.0258373	0.091866	0.00574163	0.167464		0.158852	0.124402	0.0478469
Mya arenaria																		19.1388																							105.263
																		158.944																							0.199043
Mya truncata																																						8.29187					47.8469
																																						0.00995025					0.0947368
Mytilus edulis				25.5183				3.18979		9.56938					19.1388						2047.85						325.359												16.5837		9.56938		19.1388
				1.31802				0.00669856		2.8134					94.3655						1475.86						377.434												0.0497512		0.0105263		0.228708
Nephtys caeca																																							8.29187	19.1388	9.56938	76.555		98.8836
																																							0.0182421	0.642105	0.0373206	0.361722		3.07528
Oligochaeta	9.56938					19.1388															19.1388						28.7081											24.8756	33.1675		229.665
	0.00574163					0.0076555															0.000478469						0.000956938											0.0124378	0.0356551		0.286124
Phyllodoce maculata																																							8.29187					6.37959
																																							0.117745					0.0446571
Polydora ciliata																																								9.56938
																																								0.00478469
Polydora quadrilobata																																										38.2775		15.949
																																										0.0813397		0.0251994
Pontoporeia femorata		545.455	47.8469	6.37959	133.971	497.608	133.971	580.542	19.1388	105.263	76.555												382.775	57.4163	28.7081	86.1244		66.9856								9.56938				28.7081			95.6938	79.7448
		2.69761	0.381818	0.0484848	1.22169	3.84306	1.11483	2.80096	0.262201	1.05263	0.733652												1.75311	0.319617	0.147368	0.583732		0.236364								0.0956938				0.625837			0.55311	0.791388
Potamopyrgus antipodarum	66.9856			31.8979	6.37959										57.4163	133.971	38.2775	267.943			124.402	9.56938					28.7081
	0.651675			0.0421053	0.0204147										0.264115	0.535885	0.121531	1.37512			0.783732	0.0861244					0.193301
Priapulus caudatus																																											9.56938
																																											0.499522
Pygospio elegans																																						16.5837			9.56938		57.4163
																																						0.0165837			0.00956938		0.0574163
Saduria entomon	105.263							6.37959													9.56938	19.1388
	2.21914							0.509091													2.03541	0.842105
Scoloplos armiger																																					191.388	8.29187			200.957	9.56938	507.177	204.147
																																					5.22903	0.175788			2.3512	0.470813	3.16077	2.66507
Terebellides stroemi																																											9.56938
																																											0.00478469
Trochochaeta multisetosa																																					22.3285
																																					2.41882
																																						Relative abundance (%)				0	50	100
																																						Relative biomass (%)				0	50	100
Species richness	7	6	4	9	8	5	4	8	5	7	6	0	0	0	7	5	6	7	5	1	9	6	3	4	5	4	11	3	0	0	0	0	0	0	2	3	5	7	9	6	12	6	14	11
